# Supplementary material for: Sphingolipid synthesis maintains nuclear membrane integrity and genome stability during cell division
Source: J Cell Biol. 2025 Jul 3;224(8):e202407209. doi: 10.1083/jcb.202407209 (PMC12237252; doi:10.1083/jcb.202407209)
Supplement: Table S1 — shows lipidomics of myriocin-treated yeast cells. [file jcb_202407209_tables1.xlsx]

## Sheet: Sheet1
Table S1	Lipidomics of yeast cells
	mock 0 hr	Myriocin 5 min	Myriocin 30 min	Myriocin 1 hr	Myriocin 2 hr	Myriocin 3 hr	Myriocin 4 hr	mock 0 hr	Cerulenin 5 min	Cerulenin 30 min	Cerulenin 1 hr	Cerulenin 2 hr	Cerulenin 3 hr	Cerulenin 4 hr
dhC14-Cer	0.65648	0.619393	0.59627	0.434285	0.427372	0.396669	0.383087	0.65648	0.41447	0.545124	0.40985	0.353538	0.114589	0.0975853
dhC16-Cer	1.05562	1.24051	0.770727	0.528298	0.391628	0.517869	0.816959	1.05562	0.682134	0.39345	0.270889	0.683837	0.139838	0.193883
dhC18-Cer	2.84897	2.54196	1.27804	1.07874	1.69778	1.87404	2.93728	2.84897	1.44913	1.22378	0.990446	1.15829	0.566195	0.551458
dhC18:1-Cer	2.58842	2.37594	1.24028	1.44107	1.29723	2.24678	3.6257	2.58842	1.82494	1.14518	1.17541	0.61545	0.673546	0.627715
dhC20-Cer	2.20965	2.26732	1.51407	1.58092	2.05714	2.9722	3.80024	2.20965	1.97632	1.54186	1.8086	1.63766	0.734774	0.56842
dhC20:1-Cer	0.80157	0.903635	0.480973	0.699897	0.670687	1.51498	1.9655	0.80157	0.984633	0.487464	0.481229	0.361563	0.28522	0.365532
dhC22-Cer	0.615529	0.565288	0.374843	0.480432	0.610295	0.56373	0.468213	0.615529	0.379455	0.326895	0.32911	0.658291	0.158229	0.166372
dhC22:1-Cer	0.360731	0.206621	0.261984	0.126273	0.177206	0.247972	0.254077	0.360731	0.175173	0.16859	0.220988	0.132974	0.0911724	0.0792734
dhC24-Cer	0.419175	0.522677	0.136427	0.217593	0.395148	0.157608	0.156626	0.419175	0.402472	0.273221	0.1967	0.990632	0.155284	0.179576
dhC24:1-Cer	0.273772	0.0556748	0.120593	0.131858	0.0692831	0.0626074	0.051988	0.273772	0.0576505	0.0920819	0.0289765	0.231268	0.0394594	0.0352555
dhC26-Cer	1.15574	1.10128	0.212882	0.503049	0.716079	0.248064	0.141311	1.15574	0.596877	0.232689	0.205209	0.9074	0.168627	0.174613
dhC26:1-Cer	0.0752783	0.137714	0.0371294	0.0516048	0.224774	0.0136966	0.0267386	0.0752783	0.10847	0.0227252	0.0264299	0.213265	0.0107027	0.0275777
PhytoC18:1-Cer	0.153335	0.698408	0.850536	0.700286	0.225905	0.345062	0.335435	0.153335	0.861969	1.05708	0.16046	0.540616	0.461173	0.426559
PhytoC20:1-Cer	1.34958	2.06367	0.647709	0.778125	0.467016	0.209233	0.22153	1.34958	0.508663	0.831046	0.73735	0.960165	0.340963	0.148389
PhytoC22:1-Cer	0.0206651	0.0861962	0.00221166	0.0459097	0.0369987	0.0118931	0.0376641	0.0206651	0.10993	0.0987135	0.00250115	0.0416804	0.0496955	0.0461861
PhytoC24:1-Cer	0.867645	0.596504	0.309277	0.40894	0.202325	0.215978	0.253201	0.867645	0.603466	0.325437	0.173508	0.460077	0.447829	0.387831
PhytoC26-Cer	0.508112	0.953411	0.343556	0.297812	0.392391	0.548066	0.435419	0.508112	1.14855	0.94004	0.530368	0.425983	0.379041	0.426219
dhSph	24.7364	16.6912	13.2722	8.71298	7.34126	6.99105	6.89224	24.7364	20.8737	17.5971	15.3765	10.9793	10.3136	9.04379
dhSph-1P	2.47864	0.0452467	0.10511	0.091326	0.304537	0.217902	0.282389	2.47864	2.54806	1.30553	0.307422	0.145677	0.0509512	0.113923
Phyto-Sph	20.1924	24.9522	15.8545	18.2597	10.9436	8.95793	10.8018	20.1924	26.409	28.1289	20.3799	21.8838	12.4809	15.9184
Log2 ratios
NAME	0 min	5 min	30 min	60 min	120 min	180 min	240 min	0 min	5 min	30 min	60 min	120 min	180 min	240 min
dhC14-Cer	0	-0.0838968	-0.138785	-0.596107	-0.619258	-0.726815	-0.77708	0	-0.663485	-0.268168	-0.679657	-0.892884	-2.51828	-2.75001
dhC16-Cer	0	0.232848	-0.453796	-0.998665	-1.43053	-1.02743	-0.369754	0	-0.629962	-1.42384	-1.96231	-0.626365	-2.91626	-2.44483
dhC18-Cer	0	-0.164501	-1.15651	-1.40109	-0.746786	-0.604289	0.0440433	0	-0.975248	-1.21909	-1.52429	-1.29844	-2.33107	-2.36912
dhC18:1-Cer	0	-0.123569	-1.06141	-0.844925	-0.996631	-0.204207	0.48619	0	-0.504224	-1.17649	-1.13891	-2.07236	-1.94222	-2.04389
dhC20-Cer	0	0.0371756	-0.545381	-0.483049	-0.103174	0.427714	0.782276	0	-0.160996	-0.519146	-0.288943	-0.432182	-1.58844	-1.95878
dhC20:1-Cer	0	0.172912	-0.736873	-0.195686	-0.257189	0.918403	1.294	0	0.296758	-0.717531	-0.736105	-1.14858	-1.49075	-1.13283
dhC22-Cer	0	-0.122841	-0.715543	-0.357495	-0.0123199	-0.126824	-0.394662	0	-0.697897	-0.913	-0.903258	0.0968989	-1.95981	-1.88742
dhC22:1-Cer	0	-0.803936	-0.461448	-1.51438	-1.0255	-0.540748	-0.505658	0	-1.04215	-1.09741	-0.706957	-1.43978	-1.98425	-2.18602
dhC24-Cer	0	0.318368	-1.61943	-0.945918	-0.0851569	-1.41121	-1.42023	0	-0.0586631	-0.617483	-1.09155	1.2408	-1.43265	-1.22296
dhC24:1-Cer	0	-2.29788	-1.18283	-1.05399	-1.9824	-2.12857	-2.39672	0	-2.24757	-1.57198	-3.24002	-0.24341	-2.79453	-2.95706
dhC26-Cer	0	-0.069644	-2.4407	-1.20005	-0.69063	-2.22004	-3.03187	0	-0.953315	-2.31235	-2.49366	-0.349009	-2.77691	-2.72659
dhC26:1-Cer	0	0.871366	-1.01967	-0.54473	1.57817	-2.45842	-1.49331	0	0.526985	-1.72794	-1.51006	1.50234	-2.81426	-1.44873
PhytoC18:1-Cer	0	2.18738	2.47168	2.19125	0.559024	1.17017	1.12934	0	2.49095	2.78532	0.0655241	1.81791	1.58862	1.47605
PhytoC20:1-Cer	0	0.612699	-1.05909	-0.794439	-1.53097	-2.68933	-2.60694	0	-1.40773	-0.699512	-0.87209	-0.491158	-1.98482	-3.18505
PhytoC22:1-Cer	0	2.06042	-3.224	1.1516	0.840273	-0.79707	0.865991	0	2.41131	2.25605	-3.04654	1.01217	1.26592	1.16026
PhytoC24:1-Cer	0	-0.540574	-1.48821	-1.08522	-2.10043	-2.00622	-1.77682	0	-0.523834	-1.41473	-2.3221	-0.91523	-0.954156	-1.16168
PhytoC26-Cer	0	0.907951	-0.564603	-0.770746	-0.372854	0.109203	-0.222744	0	1.17659	0.887574	0.0618458	-0.254352	-0.422795	-0.253553
dhSph	0	-0.567547	-0.89823	-1.5054	-1.75254	-1.82306	-1.84359	0	-0.244954	-0.491297	-0.68591	-1.17185	-1.26209	-1.45164
dhSph-1P	0	-5.77559	-4.55958	-4.76238	-3.02486	-3.5078	-3.1338	0	0.0398492	-0.924918	-3.01126	-4.0887	-5.60429	-4.44341
Phyto-Sph	0	0.305354	-0.348922	-0.145149	-0.883727	-1.17257	-0.902532	0	0.38722	0.478241	0.0133391	0.116056	-0.694087	-0.343117
