# Supplementary material for: Sphingolipid synthesis maintains nuclear membrane integrity and genome stability during cell division
Source: J Cell Biol. 2025 Jul 3;224(8):e202407209. doi: 10.1083/jcb.202407209 (PMC12237252; doi:10.1083/jcb.202407209)
Supplement: Table S2 — shows RNA-seq of yeast cells treated with myriocin for 0, 60, or 180 min. [file jcb_202407209_tables2.xlsx]

## Sheet: Sheet1
Normalized LOG 2 ratios of RNASeq
UID	GENE	GWEIGHT	Time 0	Time 1hr	Time 3hr	Time 0a	Time 1a	Time 3a
EWEIGHT			1	1	1	1	1	1
Q0045	COX1	1	-0.00640882	0.48471	0.802182	0.00638047	0.45924	0.491275
Q0050	AI1	1	-0.0666311	-1.20841	0.122525	0.0636891	-0.854236	0.0257966
Q0055	AI2	1	0.135346	0.333418	0.305394	-0.149371	1.3387	1.1974
Q0075	AI5_BETA	1	0.557521	0.585668	1.17769	-0.920676	0.309791	0.341827
Q0130	OLI1	1	0.625639	1.01636	-1.07056	-1.1294	-2.12132	-1.08929
Q0160	SCEI	1	0.157668	0.490669	0.825215	-0.177038	0.522915	0.686195
YAL001C	TFC3	1	-0.0791578	-0.0219818	0.474265	0.0750395	0.140696	0.47696
YAL002W	VPS8	1	-0.0838426	0.160438	0.926213	0.0792365	0.347193	0.842753
YAL003W	EFB1	1	-0.0469765	-0.101986	-0.292772	0.045495	0.0179187	-0.383
YAL005C	SSA1	1	-0.127752	0.185154	1.34725	0.117354	0.470778	1.26243
YAL007C	ERP2	1	0.0375328	0.301607	0.7723	-0.0385354	0.336108	0.990195
YAL008W	FUN14	1	-0.210867	0.259668	1.77601	0.18394	0.58511	1.78707
YAL009W	SPO7	1	0.00394854	0.0320954	0.58677	-0.00395938	0.0370489	0.659048
YAL010C	MDM10	1	-0.0454453	-0.0710219	0.464647	0.0440573	0.0812047	0.52242
YAL011W	SWC3	1	-0.00932458	0.145311	0.159296	0.0092647	0.103001	0.0991078
YAL012W	CYS3	1	-0.148849	-0.100883	-0.170383	0.134918	-0.177865	-0.298325
YAL013W	DEP1	1	-0.0550318	-0.195195	-0.0341544	0.0530095	-0.176936	-0.0574738
YAL014C	SYN8	1	-0.0955761	-0.153085	0.201881	0.0896358	-0.142099	0.121478
YAL015C	NTG1	1	-0.0428603	-0.111655	0.472768	0.0416237	-0.00173014	0.33035
YAL016W	TPD3	1	-0.0652184	0.0100295	0.499955	0.0623972	0.128423	0.347175
YAL017W	PSK1	1	-0.196728	-0.0293794	0.823241	0.173093	0.263326	0.820715
YAL018C	LDS1	1	0.169991	0.32742	-0.911501	-0.192729	-0.862727	0.54782
YAL019W	FUN30	1	-0.0968021	-0.22672	-0.343934	0.0907133	-0.0948345	-0.418474
YAL019W-A	NA	1	0.0270405	0.49576	0.23773	-0.027557	0.0874326	-1.10292
YAL020C	ATS1	1	0.105581	-0.00254405	0.155215	-0.113922	0.0668287	0.157758
YAL021C	CCR4	1	-0.100534	-0.0367759	-0.0371914	0.0939823	-0.0830997	-0.0793318
YAL022C	FUN26	1	-0.0993999	0.112945	0.10679	0.0929906	0.19064	0.0740319
YAL023C	PMT2	1	-0.049995	0.0589728	0.670321	0.0483204	0.154797	0.91482
YAL024C	LTE1	1	-0.0103662	-0.180948	0.164237	0.0102923	-4.11305e-05	0.0954199
YAL025C	MAK16	1	0.00685564	-0.16625	-0.893977	-0.00688838	-0.0496815	-0.803675
YAL026C	DRS2	1	-0.0651758	0.0128675	0.424327	0.0623582	0.218213	0.346639
YAL026C-A	NA	1	0.0627025	0.429651	0.786833	-0.065552	0.393184	-0.0743516
YAL027W	SAW1	1	0.0829773	-0.0794978	0.61412	-0.0880426	0.00671592	0.521505
YAL028W	FRT2	1	-0.178034	0.382674	2.0209	0.158457	0.27999	2.06586
YAL029C	MYO4	1	-0.0889627	-0.0256191	0.276239	0.0837941	0.163923	0.297959
YAL030W	SNC1	1	0.112839	0.123499	0.659168	-0.12242	-0.191824	0.827721
YAL031C	GIP4	1	-0.12788	-0.0997333	0.564519	0.117462	-0.0196926	0.48074
YAL032C	PRP45	1	0.0284973	-0.101041	0.227772	-0.0290716	-0.0743604	0.218385
YAL033W	POP5	1	-0.00152325	0.0783387	-0.0157092	0.00152164	0.18194	-0.100237
YAL034C	FUN19	1	-0.0993052	0.228142	1.11673	0.0929077	0.00342169	1.07134
YAL034W-A	MTW1	1	0.037677	-0.17204	0.0410271	-0.0386874	0.00675391	0.10292
YAL035W	FUN12	1	-0.0957864	-0.220434	-0.324728	0.0898207	-0.0303959	-0.439995
YAL036C	RBG1	1	-0.00234457	-0.0431182	-0.494802	0.00234077	-0.0383881	-0.651291
YAL037C-B	NA	1	-0.026396	0.132995	0.216002	0.0259217	0.285535	0.317571
YAL037W	NA	1	0.343667	0.00924347	0.347179	-0.452013	-0.00783903	0.397875
YAL038W	CDC19	1	-0.121813	0.0342635	-0.109181	0.112324	0.0131996	-0.172227
YAL039C	CYC3	1	-0.13759	-0.195322	0.164046	0.125603	-0.0385317	0.267593
YAL040C	CLN3	1	-0.0430764	0.0914559	-0.0113834	0.0418275	0.101981	0.100214
YAL041W	CDC24	1	-0.121787	-0.0109232	0.101624	0.112302	0.0945281	0.168502
YAL042C-A	NA	1	-0.026396	-0.998249	-0.33028	0.0259217	-2.966	-1.93397
YAL042W	ERV46	1	-0.0477466	0.142602	0.458828	0.0462169	0.187795	0.549031
YAL043C	PTA1	1	-0.0932457	-0.129999	0.0510451	0.087583	0.0342311	-0.0681026
YAL044C	GCV3	1	0.0180786	-0.0348748	0.00370115	-0.018308	0.0511914	0.089396
YAL044W-A	NA	1	-0.0261018	-0.12975	0.0734497	0.025638	-0.29604	0.317564
YAL046C	AIM1	1	-0.0774018	-0.511079	-0.0811944	0.0734597	-0.550833	-0.227335
YAL047C	SPC72	1	0.0452479	0.0348636	0.222459	-0.0467131	-0.0246995	0.22576
YAL047W-A	NA	1	-0.143884	0.106656	-1.03273	0.130826	-1.66845	0.363581
YAL048C	GEM1	1	0.0502021	-0.0373388	0.41552	-0.0520122	0.250163	0.419911
YAL049C	AIM2	1	-0.0721316	-0.134721	0.569537	0.0686962	-0.0558206	0.460986
YAL051W	OAF1	1	-0.032043	-0.0184182	0.0923869	0.0313468	0.083949	0.209161
YAL053W	FLC2	1	-0.075466	-0.275414	0.526947	0.0717139	-0.165312	0.4771
YAL054C	ACS1	1	0.0504852	0.0503431	0.243322	-0.0523162	0.288563	0.685231
YAL055W	PEX22	1	-0.0499891	-0.0693426	0.651956	0.0483148	0.361244	0.745123
YAL056W	GPB2	1	-0.0447108	-0.218523	0.0848917	0.0433667	0.0405322	0.0214854
YAL058W	CNE1	1	-0.0323984	0.119112	0.365036	0.0316868	0.251904	0.433716
YAL059C-A	NA	1	0.728113	0.75626	-0.482661	-1.5415	0.0515397	-1.50139
YAL059W	ECM1	1	0.032091	-0.358307	-1.09981	-0.0328211	-0.217857	-0.947824
YAL060W	BDH1	1	-0.112249	-0.262108	0.133283	0.104143	-0.246606	0.0900935
YAL061W	BDH2	1	-0.151145	0.235689	2.80994	0.136801	0.551241	2.47191
YAL062W	GDH3	1	-0.00197867	-0.00589299	0.590065	0.00197596	-0.0231165	0.240866
YAL063C	FLO9	1	-0.126523	-0.132728	0.87902	0.116316	0.0243238	0.4207
YAL063C-A	NA	1	0.00213136	0.284035	-0.587155	-0.00213451	-1.83056	0.149007
YAL064C-A	TDA8	1	-0.844917	-1.0798	-0.996798	0.529328	-1.04756	-2.33745
YAL064W	NA	1	-0.127674	-0.0995274	0.635556	0.117288	-0.0672822	1.54972
YAL064W-B	NA	1	-1.11042	0.843725	0.678804	0.619968	0.715505	0.660078
YAL065C	NA	1	-0.026396	2.17168	0.0847575	0.0259217	1.35592	2.52546
YAL067C	SEO1	1	-0.199224	-0.00115238	-0.766143	0.175021	0.253485	0.352635
YAL068C	PAU8	1	0.212692	-0.273734	0.323846	-0.249563	-1.72692	-0.846883
YAL069W	NA	1	-0.353546	-1.3254	-1.24239	0.283734	-0.708191	0.06081
YAR002C-A	ERP1	1	0.0725809	-0.0338059	0.321646	-0.0764268	-0.09307	0.395233
YAR002W	NUP60	1	-0.00434073	-0.0376794	-0.201887	0.00432771	-0.135087	-0.14838
YAR003W	SWD1	1	0.00743295	-0.132365	0.208578	-0.00747144	-0.00177181	0.0514976
YAR007C	RFA1	1	0.0456783	-0.238453	-0.281667	-0.047172	-0.143674	-0.345996
YAR008W	SEN34	1	0.102174	-0.166509	-0.483342	-0.109965	-0.180842	-0.364826
YAR009C	NA	1	-0.100325	0.226535	0.189008	0.0937998	0.208351	0.285299
YAR010C	NA	1	-2.21652	-1.18838	1.59507	0.835795	0.84387	-0.124095
YAR014C	BUD14	1	-0.0793185	-0.0174766	-0.0598633	0.075184	0.050651	-0.194892
YAR015W	ADE1	1	-0.047013	-0.0569341	-0.172094	0.0455292	-0.110981	-0.429531
YAR018C	KIN3	1	-0.111047	-0.431839	-0.768223	0.103107	-0.113432	-0.926673
YAR019C	CDC15	1	0.0747253	-0.0569504	0.424005	-0.0788082	0.191701	0.474975
YAR019W-A	NA	1	-0.922857	-0.89471	-0.512144	0.558304	-0.314977	-0.723514
YAR020C	PAU7	1	0.2178	0.121958	1.07943	-0.25663	-0.0437357	1.06071
YAR023C	NA	1	-0.0092144	0.615036	1.52116	0.00915592	0.754196	1.62273
YAR027W	UIP3	1	-0.0319407	0.35732	2.07976	0.0312488	0.473726	2.10772
YAR028W	NA	1	0.122717	0.125002	0.244814	-0.134134	-0.0990927	0.189283
YAR029W	NA	1	0.0438323	-0.17956	0.229948	-0.0452059	-0.193857	-0.285204
YAR030C	NA	1	0.310494	0.833406	0.284144	-0.39618	0.303772	0.698378
YAR031W	PRM9	1	0.0919924	-0.0433594	-0.101709	-0.0982602	-0.432578	0.167142
YAR033W	MST28	1	-0.172543	0.338871	0.692098	0.154094	0.360268	0.834309
YAR035W	YAT1	1	-0.149122	0.143922	0.150476	0.135142	-0.139955	0.713438
YAR042W	SWH1	1	-0.142417	-0.0359545	0.0922465	0.129613	0.103113	0.243586
YAR050W	FLO1	1	0.0301252	0.0307914	0.0998588	-0.0307677	0.406991	0.313496
YAR068W	NA	1	0.241879	1.27003	0.353033	-0.290766	-0.545726	-0.250656
YAR071W	PHO11	1	-0.0554779	-0.27887	-0.0646187	0.0534233	-0.246625	0.602547
YAR073W	IMD1	1	0.279213	-0.370712	-2.60963	-0.346541	-1.07543	-3.62836
YBL001C	ECM15	1	0.115917	-0.146716	0.487	-0.126051	-0.133859	0.335663
YBL002W	HTB2	1	0.189459	-0.00259066	-0.49285	-0.218156	-0.164066	-0.507996
YBL003C	HTA2	1	0.0783885	-0.0229912	-0.378699	-0.0828937	-0.144995	-0.396817
YBL004W	UTP20	1	-0.0509703	-0.227262	-0.703516	0.0492308	0.0958846	-0.782761
YBL005W	PDR3	1	-0.00833936	0.189453	0.639995	0.00829144	0.257076	0.720169
YBL005W-B	NA	1	-0.0248651	0.320996	0.303519	0.0244438	0.365249	0.548151
YBL006C	LDB7	1	-0.122028	0.00272092	0.401963	0.112507	0.0542717	0.472853
YBL006W-A	NA	1	-0.570543	0.890563	1.74224	0.407774	0.752883	1.75454
YBL007C	SLA1	1	-0.102886	0.149674	0.698669	0.0960343	0.115226	0.667923
YBL008W	HIR1	1	-0.0686008	-0.169104	0.0253122	0.0654864	0.0954756	-0.0464067
YBL009W	ALK2	1	0.0531416	-0.0809488	-0.552732	-0.0551742	-0.154385	-0.712501
YBL010C	NA	1	0.0374837	-0.221822	-0.203879	-0.0384836	-0.0067131	-0.186562
YBL011W	SCT1	1	-0.0862897	-0.00905802	0.0105272	0.0814186	0.105347	0.182265
YBL013W	FMT1	1	-0.214347	0.0927762	0.260445	0.186581	0.125021	0.363508
YBL014C	RRN6	1	-0.0532103	-0.0359176	-0.213949	0.0513173	0.192147	-0.145084
YBL015W	ACH1	1	-0.107567	0.034902	0.429556	0.1001	0.208332	0.480483
YBL016W	FUS3	1	-0.0257725	-0.0794937	0.201776	0.0253202	-0.0234708	0.114524
YBL017C	PEP1	1	-0.0223369	0.140189	1.44721	0.0219963	0.318485	1.33238
YBL018C	POP8	1	0.0555095	0.114202	-0.407024	-0.0577311	-0.0222195	-0.244637
YBL019W	APN2	1	-0.105774	0.0142545	0.8646	0.0985463	-0.0953076	0.687848
YBL020W	RFT1	1	0.0440082	0.254604	0.256051	-0.0453929	0.354313	0.220993
YBL021C	HAP3	1	-0.0387905	-0.213167	-0.119965	0.0377747	0.0545664	-0.0620252
YBL022C	PIM1	1	-0.115644	-0.152083	0.412271	0.107058	0.0966128	0.209885
YBL023C	MCM2	1	-0.134492	-0.409718	-0.454364	0.123016	-0.137576	-0.418327
YBL024W	NCL1	1	-0.00960055	-0.110949	-0.57234	0.00953709	-0.0300415	-0.694377
YBL025W	RRN10	1	0.0263727	0.0500874	0.168176	-0.0268638	-0.00929791	0.225399
YBL026W	LSM2	1	0.1767	0.0159442	0.13585	-0.201403	0.0832663	0.0764827
YBL027W	RPL19B	1	-0.0116493	-0.132232	-0.402821	0.011556	-0.0944007	-0.497323
YBL028C	NA	1	0.110452	-0.195177	-1.05526	-0.119615	-0.205111	-0.88807
YBL029C-A	NA	1	-0.0733019	-0.0611851	0.518145	0.0697569	0.0890151	0.423162
YBL029W	NA	1	0.0784973	0.135791	-0.949326	-0.0830154	0.146231	-0.873929
YBL030C	PET9	1	-0.0393562	0.0285487	-0.12897	0.038311	0.110038	-0.0331078
YBL031W	SHE1	1	0.0187047	0.302014	-0.123094	-0.0189504	0.00390211	0.0704406
YBL032W	HEK2	1	0.0136608	0.0805967	0.0860075	-0.0137914	-0.0115095	-0.195472
YBL033C	RIB1	1	-0.0309788	0.0599038	0.592542	0.0303276	-0.12259	0.50697
YBL034C	STU1	1	-0.106314	0.0458212	0.278205	0.0990148	0.0979871	0.422432
YBL035C	POL12	1	-0.0456198	-0.137313	-0.352675	0.0442213	-0.0927279	-0.553922
YBL036C	NA	1	0.0976011	-0.0201419	-0.0338416	-0.104686	0.0718507	-0.101215
YBL037W	APL3	1	-0.0869906	0.0172083	0.628848	0.0820423	0.0547898	0.683911
YBL038W	MRPL16	1	-0.0504331	-0.149636	0.205564	0.0487294	-0.0483396	0.157252
YBL039C	URA7	1	0.0216232	-0.116655	-0.822212	-0.0219523	0.0743191	-1.04118
YBL039W-B	NA	1	0.0547491	-0.0546076	1.44671	-0.056909	0.376187	1.40324
YBL040C	ERD2	1	0.0219549	0.209136	0.887461	-0.0222942	0.319103	1.28516
YBL041W	PRE7	1	0.00371975	0.0178336	0.287303	-0.00372936	0.0533293	0.216162
YBL042C	FUI1	1	-0.0209101	0.134287	-0.775445	0.0206114	0.194522	-0.557364
YBL043W	ECM13	1	-0.187661	0.199813	-0.076508	0.166037	0.452827	0.751143
YBL045C	COR1	1	-0.112927	-0.12313	-0.0798335	0.104726	0.0974267	-0.0808781
YBL046W	PSY4	1	0.0507348	0.0249536	0.17534	-0.0525842	0.00845044	0.342689
YBL047C	EDE1	1	-0.112259	0.251683	0.830589	0.104151	0.264497	0.837969
YBL049W	MOH1	1	0.314863	0.0085904	1.47493	-0.403338	-0.234799	1.63677
YBL050W	SEC17	1	-0.0537621	-0.149256	0.522649	0.0518304	0.0780958	0.480142
YBL051C	PIN4	1	-0.0726557	0.0338123	-0.153931	0.0691715	-0.137932	-0.0902908
YBL052C	SAS3	1	0.0465317	0.0185691	-0.0272398	-0.0480827	0.054331	0.0731348
YBL054W	TOD6	1	0.0356607	-0.0994737	-1.21103	-0.0365645	-0.148295	-1.09993
YBL055C	NA	1	0.0190728	-0.124052	0.218955	-0.0193284	-0.0441098	0.122227
YBL056W	PTC3	1	-0.0173179	0.0497416	0.17747	0.0171125	0.18979	0.16867
YBL057C	PTH2	1	0.0448627	-0.0646266	0.0839683	-0.0463026	-0.00349764	0.0791148
YBL058W	SHP1	1	-0.135259	0.0282872	0.242726	0.123658	0.0290351	0.206247
YBL059C-A	CMC2	1	0.0938791	-0.0297972	0.133671	-0.100416	0.0623487	0.432785
YBL059W	NA	1	-0.183477	-0.041989	-0.0654045	0.162754	-0.0129533	0.417964
YBL060W	YEL1	1	0.0362269	0.103954	0.141636	-0.0371601	0.16382	0.233658
YBL061C	SKT5	1	-0.0274166	-0.261769	-0.383487	0.0269053	-0.153	-0.482014
YBL063W	KIP1	1	0.0431167	-0.0585902	-0.0877344	-0.0444451	-0.175686	-0.0914207
YBL064C	PRX1	1	-0.31833	0.207439	2.14749	0.260631	0.474883	2.06253
YBL065W	NA	1	0.728113	-1.56567	1.1023	-1.5415	0.0515397	1.82054
YBL066C	SEF1	1	-0.0876623	0.0421931	0.0712015	0.0826394	0.0619135	0.208035
YBL067C	UBP13	1	0.0277963	-0.0036036	0.478015	-0.0283424	0.252589	0.48047
YBL068W	PRS4	1	0.0241716	-0.0399088	-0.386119	-0.0245835	-0.0460901	-0.335303
YBL069W	AST1	1	0.0955988	-0.0255957	-0.149551	-0.102386	-0.162445	-0.603925
YBL070C	NA	1	0.728113	1.24169	0.517339	-1.5415	-0.533423	-0.501387
YBL071C	NA	1	0.499431	0.205649	-1.71134	-0.77018	-1.76211	0.26993
YBL071C-B	NA	1	-0.293783	-0.00260184	-1.9196	0.243961	-0.555319	-1.20136
YBL071W-A	KTI11	1	0.136494	0.0315756	-0.322574	-0.15077	0.0204152	-0.140572
YBL072C	RPS8A	1	0.0722189	-0.198646	-0.452759	-0.0760254	-0.400763	-0.606241
YBL074C	AAR2	1	0.0770089	0.0328049	0.522581	-0.0813525	0.152998	0.869876
YBL075C	SSA3	1	-0.14693	0.0128004	0.375356	0.13334	0.169983	0.389487
YBL076C	ILS1	1	-0.070739	-0.135951	-0.263324	0.067432	0.0586542	-0.448222
YBL078C	ATG8	1	0.1608	0.142216	1.96219	-0.180997	0.516435	1.99765
YBL079W	NUP170	1	-0.0736093	-0.0813513	-0.0824165	0.0700352	0.0770803	-0.151244
YBL080C	PET112	1	-0.048017	-0.0321484	0.355419	0.0464702	0.157638	0.396984
YBL081W	NA	1	-0.133843	0.0330335	-0.658311	0.122473	-0.149387	-0.278263
YBL082C	ALG3	1	0.0136549	0.289112	0.170104	-0.0137854	0.191813	0.387941
YBL083C	NA	1	0.667455	0.280565	1.10054	-1.28023	-0.272152	0.759883
YBL084C	CDC27	1	0.0487951	0.0333456	0.231277	-0.0505035	0.213281	0.353465
YBL085W	BOI1	1	-0.0284303	0.052865	0.263748	0.0278808	0.00306658	0.348406
YBL086C	NA	1	-0.0435739	-0.149728	0.324314	0.0422963	-0.0696431	0.522785
YBL087C	RPL23A	1	-0.0353097	-0.122751	-0.560913	0.0344662	-0.172451	-0.619549
YBL088C	TEL1	1	-0.103606	0.237945	0.763408	0.0966619	0.350933	0.739882
YBL089W	AVT5	1	0.0879739	0.164756	0.520066	-0.0936888	0.361069	0.582188
YBL090W	MRP21	1	-0.00287406	-0.317226	-0.0340145	0.00286835	-0.0160631	-0.00302447
YBL091C	MAP2	1	-0.0588158	0.0240007	0.524566	0.0565116	0.045244	0.224683
YBL091C-A	SCS22	1	-0.0179941	0.10566	1.44656	0.0177724	0.227481	1.49084
YBL092W	RPL32	1	0.0267352	-0.0414323	-0.255705	-0.02724	-0.207468	-0.387105
YBL093C	ROX3	1	-0.00478327	-0.00839632	0.39998	0.00476746	-0.153438	0.380004
YBL094C	NA	1	-0.747025	0.679671	0.712051	0.489717	0.711916	1.3454
YBL095W	NA	1	-0.0322245	-0.136142	0.60436	0.0315205	0.19586	0.7206
YBL096C	NA	1	0.328678	-0.128601	0.747954	-0.426359	-2.00325	1.15807
YBL097W	BRN1	1	0.00374837	0.0178748	-0.188312	-0.00375813	0.176824	-0.207038
YBL098W	BNA4	1	-0.0563446	0.268359	0.380847	0.0542265	0.260972	0.160852
YBL099W	ATP1	1	-0.0960935	-0.11049	0.145898	0.0900908	0.0965957	0.0807348
YBL100W-B	NA	1	0.0529411	0.110276	1.49484	-0.0549581	0.0332231	1.66278
YBL101C	ECM21	1	-0.151321	0.202812	1.16628	0.136946	0.176527	1.10982
YBL102W	SFT2	1	0.0278089	0.0409489	0.176472	-0.0283555	0.168701	0.234983
YBL103C	RTG3	1	0.0466934	0.0220877	0.230867	-0.0482554	0.195989	0.242432
YBL104C	SEA4	1	-0.0567521	-0.187723	0.108804	0.0546039	0.165373	-0.0121123
YBL105C	PKC1	1	-0.139193	0.0538296	0.343125	0.126937	0.140088	0.279874
YBL106C	SRO77	1	0.0506095	-0.0646078	0.307905	-0.0524496	0.102311	0.279359
YBL107C	MIX23	1	0.0339504	-0.123492	0.163763	-0.0347687	0.146322	0.68202
YBL109W	NA	1	-0.0184772	0.114367	-0.256658	0.0182436	0.132113	-0.0222648
YBL111C	NA	1	-0.667916	-0.376734	-1.29373	0.454791	-0.022561	-0.437984
YBL113C	NA	1	-0.100628	0.10723	0.106478	0.0940645	0.0301277	0.342393
YBL113W-A	NA	1	-0.026396	-2.45768	-0.567319	0.0259217	0.74449	-1.80844
YBR001C	NTH2	1	-0.119891	0.000137942	0.643339	0.110688	0.115868	0.661608
YBR002C	RER2	1	0.0532935	0.00103477	-0.0161939	-0.0553379	0.0311023	0.194288
YBR003W	COQ1	1	-0.086	-0.094832	0.515619	0.0811606	0.134733	0.767105
YBR004C	GPI18	1	0.0947879	0.136402	0.607811	-0.101456	0.150097	0.574935
YBR005W	RCR1	1	0.0105887	0.427827	2.58609	-0.0106669	0.339419	2.68527
YBR006W	UGA2	1	0.061789	0.0441322	1.30223	-0.0645542	0.359717	1.13565
YBR007C	DSF2	1	0.0668977	0.0310583	-0.0294971	-0.0701512	-0.0738688	0.0753245
YBR008C	FLR1	1	0.0718293	0.29335	0.366124	-0.0755937	0.192164	0.0925555
YBR009C	HHF1	1	0.187613	0.0747498	-0.267373	-0.21571	0.0945723	-0.401373
YBR010W	HHT1	1	0.100526	-0.0982692	-0.548863	-0.108059	-0.309278	-0.703487
YBR011C	IPP1	1	-0.0257051	-0.0214983	0.00897317	0.0252552	-0.0720013	-0.150755
YBR012W-B	NA	1	-0.32065	-0.214501	0.205541	0.262182	0.154779	0.771777
YBR014C	GRX7	1	0.0899184	0.0565316	0.761666	-0.0958975	0.306901	0.942405
YBR015C	MNN2	1	-0.0518817	-0.0199457	0.0944098	0.0500805	0.0765944	0.186561
YBR016W	NA	1	-0.0519508	0.138562	1.12057	0.0501449	-0.0271519	1.11545
YBR017C	KAP104	1	-0.0737233	-0.133518	-0.142427	0.0701384	0.0934745	-0.286841
YBR018C	GAL7	1	0.12224	0.876212	1.62042	-0.133565	0.00575446	1.94049
YBR019C	GAL10	1	-0.026396	-0.278357	0.752182	0.0259217	0.338851	0.622425
YBR020W	GAL1	1	-0.120465	-0.0300336	0.517936	0.111177	0.344318	0.542712
YBR021W	FUR4	1	0.0685363	0.00411019	-0.293603	-0.0719553	0.164132	-0.3012
YBR022W	POA1	1	0.0988242	0.171463	0.919574	-0.106095	0.0520528	1.08929
YBR023C	CHS3	1	-0.00137267	-0.222846	-0.0598434	0.00137137	0.0493612	-0.00213458
YBR024W	SCO2	1	-0.020461	0.190481	1.17267	0.0201749	0.364184	1.27764
YBR025C	OLA1	1	-0.0421016	-0.060251	-0.257245	0.0409077	0.0611489	-0.421641
YBR026C	ETR1	1	0.0210263	0.0517891	1.04771	-0.0213373	0.145435	0.904887
YBR027C	NA	1	0.200362	-0.578846	-2.49584	-0.232747	-1.5466	-2.51456
YBR028C	YPK3	1	0.0549948	-0.20895	0.027482	-0.0571746	0.0223744	-0.0317943
YBR029C	CDS1	1	0.145691	9.69444e-05	0.188781	-0.162074	0.0398219	0.376394
YBR030W	RKM3	1	-0.0459306	-0.156406	-0.0533926	0.0445133	-0.0468065	-0.254237
YBR031W	RPL4A	1	0.022421	0.0114446	-0.225255	-0.022775	-0.0547214	-0.401259
YBR032W	NA	1	-0.026396	-0.583212	-1.17828	0.0259217	0.972596	-3.51893
YBR033W	EDS1	1	-0.089785	0.769762	2.24679	0.0845232	0.406706	1.9208
YBR034C	HMT1	1	-0.0162617	-0.0933502	-0.797126	0.0160805	-0.0211505	-0.929018
YBR035C	PDX3	1	0.0395195	0.000576166	0.268282	-0.0406326	0.060033	0.26159
YBR036C	CSG2	1	-0.0528868	0.270152	1.07472	0.0510164	0.278657	1.11774
YBR037C	SCO1	1	-0.224766	-0.235908	0.354796	0.194422	0.139353	0.287
YBR038W	CHS2	1	-0.0763116	0.0834101	0.156431	0.0724771	0.251129	0.207646
YBR039W	ATP3	1	-0.0238627	-0.0739394	0.193384	0.0234745	0.148418	0.188189
YBR040W	FIG1	1	0.169991	-0.2169	-0.396928	-0.192729	-0.769617	-1.73758
YBR041W	FAT1	1	0.0588507	0.141317	1.16411	-0.0613538	0.280144	1.15473
YBR042C	CST26	1	-0.11073	0.122755	0.205762	0.102833	-0.00111885	0.302884
YBR043C	QDR3	1	-0.120471	0.270246	0.341427	0.111182	0.37023	0.415316
YBR044C	TCM62	1	-0.0468282	-0.10188	0.234785	0.0453559	0.131778	0.315994
YBR045C	GIP1	1	-0.0113293	0.524504	1.68805	0.011241	0.449303	1.61614
YBR046C	ZTA1	1	0.0116261	0.248562	1.49778	-0.0117205	0.408614	1.38829
YBR047W	FMP23	1	0.2969	0.304583	0.580234	-0.374265	-0.0110956	0.524983
YBR048W	RPS11B	1	-0.0679387	0.114525	-0.478784	0.0648828	-0.0734442	-0.428106
YBR049C	REB1	1	-0.0199191	-0.00113676	-0.1844	0.0196478	0.0867666	-0.230502
YBR050C	REG2	1	0.0174656	-0.582419	0.314175	-0.0176796	-0.309165	0.137908
YBR051W	NA	1	-1.85231	-0.239204	1.71827	0.784966	0.793041	-0.174924
YBR052C	RFS1	1	-0.0324574	-0.0584663	0.854404	0.0317432	0.162477	0.720993
YBR053C	NA	1	0.0461091	0.428952	1.68928	-0.0476315	0.362614	1.56026
YBR054W	YRO2	1	-0.148186	0.885116	0.881973	0.134373	0.960872	0.80992
YBR055C	PRP6	1	-0.143465	-0.0371748	0.0305381	0.13048	0.0704015	-0.0510373
YBR056C-B	NA	1	0.328678	-2.45053	-2.36752	-0.426359	-0.833322	-0.0643206
YBR056W	NA	1	-0.0324864	0.424618	2.35389	0.0317709	0.58326	2.19572
YBR056W-A	NA	1	0.0961745	0.401031	3.47807	-0.103047	0.0716777	3.27461
YBR057C	MUM2	1	-0.0574841	-0.178549	-0.390883	0.0552811	-0.212894	-0.202259
YBR058C	UBP14	1	-0.0744172	0.0422014	0.216161	0.0707662	0.073713	0.226747
YBR058C-A	TSC3	1	0.0130639	0.176361	0.435537	-0.0131833	0.287309	0.830035
YBR059C	AKL1	1	-0.148869	0.145855	0.952914	0.134935	0.205997	0.904814
YBR060C	ORC2	1	-0.0375245	-0.0397685	-0.22712	0.0365732	-0.0479282	-0.153738
YBR061C	TRM7	1	-0.02259	-0.0975981	-0.350173	0.0222417	-0.0689217	-0.426247
YBR062C	NA	1	0.037795	0.0659419	0.820192	-0.0388119	0.22706	1.30809
YBR063C	NA	1	-0.0161831	-0.479473	0.0748394	0.0160036	-0.140367	0.0184611
YBR065C	ECM2	1	-0.0845553	-0.197925	0.0696669	0.0798727	-0.153674	0.227139
YBR066C	NRG2	1	-0.122972	0.426427	1.01675	0.113308	0.498331	1.23825
YBR067C	TIP1	1	0.020509	-1.15973	-2.73297	-0.0208048	-0.802342	-2.27367
YBR068C	BAP2	1	0.063152	0.0834394	0.0957019	-0.0660435	0.0630362	0.1609
YBR069C	TAT1	1	-0.0905461	0.193595	-0.215523	0.0851973	0.324341	-0.174138
YBR070C	ALG14	1	0.0608127	0.0770364	0.0545086	-0.0634893	-0.0554149	0.0517951
YBR071W	NA	1	-0.104196	-0.300586	-0.106734	0.0971746	-0.196283	-0.112184
YBR072C-A	NA	1	0.317539	-0.654314	-0.834342	-0.407751	-0.207032	1.14693
YBR072W	HSP26	1	0.146131	0.510874	1.32583	-0.162618	-0.267018	1.0752
YBR073W	RDH54	1	-0.0828324	-0.0589908	-0.184858	0.0783337	-0.0612165	-0.328979
YBR074W	PFF1	1	-0.0136133	-0.0480946	0.0188206	0.013486	0.175532	0.154991
YBR076C-A	NA	1	0.188192	-0.0246693	0.190923	-0.216476	-0.0315239	0.0318759
YBR076W	ECM8	1	-0.222307	0.457917	2.38527	0.192581	1.457	2.17129
YBR077C	SLM4	1	0.0158091	0.0921651	0.166112	-0.0159842	0.251821	0.160954
YBR078W	ECM33	1	0.0144485	0.245279	0.188532	-0.0145947	0.306917	0.339932
YBR079C	RPG1	1	-0.0759896	-0.147413	-0.393089	0.0721866	-0.137106	-0.510839
YBR080C	SEC18	1	-0.0126123	0.0264717	0.590583	0.0125029	0.0749687	0.40304
YBR081C	SPT7	1	-0.00370435	-0.166026	0.194733	0.00369486	-0.00723464	0.00554336
YBR082C	UBC4	1	0.0617676	0.116547	0.355077	-0.0645308	0.0762115	0.427886
YBR083W	TEC1	1	-0.162238	-0.685027	-0.76453	0.145824	-0.502475	-0.560064
YBR084C-A	RPL19A	1	-0.0164504	-0.0957763	-0.384749	0.0162649	-0.140438	-0.46454
YBR084W	MIS1	1	-0.0930607	-0.0636081	-0.547922	0.0874199	0.0542716	-0.654353
YBR085C-A	NA	1	0.00956294	0.253702	1.84728	-0.00962675	0.552961	1.79585
YBR085W	AAC3	1	0.177263	-0.565108	-0.925708	-0.202135	-0.410872	-0.543896
YBR086C	IST2	1	0.0105189	0.271236	0.563512	-0.0105961	0.267105	1.01791
YBR087W	RFC5	1	0.071536	-0.0153755	0.00835926	-0.075269	-0.119092	-0.135725
YBR088C	POL30	1	0.069882	0.0111514	-0.329293	-0.07344	-0.0837846	-0.635434
YBR089C-A	NHP6B	1	0.163395	0.0531045	0.429881	-0.184292	0.0406345	0.32227
YBR090C	NA	1	-0.174332	-0.40922	0.550638	0.155519	-0.543625	1.03357
YBR091C	TIM12	1	-0.12879	-0.133937	-0.328635	0.118229	-0.158949	-0.132766
YBR092C	PHO3	1	-0.0875805	-0.367865	-2.40679	0.0825667	-0.0704899	-2.17474
YBR093C	PHO5	1	0.0719227	0.305388	0.107586	-0.0756972	-0.182559	0.319744
YBR094W	PBY1	1	-0.00505775	-0.129008	-0.0151957	0.00504008	0.0604202	-0.0799039
YBR095C	RXT2	1	-0.0164124	0.117888	0.778133	0.0162278	0.331385	0.571811
YBR096W	NA	1	0.109534	0.339693	1.25664	-0.118539	0.45157	1.28835
YBR097W	VPS15	1	-0.104953	-0.155661	0.638139	0.0978326	0.169035	0.530918
YBR098W	MMS4	1	0.0823405	-0.0888214	0.528589	-0.087326	0.0147503	0.218197
YBR099C	NA	1	0.294727	0.345774	-0.389979	-0.370812	-0.44074	0.0507271
YBR101C	FES1	1	0.0439166	0.110799	0.249362	-0.0452955	0.218403	0.158872
YBR102C	EXO84	1	-0.118896	-0.0960823	0.205878	0.109839	-0.029517	0.0625597
YBR103W	SIF2	1	0.0148452	0.143094	0.274429	-0.0149995	0.0786318	0.0901791
YBR104W	YMC2	1	-0.0607811	-0.165707	-0.425492	0.0583236	-0.0919802	-0.757831
YBR105C	VID24	1	-0.0410102	-0.255271	0.0546718	0.0398766	-0.154154	0.216633
YBR106W	PHO88	1	-0.0400142	0.198061	0.347779	0.0389343	0.176241	0.50499
YBR107C	IML3	1	-0.0082821	0.0582459	0.436071	0.00823483	-0.0618946	0.483183
YBR108W	AIM3	1	-0.153067	0.180748	1.0664	0.138374	0.137812	1.12058
YBR109C	CMD1	1	0.0897159	0.0831492	0.248929	-0.0956671	0.0699116	0.153016
YBR109W-A	NA	1	-0.298296	-0.440074	-0.357067	0.247062	-0.0859007	-0.638828
YBR110W	ALG1	1	0.0918676	0.129475	0.471919	-0.0981177	0.210719	0.521867
YBR111C	YSA1	1	0.0101537	0.0307092	0.724509	-0.0102257	0.0455514	0.575466
YBR111W-A	SUS1	1	0.096078	0.156501	0.580881	-0.102936	0.0919441	0.835231
YBR112C	CYC8	1	-0.111213	0.0638875	-0.0778321	0.10325	-0.0826998	-0.00391627
YBR113W	NA	1	-0.620051	0.730024	1.29846	0.432267	0.440341	0.0573393
YBR114W	RAD16	1	-0.144368	-0.0262109	0.541391	0.131226	0.051838	0.694898
YBR115C	LYS2	1	-0.0942736	-0.0705092	-0.483325	0.0884893	0.115625	-0.537133
YBR117C	TKL2	1	0.0576056	-0.0252788	1.6618	-0.0600017	0.237579	2.04859
YBR118W	TEF2	1	-0.0434136	-0.0273982	-0.165128	0.0421453	-0.0508858	-0.420074
YBR119W	MUD1	1	0.00167699	-0.0105581	0.696275	-0.00167895	0.0734022	1.04315
YBR120C	CBP6	1	0.0279443	-0.0985749	0.165788	-0.0284963	-0.00437394	0.204662
YBR121C	GRS1	1	0.00743561	-0.0832872	-0.229027	-0.00747413	-0.00834096	-0.427402
YBR122C	MRPL36	1	-0.0345604	-0.0891595	0.0822113	0.0337518	-0.086165	0.130017
YBR123C	TFC1	1	0.0409566	0.08403	0.347206	-0.0421533	0.0303821	0.142588
YBR125C	PTC4	1	-0.0300634	0.0766933	0.65737	0.0294497	0.269116	0.573326
YBR126C	TPS1	1	-0.142548	0.201253	1.71117	0.129721	0.281046	1.57888
YBR126W-A	NA	1	-0.492943	0.808222	1.45951	0.366729	0.441918	1.53808
YBR126W-B	NA	1	0.122617	0.0795056	1.19858	-0.134015	0.602386	1.39459
YBR127C	VMA2	1	-0.0489295	-0.0718028	0.277506	0.0473243	0.0672156	0.041338
YBR128C	ATG14	1	-0.00479194	-0.108893	0.834878	0.00477607	0.449421	1.12403
YBR129C	OPY1	1	0.095214	0.0729559	0.0193136	-0.101945	0.0102382	0.102628
YBR130C	SHE3	1	-0.0892654	0.0154349	-0.06312	0.0840626	-0.0119386	-0.144818
YBR131W	CCZ1	1	-0.0323837	0.124238	0.383624	0.0316728	0.353703	0.480376
YBR132C	AGP2	1	0.0578593	0.226967	1.17955	-0.060277	0.661725	1.21644
YBR133C	HSL7	1	-0.0542904	-0.103813	-0.0300812	0.0523213	-0.0906702	-0.139763
YBR135W	CKS1	1	0.0454514	-0.109848	-0.00916642	-0.04693	-0.138134	0.105547
YBR136W	MEC1	1	-0.0516741	-0.174788	0.208474	0.0498871	0.10558	0.25165
YBR137W	NA	1	0.0658604	0.229258	1.17926	-0.0690114	0.435067	1.1356
YBR138C	NA	1	-0.035847	-0.0717534	-0.306256	0.0349778	-0.149832	-0.0800764
YBR139W	NA	1	-0.0925763	0.286961	1.21558	0.0869923	0.458008	1.43674
YBR140C	IRA1	1	-0.0383956	0.103498	0.835296	0.0374002	0.461385	0.53302
YBR141C	BMT2	1	0.0659465	0.0910074	-0.375852	-0.069106	-0.00255913	-0.71199
YBR141W-A	NA	1	-0.289418	0.516336	0.897023	0.240947	0.173072	0.995655
YBR142W	MAK5	1	-0.00198693	-0.0984803	-0.777452	0.0019842	0.0160511	-0.862078
YBR143C	SUP45	1	-0.0213653	-0.203787	-0.353942	0.0210535	-0.000157481	-0.413653
YBR144C	NA	1	0.169991	-0.2169	-1.71886	-0.192729	1.40031	1.26242
YBR145W	ADH5	1	0.122446	0.0909753	0.444673	-0.13381	0.100004	0.442218
YBR146W	MRPS9	1	-0.137534	-0.210219	-0.102954	0.125556	-0.097464	0.0136352
YBR147W	RTC2	1	0.181106	0.477025	0.470597	-0.207149	0.36861	0.580195
YBR148W	YSW1	1	0.107132	0.00896243	0.37374	-0.11573	0.218448	0.543776
YBR149W	ARA1	1	-0.0821541	0.20402	1.86471	0.0777269	0.409852	1.60441
YBR150C	TBS1	1	0.0159269	-0.0440571	0.381182	-0.0161047	0.244264	0.621502
YBR151W	APD1	1	0.0802182	0.14855	0.496226	-0.0849426	0.00795868	0.4775
YBR152W	SPP381	1	-0.0560155	-0.0525729	-0.0151289	0.0539216	-0.0103951	0.0774624
YBR153W	RIB7	1	0.0856825	-0.132294	-0.0550085	-0.0910944	0.03607	0.0312688
YBR154C	RPB5	1	0.0944799	-0.125274	-0.68534	-0.101104	-0.0985596	-0.612966
YBR155W	CNS1	1	-0.0504725	-0.134754	-0.566189	0.0487662	-0.0688401	-0.547272
YBR156C	SLI15	1	0.0912231	-0.0488153	-0.254736	-0.0973829	-0.058912	-0.202587
YBR157C	ICS2	1	0.0420439	0.139094	-0.822391	-0.0433061	-0.0101718	-0.498043
YBR158W	AMN1	1	-0.180532	-0.662639	-1.11541	0.160433	-0.360245	-1.06241
YBR159W	IFA38	1	0.00536949	0.172511	0.423245	-0.00538955	0.227259	0.587143
YBR160W	CDC28	1	-0.00846761	-0.0665036	0.304691	0.0084182	-0.101027	0.128509
YBR161W	CSH1	1	-0.00517102	0.290274	1.09212	0.00515255	0.226022	1.08627
YBR162C	TOS1	1	0.0491912	0.198005	0.471697	-0.0509279	0.238304	0.668116
YBR162W-A	YSY6	1	0.0315515	0.111308	0.514113	-0.0322569	0.111274	0.841088
YBR163W	EXO5	1	0.078351	-0.114049	0.138231	-0.0828518	0.128633	0.299831
YBR164C	ARL1	1	0.0580849	0.0593401	0.084188	-0.0605219	-0.00814425	-0.0785559
YBR165W	UBS1	1	0.0188158	-0.0132979	0.446642	-0.0190644	0.122277	0.574644
YBR166C	TYR1	1	0.039443	-0.0765641	0.155073	-0.0405517	0.0505853	-0.104336
YBR167C	POP7	1	0.0897782	-0.119909	-0.162092	-0.095738	-0.323231	-0.0593801
YBR168W	PEX32	1	0.00227663	0.0328462	0.847969	-0.00228023	0.19907	0.720309
YBR169C	SSE2	1	0.101273	0.160391	1.76751	-0.108922	0.293703	1.57442
YBR170C	NPL4	1	-0.0663914	-0.0160108	0.540289	0.0634701	0.0949464	0.540858
YBR171W	SEC66	1	0.08295	-0.0446803	0.451139	-0.0880119	0.126617	0.469774
YBR172C	SMY2	1	-0.0382813	0.0484295	-0.253248	0.0372917	0.127406	-0.261676
YBR173C	UMP1	1	-0.047534	0.0289106	0.345155	0.0460177	-0.0511496	0.378112
YBR174C	NA	1	-0.912705	-0.884559	-0.801552	0.55465	-1.43728	0.179722
YBR175W	SWD3	1	0.0726766	-0.103163	0.246566	-0.0765328	0.143716	0.150065
YBR176W	ECM31	1	0.0333011	-0.258792	0.453486	-0.034088	0.210469	0.27028
YBR177C	EHT1	1	0.0710752	-0.162693	0.413701	-0.074759	-0.186988	0.141479
YBR178W	NA	1	0.571704	1.01489	-0.902105	-0.960941	2.21706	-0.920831
YBR179C	FZO1	1	-0.0662523	-0.107806	0.0650116	0.0633429	0.00382778	-0.0358944
YBR180W	DTR1	1	-0.181012	-0.32279	1.21965	0.160812	0.957382	1.06342
YBR181C	RPS6B	1	-0.0107414	-0.098804	-0.359192	0.0106621	0.00831909	-0.472959
YBR182C	SMP1	1	-0.122693	-0.12544	0.540446	0.113071	0.0662837	0.43582
YBR182C-A	NA	1	-0.105774	-3.24755	-1.16455	0.0985463	0.244124	-0.861344
YBR183W	YPC1	1	-0.119144	-0.19027	1.09866	0.110051	-0.0513916	1.18722
YBR184W	NA	1	0.248446	-0.127797	-0.413435	-0.300318	-0.37566	-0.45054
YBR185C	MBA1	1	0.0643338	-0.228648	0.0932132	-0.067337	0.0407575	0.060877
YBR186W	PCH2	1	-0.026396	-0.775857	0.0847575	0.0259217	-0.966004	0.873387
YBR187W	GDT1	1	-0.0155667	0.0643644	-0.168585	0.0154005	0.104071	-0.0670664
YBR188C	NTC20	1	-0.0205476	0.0453189	0.422057	0.0202591	0.103393	0.28798
YBR189W	RPS9B	1	-0.0227106	-0.165799	-0.494953	0.0223586	-0.114449	-0.596313
YBR191W	RPL21A	1	-0.065983	0.00420162	-0.54977	0.0630967	-0.216337	-0.593688
YBR191W-A	NA	1	0.200362	-0.0454135	-0.268033	-0.232747	0.385381	-0.653968
YBR192W	RIM2	1	-0.00311757	-0.215174	-0.149257	0.00311085	-0.044713	-0.235664
YBR193C	MED8	1	0.0167967	0.136407	0.422374	-0.0169946	0.087984	0.523488
YBR194W	AIM4	1	-0.0567605	-0.0818254	0.412043	0.0546116	-0.180428	0.117683
YBR195C	MSI1	1	-0.0468115	-0.0983734	-0.12715	0.0453402	-0.0190979	-0.16071
YBR196C	PGI1	1	-0.000748688	0.0511401	-0.0341861	0.0007483	0.0979132	-0.109146
YBR196C-A	NA	1	0.272283	0.440607	-0.476386	-0.335913	0.332675	-0.495112
YBR196C-B	NA	1	-0.45525	0.250968	-0.0810625	0.345529	-0.0387144	0.419586
YBR197C	NA	1	-0.0743424	0.0246351	0.0475833	0.0706985	-0.139762	-0.106042
YBR198C	TAF5	1	-0.111314	-0.113479	-0.215194	0.103337	-0.155062	-0.296085
YBR199W	KTR4	1	-0.0190491	0.140166	0.784946	0.0188008	0.276595	0.896012
YBR200W	BEM1	1	-0.0616425	-0.171291	-0.149545	0.0591162	0.0938654	-0.147193
YBR201C-A	NA	1	-0.256829	0.269437	-0.0590879	0.217944	0.687466	0.454854
YBR201W	DER1	1	0.0313716	0.242864	1.5135	-0.0320689	0.286935	1.7949
YBR202W	MCM7	1	-0.0733095	-0.430093	-0.937548	0.0697638	-0.227923	-1.10976
YBR203W	COS111	1	-0.185537	-0.421474	0.144257	0.164372	-0.395543	0.102811
YBR204C	LDH1	1	0.0371131	-0.0184914	1.12142	-0.038093	0.191397	0.970916
YBR205W	KTR3	1	-0.0073198	0.0596339	0.306017	0.00728285	0.167793	0.267002
YBR206W	NA	1	0.106668	0.206965	0.102344	-0.115189	0.0615672	0.306011
YBR207W	FTH1	1	0.17886	0.258146	0.817004	-0.204215	0.0707566	0.74036
YBR208C	DUR1,2	1	0.0533054	0.409771	0.357753	-0.0553508	0.313034	0.313059
YBR210W	ERV15	1	0.0907976	0.0540178	0.197566	-0.0968981	0.28091	0.364055
YBR211C	AME1	1	0.0136761	-0.0243673	0.0174166	-0.013807	0.146612	0.196988
YBR212W	NGR1	1	0.0122513	0.0220771	0.185042	-0.0123562	0.0974977	0.196314
YBR213W	MET8	1	-0.125555	-0.155355	0.101513	0.115498	-0.0273241	0.328022
YBR214W	SDS24	1	-0.177233	0.580825	2.41992	0.157823	0.486396	2.26381
YBR215W	HPC2	1	-0.0528736	0.107842	0.091203	0.0510041	-0.0158109	0.41424
YBR216C	YBP1	1	-0.0471723	-0.0387347	0.332876	0.0456786	0.109751	0.262886
YBR217W	ATG12	1	0.0314732	0.00584884	0.295509	-0.0321752	0.115135	0.476007
YBR218C	PYC2	1	-0.13611	-0.140433	-0.740076	0.124368	0.111663	-0.754732
YBR220C	NA	1	-0.0516261	0.130496	0.165408	0.0498423	0.0380702	0.35521
YBR221C	PDB1	1	0.0424433	0.0352228	0.292732	-0.0437299	0.0996737	0.187585
YBR222C	PCS60	1	-0.0400947	0.00730866	0.539183	0.0390105	0.0900064	0.384833
YBR223C	TDP1	1	-0.155648	-0.00762394	0.85299	0.140479	0.198269	0.832866
YBR224W	NA	1	-0.620051	0.0861679	1.07607	0.432267	0.440341	-0.0421963
YBR225W	NA	1	-0.0238228	0.157505	0.831014	0.0234358	0.143605	0.89436
YBR227C	MCX1	1	0.016672	0.0314564	0.389825	-0.0168669	0.241956	0.371099
YBR228W	SLX1	1	0.124463	0.222511	0.372189	-0.136223	0.00530526	0.390222
YBR229C	ROT2	1	-0.0676039	0.154523	0.724289	0.0645773	0.323104	0.901173
YBR230C	OM14	1	-0.0298751	0.122422	1.26038	0.029269	0.302765	1.71551
YBR230W-A	NA	1	-0.0646358	-0.118525	1.1327	0.0618637	0.0595714	1.37131
YBR231C	SWC5	1	-0.0700074	-0.12956	-0.260598	0.0667669	-0.0363326	-0.133159
YBR233W	PBP2	1	-0.0188242	-0.048953	-0.0766689	0.0185817	-0.0574381	0.081002
YBR233W-A	DAD3	1	-0.0446862	-0.371382	-0.728288	0.0433436	-0.0471102	-0.045609
YBR234C	ARC40	1	-0.0553143	0.180442	0.818478	0.0532716	0.300801	0.539999
YBR235W	VHC1	1	0.0424829	0.00300666	0.660416	-0.043772	0.261856	0.447286
YBR236C	ABD1	1	-0.0394958	-0.0832778	0.194313	0.0384433	-0.093043	-0.00611567
YBR237W	PRP5	1	0.0322757	-0.110679	0.227011	-0.0330143	0.0899762	0.317012
YBR238C	NA	1	-0.0495891	-0.350819	-0.854473	0.0479411	-0.311801	-0.888574
YBR239C	ERT1	1	-0.111892	-0.0541758	-0.183636	0.103835	-0.0564878	-0.251223
YBR240C	THI2	1	0.0926253	-0.221334	0.0338538	-0.0989826	-0.0350549	0.247789
YBR241C	NA	1	-0.0630536	0.124598	1.13436	0.0604129	0.0792941	1.05759
YBR242W	NA	1	0.086872	-0.0570932	-0.508722	-0.09244	0.00555849	-0.484715
YBR243C	ALG7	1	0.0104523	0.0808549	0.522519	-0.0105286	0.185295	0.634128
YBR244W	GPX2	1	-0.0441985	0.0187138	0.934369	0.0428846	0.575118	0.919496
YBR245C	ISW1	1	-0.0107395	-0.131263	0.153378	0.0106601	0.035681	0.0243927
YBR246W	RRT2	1	0.0744026	-0.00107317	0.0552559	-0.0784493	-0.0476834	-0.17749
YBR247C	ENP1	1	-0.0312355	-0.0976045	-0.758723	0.0305736	0.0106734	-0.826316
YBR248C	HIS7	1	-0.0365761	-0.23622	-0.374301	0.0356717	-0.00546687	-0.528554
YBR249C	ARO4	1	-0.0571502	-0.0347869	-0.591766	0.0549723	0.0811005	-0.746981
YBR250W	SPO23	1	0.166304	-0.638439	0.225928	-0.188003	-0.11434	0.491931
YBR251W	MRPS5	1	-0.00793116	-0.0671809	0.014699	0.0078878	0.0714163	0.015008
YBR252W	DUT1	1	0.076197	0.0174431	-0.170729	-0.0804469	-0.0517253	-0.236328
YBR253W	SRB6	1	0.173421	0.0295855	0.47986	-0.197152	0.101001	0.421606
YBR254C	TRS20	1	0.0842925	-0.00698847	0.13956	-0.0895247	0.313779	0.332456
YBR255C-A	NA	1	0.138882	0.176112	0.601426	-0.15369	0.418626	0.922609
YBR255W	MTC4	1	-0.0872449	0.104892	0.66011	0.0822684	0.115489	0.604404
YBR256C	RIB5	1	0.0581714	0.0305271	-0.0188789	-0.0606159	0.0851552	-0.0279616
YBR257W	POP4	1	0.155881	0.0491499	-0.112529	-0.174787	0.310368	-0.233968
YBR258C	SHG1	1	0.183048	-0.185255	0.130042	-0.209695	-0.0442338	0.24882
YBR259W	NA	1	0.00614307	-0.175335	0.189647	-0.00616934	0.222654	0.201949
YBR260C	RGD1	1	-0.0482235	-0.00625612	0.355239	0.0466636	0.048733	0.326398
YBR261C	TAE1	1	-0.0218958	-0.112439	-0.0190161	0.0215685	-0.178424	-0.213191
YBR262C	MIC12	1	-0.0892807	0.0252328	-0.19914	0.0840761	0.228269	0.161758
YBR263W	SHM1	1	-0.0360467	-0.0843007	-0.0300087	0.035168	-0.0187233	-0.188871
YBR264C	YPT10	1	-0.0395097	-0.193877	0.0651597	0.0384565	-0.147022	0.31001
YBR265W	TSC10	1	-0.02368	-0.103086	-0.18483	0.0232976	-0.118189	-0.198557
YBR267W	REI1	1	0.0356811	-0.0960244	-0.777471	-0.036586	-0.034595	-0.821691
YBR268W	MRPL37	1	-0.0613009	-0.38983	-0.135848	0.058802	-0.159984	-0.106672
YBR269C	SDH8	1	-0.0131534	0.216627	1.54324	0.0130345	0.235948	1.42614
YBR270C	BIT2	1	-0.0371336	-0.151945	0.491324	0.0362018	0.0854149	0.598318
YBR271W	EFM2	1	-0.0434359	-0.156683	-0.53418	0.0421663	-0.0989528	-0.71499
YBR272C	HSM3	1	-0.0466911	-0.253482	0.309993	0.0452273	-0.168657	0.245391
YBR273C	UBX7	1	-0.0291317	0.0097336	0.781054	0.0285551	0.00520648	0.791846
YBR274W	CHK1	1	0.0623125	-0.114485	0.357205	-0.0651259	0.0728656	0.29913
YBR275C	RIF1	1	0.00615588	-0.0765926	-0.0931217	-0.00618226	0.0515126	-0.143661
YBR276C	PPS1	1	-0.00150044	-0.079523	0.208542	0.00149888	0.034991	0.0460617
YBR277C	NA	1	-0.353546	-0.910361	-0.242392	0.283734	0.706846	-2.84608
YBR278W	DPB3	1	-0.0146911	-0.0029947	0.358951	0.014543	0.280657	0.14797
YBR279W	PAF1	1	-0.00439617	0.0512003	0.327216	0.00438282	0.0902271	0.351726
YBR280C	SAF1	1	-0.124845	0.155174	1.82664	0.114896	0.252463	1.70288
YBR281C	DUG2	1	0.118968	-0.147655	-0.10596	-0.129668	-0.0897229	-0.154195
YBR282W	MRPL27	1	0.026684	-0.153196	0.0468265	-0.0271868	-0.0867918	-0.0318418
YBR283C	SSH1	1	0.0025816	0.185715	0.055663	-0.00258623	0.281819	0.10026
YBR284W	NA	1	0.203809	0.323379	1.96581	-0.237413	0.264201	2.04261
YBR285W	NA	1	0.241879	0.309554	1.46851	-0.290766	-0.0602988	1.86482
YBR286W	APE3	1	-0.0703389	0.102476	0.437608	0.0670684	0.109922	0.548528
YBR287W	NA	1	-0.0111175	0.513251	1.64325	0.0110325	0.561991	1.71857
YBR288C	APM3	1	0.0437005	-0.128924	-0.067333	-0.0450657	-0.157463	-0.152283
YBR289W	SNF5	1	-0.0606329	0.161504	0.118124	0.0581871	0.025672	0.162922
YBR290W	BSD2	1	-0.0259205	0.0794915	0.928033	0.025463	0.160469	0.917096
YBR291C	CTP1	1	0.113313	-0.0546564	-0.170044	-0.122977	-0.0441999	-0.322379
YBR292C	NA	1	-0.0730168	0.143892	0.253865	0.0694987	0.216401	0.338233
YBR293W	VBA2	1	0.117857	0.0338937	0.373676	-0.128349	0.0990692	0.418019
YBR294W	SUL1	1	-0.620051	0.649104	0.732111	0.432267	-0.434128	0.870926
YBR295W	PCA1	1	0.213278	-0.103842	0.55377	-0.250371	0.0698415	0.276162
YBR296C	PHO89	1	0.263094	-0.194186	0.736818	-0.322018	0.516131	0.940485
YBR296C-A	NA	1	0.770016	0.535129	-1.70379	-1.76263	-0.754554	0.277482
YBR297W	MAL33	1	-0.237493	-0.297882	0.766746	0.203867	0.257131	0.622489
YBR298C	MAL31	1	0.0314865	-0.182501	0.54524	-0.0321891	0.16433	0.540499
YBR298C-A	NA	1	-1.36393	-1.33579	-1.25278	0.688385	-1.30354	-0.271505
YBR299W	MAL32	1	-0.912705	-0.147593	0.613486	0.55465	0.370079	0.59476
YBR300C	NA	1	-0.353546	1.84453	1.56496	0.283734	0.291809	1.32384
YBR301W	PAU24	1	-0.353546	-0.740436	-0.65743	0.283734	-0.971226	0.06081
YBR302C	COS2	1	0.118331	-0.19817	0.99502	-0.128911	0.196645	1.22868
YCL001W	RER1	1	0.113371	0.342034	0.423177	-0.123045	0.330787	0.450794
YCL001W-A	NA	1	0.0825326	-0.696675	1.90989	-0.0875421	0.657498	0.17496
YCL001W-B	NA	1	-0.222307	-0.00151488	0.0814917	0.192581	-0.647342	0.384694
YCL002C	NA	1	0.122472	0.0989429	-0.0983562	-0.133842	0.193511	0.0237806
YCL004W	PGS1	1	0.0248375	0.0619453	0.637698	-0.0252726	0.0874751	0.560674
YCL005W	LDB16	1	-0.017486	0.0130383	-0.0409044	0.0172766	0.00350995	0.16413
YCL005W-A	VMA9	1	0.110701	0.0637426	-0.0187349	-0.119907	0.0303619	0.107937
YCL007C	NA	1	-0.945441	0.0827056	0.335637	0.566308	0.81539	1.23445
YCL008C	STP22	1	-0.0600114	0.107986	0.293652	0.0576145	-0.0829715	0.322353
YCL009C	ILV6	1	-0.13221	0.0204634	-0.221767	0.121104	-0.0866445	-0.400824
YCL010C	SGF29	1	-0.104008	-0.105849	0.172116	0.0970114	-0.0888347	0.331624
YCL011C	GBP2	1	-0.0397234	-0.125016	-0.0890346	0.0386589	0.0222688	-0.130432
YCL012C	NA	1	0.0329272	0.071416	1.03637	-0.0336963	0.406224	1.0435
YCL014W	BUD3	1	0.00985485	0.00676636	-0.0352631	-0.00992263	0.0649096	0.112898
YCL016C	DCC1	1	-0.0624906	0.102548	0.15044	0.0598958	0.110096	0.0411122
YCL017C	NFS1	1	-0.0606654	-0.0204823	0.368235	0.058217	0.135931	0.141735
YCL018W	LEU2	1	0.140896	-0.153211	-0.0455834	-0.156161	-0.218641	-0.148349
YCL019W	NA	1	-0.113258	0.144331	0.986169	0.10501	0.36526	1.27783
YCL021W-A	NA	1	0.175879	0.33492	0.357806	-0.200337	-0.0380912	0.284337
YCL024W	KCC4	1	-0.109134	-0.347933	-0.800673	0.101456	-0.222706	-0.998984
YCL025C	AGP1	1	-0.0338228	0.441247	-0.0270365	0.033048	0.534423	0.138274
YCL026C-A	FRM2	1	-0.293783	0.871867	-0.504558	0.243961	0.444681	0.869034
YCL026C-B	HBN1	1	0.0424574	-0.113359	0.830412	-0.0437448	-0.15208	0.562567
YCL027W	FUS1	1	-0.127159	-0.189088	-0.0980216	0.116854	-0.305706	0.617
YCL028W	RNQ1	1	-0.0884251	-0.0718529	0.153328	0.083317	0.0218205	0.00630645
YCL029C	BIK1	1	-0.0629101	-0.0126562	0.0149301	0.0602811	-0.0704396	-0.00131979
YCL030C	HIS4	1	-0.0267431	-0.0842843	-1.09161	0.0262563	-0.0585666	-1.06932
YCL031C	RRP7	1	0.06751	-0.062683	-0.283052	-0.0708248	-0.0440823	-0.30375
YCL032W	STE50	1	0.0111018	0.122794	0.543045	-0.0111879	0.00154789	0.434121
YCL033C	MXR2	1	-0.100495	0.196333	1.45177	0.093948	0.270238	1.22062
YCL034W	LSB5	1	-0.105561	-0.0589604	0.500934	0.0983613	0.0165076	0.447925
YCL035C	GRX1	1	0.0232339	0.226763	1.51569	-0.0236142	0.282893	1.33286
YCL036W	GFD2	1	-0.138006	0.00940803	-0.93325	0.12595	-0.0357942	-0.819526
YCL037C	SRO9	1	-0.199688	0.0976453	-0.739731	0.175379	-0.332529	-0.827878
YCL038C	ATG22	1	-0.0015659	0.277475	0.77043	0.0015642	0.563695	0.892448
YCL039W	GID7	1	-0.0963388	0.134547	0.822423	0.0903063	0.127721	0.859059
YCL040W	GLK1	1	-0.289148	0.264661	2.60073	0.24076	0.407856	2.38006
YCL041C	NA	1	0.499431	-0.209388	-0.711344	-0.77018	0.237895	0.26993
YCL042W	NA	1	-0.144514	0.471279	1.26418	0.131347	-0.0287789	1.59595
YCL043C	PDI1	1	-0.136719	0.233617	1.49913	0.124877	0.286046	1.62315
YCL044C	MGR1	1	-0.040417	0.310356	1.01481	0.0393155	0.236299	1.12102
YCL045C	EMC1	1	-0.0178913	0.118978	0.308498	0.0176721	0.120811	0.518328
YCL047C	POF1	1	-0.0398227	0.0516862	0.967583	0.038753	0.13378	1.09181
YCL048W	SPS22	1	-0.135178	0.279992	0.597464	0.12359	-0.775226	-0.421262
YCL048W-A	NA	1	-0.620051	0.408096	0.90614	0.432267	0.855379	1.97488
YCL049C	NA	1	0.0448888	-0.0338795	1.32725	-0.0463305	0.113363	1.29302
YCL050C	APA1	1	0.0525137	-0.207162	-0.278201	-0.0544976	-0.261358	-0.247406
YCL051W	LRE1	1	-0.00537927	-0.150106	0.0257209	0.00535929	0.0642053	0.0962409
YCL052C	PBN1	1	0.0253628	0.0407424	0.705349	-0.0258166	0.0302241	0.597629
YCL054W	SPB1	1	-0.0491469	-0.245335	-0.980914	0.0475277	-0.133016	-0.942692
YCL055W	KAR4	1	0.0841328	-0.367043	0.267374	-0.0893446	-0.202472	0.19932
YCL056C	PEX34	1	0.153494	-0.378506	0.510897	-0.17179	0.293564	0.268499
YCL057C-A	MIC10	1	-0.0763958	0.0339893	0.226193	0.0725531	0.0662345	0.147662
YCL057W	PRD1	1	-0.0225332	-0.000227205	0.466459	0.0221867	0.0735539	0.260717
YCL058C	FYV5	1	-0.110311	-0.0403434	0.467969	0.102472	0.148021	-0.0392564
YCL058W-A	ADF1	1	-0.0410882	0.00817639	-0.865636	0.0399503	-0.252265	-0.357266
YCL059C	KRR1	1	0.104839	-0.0410985	-0.590068	-0.113059	0.123195	-0.657912
YCL061C	MRC1	1	-0.0624622	-0.194214	-0.020299	0.0598698	-0.231039	-0.0381072
YCL063W	VAC17	1	-0.115684	0.160475	-0.328061	0.107092	0.0951092	0.238844
YCL064C	CHA1	1	0.238934	0.604316	-1.41113	-0.286516	0.621254	-1.63067
YCL068C	NA	1	-0.10855	0.0674424	0.430557	0.100951	0.0227256	0.75368
YCR002C	CDC10	1	0.0400629	-0.0811679	0.204972	-0.0412073	0.115931	0.0959328
YCR003W	MRPL32	1	0.0391271	-0.227118	-0.0138036	-0.0402179	0.041296	0.134478
YCR004C	YCP4	1	-0.130172	-0.0845181	0.447252	0.119393	0.0403946	0.54336
YCR005C	CIT2	1	0.127933	-0.0731951	0.290014	-0.140391	-0.0579516	0.251099
YCR006C	NA	1	-0.125196	-0.06098	0.489532	0.115194	0.123268	0.0557683
YCR007C	NA	1	0.12303	-0.593894	2.97599	-0.134508	-0.0248954	2.05196
YCR008W	SAT4	1	-0.00822424	0.157712	0.124323	0.00817762	0.175602	0.330831
YCR009C	RVS161	1	0.0469205	-0.0277942	1.04509	-0.0484979	0.0888595	0.823946
YCR010C	ADY2	1	-0.293783	0.660363	0.88776	0.243961	0.614606	1.43091
YCR011C	ADP1	1	-0.0235291	0.17998	0.819437	0.0231515	0.442021	0.891671
YCR012W	PGK1	1	-0.0347582	0.0466786	0.130836	0.0339405	-0.0530036	-0.027558
YCR013C	NA	1	-0.353546	-0.00347081	0.0795358	0.283734	-0.177676	0.323844
YCR014C	POL4	1	0.046834	-0.236963	0.431006	-0.0484055	0.0493061	0.329818
YCR015C	NA	1	-0.0184772	-0.366259	0.050704	0.0182436	0.239722	0.0159184
YCR016W	NA	1	0.0727022	-0.0365488	-0.481798	-0.0765612	0.0950771	-0.468196
YCR017C	CWH43	1	-0.0149784	0.109251	0.58093	0.0148245	0.174663	0.635112
YCR018C	SRD1	1	-0.0659095	0.173344	0.583807	0.0630295	-0.123912	0.490975
YCR018C-A	NA	1	0.232399	-0.170088	-0.151212	-0.277162	0.221238	0.796896
YCR019W	MAK32	1	-0.0101837	-0.0248923	0.407332	0.0101123	0.0780874	0.402764
YCR020C	PET18	1	-0.0490258	-0.0944079	0.301066	0.0474144	0.394695	-0.00211275
YCR020C-A	MAK31	1	0.0259522	0.0012041	0.0230704	-0.0264276	-0.104653	0.531974
YCR020W-B	HTL1	1	0.152334	-0.00394415	-0.111502	-0.170338	-0.0735786	0.27333
YCR021C	HSP30	1	0.0672483	0.674408	0.904641	-0.0705369	0.247222	0.819826
YCR022C	NA	1	0.169991	-0.432629	-0.216356	-0.192729	-0.310186	0.169309
YCR023C	NA	1	-0.063139	-0.110014	0.0569384	0.0604912	0.0980812	0.100601
YCR024C	SLM5	1	0.0105512	-0.0611788	0.493587	-0.0106289	0.095573	0.53275
YCR024C-A	PMP1	1	0.0124283	0.0499296	-0.33259	-0.0125363	0.44033	-0.084113
YCR024C-B	NA	1	0.0758035	0.0402221	-0.233302	-0.0800084	0.310594	-0.0257077
YCR025C	NA	1	0.134701	-0.279671	-0.674711	-0.148585	-0.674847	-0.593902
YCR026C	NPP1	1	-0.0488656	-0.103283	-0.040741	0.0472646	-0.0148811	0.121656
YCR027C	RHB1	1	-0.039545	-0.161672	0.21711	0.0384899	0.203402	0.140956
YCR028C	FEN2	1	0.000705092	0.0574878	0.0616577	-0.000705437	0.0508532	0.191761
YCR028C-A	RIM1	1	0.118983	-0.150058	-0.0112459	-0.129685	-0.106477	-0.0619508
YCR030C	SYP1	1	-0.0893634	0.334604	0.736808	0.0841495	0.161873	0.834625
YCR031C	RPS14A	1	0.0593173	-0.02888	-0.362267	-0.0618612	-0.0848155	-0.470106
YCR032W	BPH1	1	0.0335359	0.0468858	0.671235	-0.034334	0.238552	0.526204
YCR033W	SNT1	1	-0.0490271	-0.0831585	-0.026952	0.0474156	0.0523546	0.121573
YCR034W	ELO2	1	0.0896174	0.110481	-0.301672	-0.0955551	0.0327727	-0.14222
YCR035C	RRP43	1	0.0373294	0.0100863	0.0180035	-0.0383211	0.00690638	-0.0397852
YCR036W	RBK1	1	0.0191456	-0.194658	0.74939	-0.0194031	0.0534012	0.595519
YCR037C	PHO87	1	-0.0683226	0.00617395	0.167919	0.0652327	0.203021	0.204543
YCR038C	BUD5	1	-0.00688091	0.0954781	0.498	0.00684825	0.202126	0.551502
YCR039C	MATALPHA2	1	0.256023	0.178927	0.641944	-0.311475	0.199427	0.819044
YCR041W	NA	1	0.397387	0.010496	-2.49146	-0.550296	-2.54222	0.0747768
YCR042C	TAF2	1	-0.0863355	-0.152769	-0.12743	0.0814594	0.105733	-0.280965
YCR043C	NA	1	0.113071	-0.0622726	-0.523723	-0.122692	0.0216182	-0.401029
YCR044C	PER1	1	-0.067206	0.190286	0.436154	0.0642142	0.122004	0.600082
YCR045C	RRT12	1	0.700839	0.559061	2.88999	-1.41677	1.4982	2.66774
YCR045W-A	NA	1	-0.146389	0.0693849	0.252084	0.132894	0.0490758	0.0762375
YCR046C	IMG1	1	-0.00612818	-0.142886	0.151212	0.00610226	-0.0557135	0.276428
YCR047C	BUD23	1	0.00649101	-0.033877	-0.528939	-0.00652034	0.140985	-0.60679
YCR047W-A	NA	1	0.101515	0.40268	1.08714	-0.109202	-0.101128	0.930908
YCR048W	ARE1	1	-0.117724	0.0506002	0.222995	0.108839	-0.0253963	0.279241
YCR051W	NA	1	-0.0627916	-0.199799	-0.352356	0.0601723	-0.117502	-0.469346
YCR052W	RSC6	1	-0.0543156	0.0336335	-0.039304	0.0523447	-0.0981832	-0.146442
YCR053W	THR4	1	-0.0208067	-0.108861	-0.288089	0.0205109	-0.0452081	-0.392524
YCR054C	CTR86	1	-0.000351818	0.0619568	0.117699	0.000351732	0.233546	-0.0031861
YCR057C	PWP2	1	-0.0107935	-0.0870661	-0.594375	0.0107133	0.0416242	-0.806819
YCR059C	YIH1	1	-0.0825118	-0.0301337	0.00895927	0.0780469	-0.00173823	-0.225239
YCR060W	TAH1	1	-0.0881806	-0.0600337	-0.448608	0.0830999	-0.263856	-0.421923
YCR061W	NA	1	0.0258524	0.286258	1.38526	-0.0263241	0.434393	1.42882
YCR063W	BUD31	1	-0.100688	-0.186771	-0.625301	0.0941168	-0.101479	-0.46894
YCR064C	NA	1	-0.0980303	-0.806849	-0.13888	0.0917909	-0.189641	-0.520176
YCR065W	HCM1	1	-0.0439392	-0.00148725	-0.0720662	0.0426404	-0.00828206	0.0357475
YCR066W	RAD18	1	0.0693327	-0.0392889	0.0295038	-0.0728337	-0.0151488	0.126412
YCR067C	SED4	1	-0.117454	0.0704765	0.344565	0.108607	0.162457	0.220874
YCR068W	ATG15	1	-0.0431511	0.341357	1.03362	0.0418978	0.212497	1.08711
YCR069W	CPR4	1	0.0233355	0.18759	1.04696	-0.0237192	0.168094	1.19395
YCR071C	IMG2	1	-0.118616	-0.22036	-0.143919	0.1096	-0.265481	0.148385
YCR072C	RSA4	1	-0.00988338	-0.162519	-0.756514	0.00981613	-0.120498	-0.922183
YCR073C	SSK22	1	-0.0201186	-0.326257	-0.247134	0.0198419	-0.0290396	0.0158486
YCR073W-A	SOL2	1	-0.00162647	0.0932208	1.03001	0.00162464	0.133267	0.942334
YCR075C	ERS1	1	-0.0471109	0.0134575	0.269947	0.045621	0.0774115	0.483731
YCR075W-A	NA	1	0.128114	0.291824	0.39411	-0.140609	-0.145913	0.687062
YCR076C	FUB1	1	-0.0457209	-0.120526	0.766019	0.0443164	-0.25334	0.794713
YCR077C	PAT1	1	-0.0388805	-0.0785426	-0.127736	0.0378601	-0.0846496	-0.116826
YCR079W	PTC6	1	-0.0402105	0.0246482	0.824912	0.0391201	0.150456	0.812054
YCR081W	SRB8	1	-0.0489818	0.205251	0.381744	0.0473733	0.417003	0.423948
YCR082W	AHC2	1	0.0752097	0.0904506	0.237749	-0.0793472	0.0368525	0.0854991
YCR083W	TRX3	1	0.0419643	-0.0417275	1.04853	-0.0432216	0.0579623	0.871358
YCR084C	TUP1	1	0.0193304	0.15276	-0.165371	-0.0195929	0.0793145	-0.109326
YCR085W	NA	1	-1.50238	0.847698	0.778701	0.719866	0.558015	0.397406
YCR086W	CSM1	1	0.060129	0.273218	0.414777	-0.0627444	0.155672	0.317441
YCR087C-A	NA	1	-0.0291486	-0.0960769	-1.1434	0.0285713	-0.2596	-1.02156
YCR087W	NA	1	0.469531	0.0122514	0.095258	-0.700543	0.0444966	-2.2454
YCR088W	ABP1	1	-0.0736956	0.120087	1.23996	0.0701133	0.148779	1.09099
YCR089W	FIG2	1	-0.0669975	0.0754549	-0.121019	0.0640237	0.084659	0.0620751
YCR090C	NA	1	0.0540191	-0.0542963	0.0070803	-0.0561207	0.0202598	0.196354
YCR091W	KIN82	1	-0.134317	0.0139885	1.007	0.12287	0.0368554	1.21492
YCR092C	MSH3	1	0.0734588	-0.127167	-0.0372905	-0.0774008	-0.049172	-0.0372907
YCR093W	CDC39	1	-0.0880334	-0.0912464	0.0108123	0.0829691	0.0589427	0.0407
YCR094W	CDC50	1	0.0574448	0.00376039	0.255325	-0.0598274	0.0916792	0.452
YCR095C	OCA4	1	0.20648	-0.0919581	-0.0223409	-0.241048	0.196084	0.0875436
YCR095W-A	NA	1	-0.140831	-0.192855	0.0462712	0.128298	-0.080439	0.871426
YCR097W	HMRA1	1	0.129328	0.139464	0.33739	-0.142073	0.182543	0.446703
YCR097W-A	NA	1	0.571704	-0.985111	-0.902105	-0.960941	-0.952866	1.88652
YCR098C	GIT1	1	-0.0715825	0.348882	1.5153	0.068198	0.8957	1.6647
YCR099C	NA	1	-0.0959934	0.0138373	0.457943	0.0900027	0.110788	0.529102
YCR100C	NA	1	-0.122378	0.0397235	-0.150288	0.112804	0.0432574	0.302855
YCR101C	NA	1	0.0073793	-0.222272	0.403262	-0.00741724	0.169055	0.295727
YCR102C	NA	1	0.0709743	0.0742465	0.265959	-0.0746474	0.029186	0.0479248
YCR102W-A	NA	1	-0.222307	-1.41655	-0.59658	0.192581	-0.96927	-0.129879
YCR104W	PAU3	1	-0.353546	0.0896386	-1.82735	0.283734	-0.293154	0.153919
YCR105W	ADH7	1	0.210352	0.314447	0.504369	-0.246344	-0.0807286	1.11569
YCR106W	RDS1	1	-0.0450264	0.078147	0.0475911	0.0436636	0.0901334	0.196024
YCR107W	AAD3	1	0.0896451	-0.273633	0.270508	-0.0955867	0.0258043	-0.0498739
YDL001W	RMD1	1	-0.0247997	-0.182598	-0.181494	0.0243806	-0.00788789	-0.0865822
YDL002C	NHP10	1	0.12111	-0.0465825	0.313318	-0.132216	0.226933	0.228349
YDL003W	MCD1	1	0.0647026	-0.0206939	-0.350766	-0.0677412	-0.117531	-0.44323
YDL004W	ATP16	1	-0.102517	-0.14412	0.0942433	0.095713	-0.0194548	0.034014
YDL005C	MED2	1	-0.107969	0.139139	-0.0108147	0.100448	-0.0360135	0.15679
YDL006W	PTC1	1	0.0140379	-0.0356774	0.323195	-0.0141758	0.0412043	0.275548
YDL007W	RPT2	1	-0.0248919	0.0237791	0.562094	0.0244697	0.194116	0.510438
YDL008W	APC11	1	0.057815	0.147508	0.603092	-0.060229	-0.0404094	0.277228
YDL009C	NA	1	0.317539	0.0826511	-1.57131	-0.407751	0.600323	-0.367641
YDL010W	GRX6	1	0.13482	0.0814368	1.20904	-0.14873	0.159905	1.36403
YDL012C	NA	1	-0.132398	-0.000691254	0.365677	0.121263	-0.3135	0.868407
YDL013W	SLX5	1	-0.0294528	-0.0827077	0.16822	0.0288636	0.0289341	0.156084
YDL014W	NOP1	1	0.0841462	-0.148379	-0.771759	-0.0893597	-0.0786098	-0.853411
YDL015C	TSC13	1	0.0337476	0.221659	0.622288	-0.034556	0.258816	0.673922
YDL016C	NA	1	-0.306572	0.56111	0.311541	0.252706	0.313247	0.82333
YDL017W	CDC7	1	-0.0528216	-0.103349	-0.0591617	0.0509557	0.0275805	0.0754266
YDL018C	ERP3	1	-0.120532	-0.0828621	0.219822	0.111234	0.203956	0.22267
YDL019C	OSH2	1	-0.160668	0.00574513	0.829852	0.144555	0.133889	0.723093
YDL020C	RPN4	1	0.0198621	0.307746	0.626991	-0.0201394	0.335858	0.583531
YDL021W	GPM2	1	0.404543	-0.318282	2.40717	-0.564201	-0.358187	2.20863
YDL022W	GPD1	1	-0.161504	0.331393	2.46332	0.145231	0.411447	2.31119
YDL023C	NA	1	0.770016	1.02056	0.296207	-1.76263	-0.754554	0.59941
YDL024C	DIA3	1	0.12075	0.511467	2.33943	-0.131787	0.432681	2.1959
YDL025C	RTK1	1	-0.0474547	0.0953435	0.614373	0.0459433	0.13457	0.862484
YDL026W	NA	1	0.728113	0.75626	1.1023	-1.5415	-0.533423	1.66854
YDL027C	NA	1	0.033446	0.273333	1.8777	-0.0342399	0.430842	1.85494
YDL028C	MPS1	1	0.0859455	-0.191008	-0.130902	-0.0913917	-0.00975775	-0.0250589
YDL029W	ARP2	1	0.0348428	0.13703	1.09756	-0.0357052	0.246233	0.931924
YDL030W	PRP9	1	-0.0911039	-0.0811272	-0.19155	0.085691	-0.0728507	-0.152888
YDL031W	DBP10	1	-0.0380122	-0.175587	-0.538448	0.0370363	0.00982854	-0.755893
YDL032W	NA	1	0.302086	0.593267	-1.90869	-0.382562	-1.37449	-2.92741
YDL033C	SLM3	1	-0.094411	-0.18728	-0.187796	0.0886103	0.044638	0.0449212
YDL035C	GPR1	1	0.0433011	-0.0272244	0.178433	-0.0446411	0.153207	0.299971
YDL036C	PUS9	1	-0.05412	-0.135674	-0.23908	0.052163	-0.120707	-0.284706
YDL037C	BSC1	1	0.376127	0.495422	0.211646	-0.510155	0.0828821	0.19292
YDL039C	PRM7	1	0.0760197	0.267913	1.2027	-0.0802493	0.0506819	1.39282
YDL040C	NAT1	1	-0.0520709	-0.113959	0.0383777	0.0502568	0.0380066	-0.130074
YDL042C	SIR2	1	-0.0561088	-0.185865	-0.472529	0.0540081	-0.108561	-0.485108
YDL043C	PRP11	1	0.0578323	0.0359608	-0.0689315	-0.0602478	0.0163909	-0.0898888
YDL044C	MTF2	1	-0.0199297	-0.106028	0.136961	0.0196582	0.237589	0.286113
YDL045C	FAD1	1	0.000962373	0.188943	1.30667	-0.000963015	0.416957	1.1774
YDL045W-A	MRP10	1	0.0940316	-0.117055	0.207044	-0.10059	-0.0804246	0.384327
YDL046W	NPC2	1	0.00684481	0.0129841	0.216935	-0.00687744	0.135024	0.302225
YDL047W	SIT4	1	-0.000801238	-0.145246	-0.0204596	0.000800793	-0.0643738	-0.0140115
YDL048C	STP4	1	0.00918706	0.482758	1.33272	-0.00924593	0.324294	1.42691
YDL049C	KNH1	1	-0.0112516	-0.062958	-0.240642	0.0111645	-0.227273	-0.222373
YDL051W	LHP1	1	0.0541927	-0.0716182	-0.466738	-0.0563081	-0.0732077	-0.507159
YDL052C	SLC1	1	0.0261996	0.123538	0.476102	-0.0266842	0.0495381	0.636911
YDL053C	PBP4	1	0.0326089	-0.0671969	0.194327	-0.0333631	0.0670381	0.184143
YDL054C	MCH1	1	-0.0579793	0.119888	0.473903	0.0557389	0.261005	0.603483
YDL055C	PSA1	1	0.0898197	0.00647771	0.187291	-0.0957851	-0.0382087	-0.0580157
YDL056W	MBP1	1	0.0139513	-0.010128	0.187251	-0.0140875	0.0921447	0.30248
YDL057W	NA	1	0.0710503	0.163091	1.22247	-0.0747315	-0.0792023	1.08517
YDL058W	USO1	1	0.0510561	0.075518	0.20303	-0.0529295	0.140595	0.21615
YDL059C	RAD59	1	-0.0861324	-0.0933598	0.27216	0.0812785	0.229787	0.382116
YDL060W	TSR1	1	0.0349216	-0.0953673	-0.80144	-0.0357879	-0.109608	-0.866671
YDL061C	RPS29B	1	0.15554	0.00986686	-0.39831	-0.174359	0.0724299	-0.363838
YDL063C	SYO1	1	-0.00646591	-0.0749343	-0.76309	0.00643706	0.154053	-0.959072
YDL064W	UBC9	1	0.0178217	0.17198	0.0066736	-0.0180446	0.00931345	0.130294
YDL065C	PEX19	1	0.111856	0.142159	0.429748	-0.121263	0.128427	0.209669
YDL066W	IDP1	1	-0.0643717	-0.0427354	0.248185	0.0616217	-0.1036	0.109008
YDL067C	COX9	1	-0.0800367	0.0161657	-0.0102788	0.0758289	0.114545	0.060547
YDL068W	NA	1	-0.026396	1.00175	1.36487	0.0259217	0.686073	1.4286
YDL069C	CBS1	1	0.168761	-0.176551	-0.225049	-0.19115	0.241753	-0.0639069
YDL070W	BDF2	1	0.0193392	0.329562	1.35469	-0.019602	0.319203	1.79435
YDL071C	NA	1	0.233932	-0.0404834	0.0898288	-0.279347	0.0848712	0.32636
YDL072C	YET3	1	0.0488515	0.372184	1.38075	-0.0505638	0.286846	1.44757
YDL073W	NA	1	0.0568973	0.110598	0.0598955	-0.0592337	0.256452	0.0979314
YDL074C	BRE1	1	0.0490852	-0.03957	-0.138877	-0.0508143	0.0434634	-0.240518
YDL075W	RPL31A	1	0.0804235	-0.0768139	-0.300233	-0.0851727	-0.130812	-0.404886
YDL076C	RXT3	1	-0.124119	0.0756497	0.214718	0.114281	0.0874031	0.189454
YDL077C	VAM6	1	-0.0473427	0.00295127	0.351867	0.0458383	0.155616	0.381921
YDL078C	MDH3	1	-0.0390788	-0.0534281	0.542099	0.0380481	0.119043	0.391426
YDL079C	MRK1	1	0.00176671	-0.12412	0.864422	-0.00176887	0.724162	1.36784
YDL080C	THI3	1	-0.0739291	0.000918043	0.441737	0.0703247	0.131273	0.373814
YDL081C	RPP1A	1	-0.0581015	-0.168223	-0.512944	0.0558519	-0.124243	-0.491859
YDL082W	RPL13A	1	-0.0397916	-0.118914	-0.521567	0.0387235	-0.0722248	-0.650233
YDL083C	RPS16B	1	0.109796	-0.0637727	-0.461523	-0.118845	-0.0772061	-0.47285
YDL084W	SUB2	1	0.024345	-0.0951543	-0.0166611	-0.0247629	0.0833283	-0.142543
YDL085C-A	NA	1	0.0084359	-0.262867	0.4635	-0.00848552	-0.181889	0.656279
YDL085W	NDE2	1	0.174891	-0.316336	2.51799	-0.199056	0.0569463	2.30866
YDL086C-A	NA	1	-0.23633	-0.293913	0.174384	0.203011	-0.666924	0.221747
YDL086W	NA	1	-0.0111621	-0.0572345	0.346898	0.0110764	-0.0151836	0.230115
YDL087C	LUC7	1	-0.222969	-0.0431665	0.526607	0.193077	0.0169727	0.439278
YDL088C	ASM4	1	0.026412	0.107366	-0.0976559	-0.0269046	0.00252089	-0.0336394
YDL089W	NUR1	1	0.0611657	0.0186474	0.897374	-0.0638742	0.350634	0.866078
YDL090C	RAM1	1	-0.0892287	-0.273267	-0.0837468	0.08403	-0.131032	-0.295864
YDL091C	UBX3	1	-0.117784	0.179243	1.11437	0.10889	0.254596	1.31341
YDL092W	SRP14	1	0.0244354	-0.00225103	0.0625596	-0.0248564	0.194002	-0.0430742
YDL093W	PMT5	1	0.00441978	0.048334	0.396406	-0.00443336	0.0909958	0.50924
YDL094C	NA	1	-0.620051	-0.421979	1.39799	0.432267	0.247696	-1.52762
YDL095W	PMT1	1	-0.0737619	0.112256	0.700454	0.0701733	0.164393	0.957316
YDL096C	OPI6	1	-0.492943	-2.4648	0.788135	0.366729	0.374804	-1.40052
YDL097C	RPN6	1	-0.0851802	-0.107421	0.40346	0.0804301	0.010963	0.308291
YDL098C	SNU23	1	-0.0666311	-0.00585319	0.691016	0.0636891	0.0983169	0.672291
YDL099W	BUG1	1	0.0732746	0.0979045	0.37632	-0.0771963	0.0100961	0.457716
YDL100C	GET3	1	-0.0107319	0.00572973	0.31361	0.0106526	0.113322	0.179593
YDL101C	DUN1	1	0.0992313	0.0951214	0.414223	-0.106564	0.00520168	0.309922
YDL102W	POL3	1	-0.0737804	-0.102042	-0.18915	0.0701901	0.126628	-0.336041
YDL103C	QRI1	1	-0.0730447	-0.0317784	0.0941176	0.069524	-0.0294438	0.0737006
YDL104C	QRI7	1	-0.0106472	-0.0706043	0.546825	0.0105692	0.174136	0.562805
YDL105W	NSE4	1	-0.00379465	-0.106997	-0.123871	0.00378469	0.0499745	-0.298051
YDL106C	PHO2	1	-0.00554633	0.109394	0.313521	0.00552509	0.0580951	0.300417
YDL107W	MSS2	1	0.00182683	0.0390951	0.815999	-0.00182915	0.10726	0.834267
YDL108W	KIN28	1	0.106847	0.0471839	0.496692	-0.115398	0.0833602	0.572506
YDL109C	NA	1	-0.0852781	-0.031389	0.402024	0.0805174	0.0665991	0.530198
YDL110C	TMA17	1	-0.135616	0.114016	1.51841	0.123956	0.233435	1.63877
YDL111C	RRP42	1	-0.00377633	0.0604613	-0.20127	0.00376647	0.0870378	-0.213544
YDL112W	TRM3	1	-0.0111924	-0.211853	-0.378526	0.0111062	0.171406	-0.454926
YDL113C	ATG20	1	-0.101761	0.563329	1.43545	0.0950541	0.422181	1.27117
YDL114W	NA	1	0.499431	-0.794351	3.14664	-0.77018	1.40782	2.85489
YDL114W-A	NA	1	-0.379913	-0.110758	-1.14323	0.300436	-0.609028	-1.74692
YDL115C	IWR1	1	0.0478018	0.266842	1.03796	-0.0494401	0.359172	1.34508
YDL116W	NUP84	1	0.0499482	-0.0439838	0.146016	-0.0517396	0.068726	0.0386894
YDL117W	CYK3	1	-0.129186	-0.295064	-0.550291	0.118563	-0.10854	-0.491749
YDL119C	NA	1	-0.0664685	-0.376602	0.43136	0.0635405	0.0490282	0.459357
YDL120W	YFH1	1	0.0748021	-0.15909	0.314446	-0.0788936	0.0411839	0.331059
YDL121C	NA	1	-0.119031	-0.0347898	-0.0530666	0.109955	0.307457	0.111808
YDL122W	UBP1	1	-0.0345657	-0.0812027	-0.0950844	0.0337569	0.0484231	-0.188927
YDL123W	SNA4	1	-0.0552494	0.194589	0.812366	0.0532114	0.211321	1.02031
YDL124W	NA	1	-0.0338082	0.0595915	2.22637	0.033034	0.0310686	1.97667
YDL125C	HNT1	1	0.0449946	0.203383	1.68789	-0.0464432	0.246603	1.95805
YDL126C	CDC48	1	-0.0563132	-0.0134359	0.479319	0.0541975	0.144734	0.259962
YDL127W	PCL2	1	-0.0087342	0.0296281	0.211862	0.00868164	-0.0180326	0.35401
YDL128W	VCX1	1	-0.0467036	0.13581	0.254079	0.045239	0.27173	0.390328
YDL129W	NA	1	-0.00924527	0.0595436	-0.803373	0.0091864	-0.036477	-0.798173
YDL130W	RPP1B	1	0.0717324	-0.0910673	-0.48699	-0.0754865	-0.101101	-0.410028
YDL130W-A	STF1	1	0.0247502	0.334791	2.02292	-0.0251822	0.40707	1.91583
YDL131W	LYS21	1	-0.0129117	-0.00887226	-0.26551	0.0127972	-0.0533805	-0.365244
YDL132W	CDC53	1	-0.0693914	-0.0959148	0.586007	0.0662064	0.302053	0.482229
YDL133C-A	RPL41B	1	0.158081	0.184609	0.144186	-0.177558	0.413815	0.643079
YDL133W	SRF1	1	-0.0136543	0.0698144	0.271499	0.0135263	0.282186	0.262043
YDL134C	PPH21	1	-0.00364232	0.0892608	0.726059	0.00363315	0.201825	0.537971
YDL135C	RDI1	1	0.0968277	0.0229378	0.805472	-0.103797	0.239529	0.646258
YDL136W	RPL35B	1	0.104567	-0.0497608	-0.504101	-0.112743	0.0017966	-0.449927
YDL137W	ARF2	1	0.0336139	0.0791991	0.929328	-0.0344159	0.125883	0.902765
YDL138W	RGT2	1	-0.097691	-0.431414	-0.590889	0.0914934	-0.274238	-0.361743
YDL139C	SCM3	1	-0.144984	0.143262	0.395214	0.131735	0.100114	0.422782
YDL140C	RPO21	1	-0.0425035	-0.000887597	0.0905488	0.0412871	0.0522214	-0.0143946
YDL141W	BPL1	1	-0.0709396	-0.0907568	0.245421	0.0676142	0.059058	-0.00732239
YDL142C	CRD1	1	0.000114694	0.147868	0.702666	-0.000114703	0.209497	0.749497
YDL143W	CCT4	1	-0.0171585	-0.121267	-0.0274637	0.0169568	0.0413029	-0.204649
YDL144C	NA	1	-0.099512	-0.144355	0.252321	0.0930887	-0.0151215	0.153717
YDL145C	COP1	1	-0.0244275	-0.0337244	0.163924	0.0240208	0.105017	0.0324519
YDL146W	LDB17	1	-0.133525	0.344506	1.26175	0.122207	0.180771	1.11204
YDL147W	RPN5	1	0.0550204	0.0284407	0.397621	-0.0572022	0.143148	0.337331
YDL148C	NOP14	1	-0.00170503	-0.178599	-0.685025	0.00170302	0.020279	-0.831532
YDL149W	ATG9	1	0.0164898	0.143909	1.38242	-0.0166804	0.475022	1.31826
YDL150W	RPC53	1	0.0152912	-0.205494	-0.615399	-0.015455	-0.0686297	-0.591991
YDL153C	SAS10	1	-0.0526123	-0.19525	-0.780294	0.0507609	-0.000403857	-0.87391
YDL154W	MSH5	1	0.0347535	-0.129745	0.725633	-0.0356114	0.0145271	0.516509
YDL155W	CLB3	1	0.0541567	-0.164208	-0.158271	-0.0562692	0.0269679	-0.0887697
YDL156W	CMR1	1	-0.123874	-0.14167	-0.15281	0.114074	0.040354	-0.229639
YDL157C	NA	1	0.184534	-0.157269	0.10631	-0.211648	0.00686443	-0.0979284
YDL158C	NA	1	0.0327823	0.397964	-0.103992	-0.0335446	0.3371	-0.168521
YDL159W	STE7	1	0.056948	0.0348606	0.255026	-0.0592886	0.204265	0.208489
YDL160C	DHH1	1	-0.191447	-0.0868483	0.524165	0.168993	0.250473	0.515089
YDL160C-A	MHF2	1	-0.0127943	0.314497	0.267545	0.0126818	0.0608337	0.25472
YDL161W	ENT1	1	0.021999	0.273766	0.873026	-0.0223397	0.256451	0.895943
YDL164C	CDC9	1	-0.0142414	-0.182262	0.315539	0.0141022	-0.0323708	0.145378
YDL165W	CDC36	1	-0.00361941	-0.043644	0.0424618	0.00361036	0.0162575	0.296541
YDL166C	FAP7	1	0.0790303	-0.209915	-0.375533	-0.0836117	-0.0824733	-0.123524
YDL167C	NRP1	1	-0.00761168	-0.14374	-0.662467	0.00757173	0.0169732	-0.8012
YDL168W	SFA1	1	-0.0259838	-0.0932149	0.428633	0.0255241	0.247751	0.19049
YDL169C	UGX2	1	0.0498516	0.343732	2.06898	-0.0516361	0.541401	2.18618
YDL170W	UGA3	1	0.0880347	0.160173	-0.0943483	-0.0937578	0.217954	-0.0866825
YDL171C	GLT1	1	-0.0714626	-0.0658506	-0.407459	0.0680892	0.171331	-0.284891
YDL172C	NA	1	0.193558	-0.363258	0.222249	-0.22361	-0.594047	-0.424508
YDL173W	PAR32	1	-0.118469	0.0541913	0.711189	0.109474	0.0611225	0.856909
YDL174C	DLD1	1	-0.143013	-0.00427399	1.27909	0.130106	0.113891	1.15592
YDL175C	AIR2	1	-0.0165702	0.225701	0.35962	0.0163821	0.127886	0.328838
YDL176W	NA	1	0.0385113	-0.105495	-0.0135965	-0.0395676	0.0341433	-0.133283
YDL177C	NA	1	0.023745	-0.0994175	0.0413726	-0.0241423	0.00717509	0.156207
YDL178W	DLD2	1	-0.00867757	-0.0815253	0.0899455	0.00862568	0.0797943	0.109046
YDL179W	PCL9	1	-0.110601	-0.352997	-0.864282	0.102722	0.000290693	-0.642205
YDL180W	NA	1	-0.0216066	0.108078	0.161009	0.0212878	0.132423	0.201821
YDL181W	INH1	1	-0.0439281	-0.175505	0.357305	0.0426299	0.0916454	0.384845
YDL182W	LYS20	1	-0.124286	0.0902527	-0.550856	0.114423	0.0754543	-0.725644
YDL183C	NA	1	0.0615589	-0.0817165	0.22849	-0.0643031	0.291211	0.299089
YDL184C	RPL41A	1	-0.00676868	0.13144	0.132049	0.00673708	0.146283	0.516613
YDL185W	VMA1	1	0.014063	-0.131827	0.299265	-0.0142014	0.102985	-0.0258931
YDL186W	NA	1	-0.447958	-1.00477	0.248158	0.341326	0.727912	1.30744
YDL187C	NA	1	0.0516527	0.221819	0.0327456	-0.0535709	0.136707	0.168742
YDL188C	PPH22	1	-0.0998682	-0.0745715	0.269566	0.0934003	-0.0789254	0.230864
YDL189W	RBS1	1	0.0290441	0.088401	-0.0495822	-0.0296409	0.0271625	-0.119927
YDL190C	UFD2	1	-0.0233674	0.0334652	0.632064	0.0229949	0.277347	0.428242
YDL191W	RPL35A	1	0.0615779	0.0532417	-0.254572	-0.0643238	-0.00689575	-0.291609
YDL192W	ARF1	1	0.0312267	-0.104868	-0.10055	-0.0319176	-0.0548224	-0.0929931
YDL193W	NUS1	1	0.077712	0.0790238	1.02844	-0.0821375	0.253689	1.05816
YDL194W	SNF3	1	-0.00832173	-0.0239565	0.618189	0.008274	0.139533	0.779713
YDL195W	SEC31	1	-0.0829791	0.00421753	0.205855	0.0784649	-0.0370394	0.128751
YDL196W	NA	1	-0.385708	-1.94252	-1.85952	0.30404	0.41165	-0.141277
YDL197C	ASF2	1	-0.0318845	0.0699628	0.0690306	0.0311951	0.0599685	0.0551319
YDL198C	GGC1	1	0.033572	-0.0263883	-0.533296	-0.0343718	-0.0463829	-0.687717
YDL199C	NA	1	0.100046	-0.306353	1.08711	-0.107504	-0.0134562	1.01858
YDL200C	MGT1	1	-0.00599235	-0.0862922	0.154071	0.00596757	0.145954	0.311668
YDL201W	TRM8	1	-0.0206999	-0.0978738	-0.375641	0.0204071	0.125371	-0.612846
YDL202W	MRPL11	1	-0.0908726	-0.1158	0.0239982	0.0854863	-0.00685345	0.202088
YDL203C	ACK1	1	-0.0780717	0.052514	0.00826212	0.0740628	0.119057	0.0234671
YDL204W	RTN2	1	-0.25102	0.349634	1.815	0.213749	0.535966	2.31877
YDL205C	HEM3	1	-0.00693836	-0.0432935	-0.339532	0.00690515	0.0191726	-0.130202
YDL206W	NA	1	-0.228033	0.0315629	1.15533	0.196861	0.356939	1.2524
YDL207W	GLE1	1	0.0655204	0.0973197	0.24744	-0.0686382	0.122251	0.199403
YDL208W	NHP2	1	0.0141831	-0.0680726	-0.445005	-0.0143239	0.0174106	-0.670435
YDL209C	CWC2	1	0.087127	-0.131284	-0.168823	-0.0927288	-0.146055	-0.400542
YDL210W	UGA4	1	-0.00289043	0.314763	-0.511465	0.00288465	0.523165	0.39766
YDL211C	NA	1	-0.0623463	-0.0826765	-0.462186	0.0597632	-0.190662	-0.158626
YDL212W	SHR3	1	0.0332604	0.0715342	0.0149427	-0.0340454	0.134106	0.366725
YDL213C	NOP6	1	0.00463069	-0.211694	-0.816158	-0.00464561	-0.156793	-0.823145
YDL214C	PRR2	1	0.0473007	-0.382025	0.623577	-0.0489042	-0.245944	0.882953
YDL215C	GDH2	1	0.0298091	0.0512768	0.523569	-0.030438	0.105117	0.629629
YDL216C	RRI1	1	0.00911453	0.0796967	0.549234	-0.00917248	-0.0331084	0.617407
YDL217C	TIM22	1	0.0850855	0.0829972	-0.0938459	-0.0904198	0.219023	0.0340131
YDL218W	NA	1	-0.272634	0.0237095	0.648089	0.22921	0.237284	0.629364
YDL219W	DTD1	1	-0.0145015	-0.202766	0.0250987	0.0143572	0.011641	0.266069
YDL220C	CDC13	1	-0.152028	0.0323702	0.563298	0.137524	0.0761386	0.458964
YDL221W	NA	1	-0.87436	-1.06861	0.953	0.540528	0.186032	0.410713
YDL222C	FMP45	1	-0.309208	0.471759	4.72653	0.254491	0.821194	4.6687
YDL223C	HBT1	1	-0.100616	0.204744	2.4565	0.0940543	0.0885091	2.57428
YDL224C	WHI4	1	-0.0844274	0.0616608	0.080382	0.0797586	0.0116889	-0.00895086
YDL225W	SHS1	1	-0.0290466	-0.0228604	0.233115	0.0284733	0.00938476	0.0952444
YDL226C	GCS1	1	-0.0970254	-0.0962928	0.0405464	0.0909093	-0.114746	-0.0635531
YDL227C	HO	1	0.179153	0.146711	-0.377474	-0.204597	0.0964265	-0.444117
YDL229W	SSB1	1	-0.0581893	-0.0803393	-0.495082	0.055933	-0.000218714	-0.704975
YDL230W	PTP1	1	-0.0565336	0.126375	0.467931	0.0544016	0.0756715	0.403568
YDL231C	BRE4	1	-0.0364693	-0.0376402	-0.0143069	0.0355701	0.0511586	-0.00886637
YDL232W	OST4	1	0.253713	0.150805	0.0944556	-0.308058	0.115054	0.184272
YDL233W	MFG1	1	-0.027482	-0.142827	0.588179	0.0269683	0.0914623	0.707094
YDL234C	GYP7	1	0.0198081	0.122838	2.13148	-0.0200838	0.273364	1.86192
YDL235C	YPD1	1	-0.00154256	-0.184405	-0.104514	0.00154091	0.18986	0.0100039
YDL236W	PHO13	1	0.0546586	-0.172769	0.0368775	-0.0568112	-0.177813	0.026735
YDL237W	AIM6	1	-0.0449671	0.131955	0.83451	0.0436078	0.22587	0.952619
YDL238C	GUD1	1	-0.0300452	0.0681492	1.3755	0.0294322	-0.00599496	1.09081
YDL239C	ADY3	1	0.0200781	0.254676	1.28877	-0.0203614	0.349657	1.18967
YDL240W	LRG1	1	-0.0829466	-0.13895	-0.233681	0.0784358	0.125859	-0.259301
YDL241W	NA	1	0.100723	-0.473267	-1.23481	-0.108287	-0.27398	-0.953487
YDL242W	NA	1	0.128516	0.249773	0.502704	-0.141094	0.369481	0.220944
YDL243C	AAD4	1	0.138362	0.0894678	0.931189	-0.153053	0.175484	0.838653
YDL244W	THI13	1	-0.0715825	-0.136545	0.794458	0.068198	0.415074	0.575434
YDL245C	HXT15	1	-0.620051	-0.591904	1.07607	0.432267	0.440341	2.27973
YDL248W	COS7	1	0.0510748	-0.0771203	1.13069	-0.0529496	-0.00206204	1.48249
YDR001C	NTH1	1	-0.116119	0.219117	1.31051	0.107465	0.295165	1.2357
YDR002W	YRB1	1	0.0601933	-0.188599	-0.309197	-0.0628145	-0.125493	-0.327922
YDR003W	RCR2	1	-0.207466	0.0473733	1.18456	0.181348	0.246268	1.19217
YDR003W-A	NA	1	-0.360667	0.204745	1.2633	0.288295	0.200154	1.11568
YDR004W	RAD57	1	0.0562547	-0.141753	0.183421	-0.0585376	-0.0432497	-0.0022476
YDR005C	MAF1	1	0.0631618	0.170765	0.679004	-0.0660541	0.0483515	0.773409
YDR006C	SOK1	1	-0.121395	-0.0346372	0.0631367	0.111969	-0.0613395	0.0819266
YDR007W	TRP1	1	0.0662418	0.201304	0.729343	-0.0694303	0.349959	0.697196
YDR008C	NA	1	0.214329	-0.275991	0.269987	-0.251821	0.0062321	-0.720724
YDR009W	GAL3	1	-0.105774	0.520632	1.09284	0.0985463	0.818116	1.34811
YDR010C	NA	1	-0.026396	-0.583212	-1.50021	0.0259217	-0.328574	-0.296538
YDR011W	SNQ2	1	0.229229	0.853	0.718384	-0.27266	0.342161	-0.000144121
YDR012W	RPL4B	1	-0.0265076	-0.0292569	-0.32743	0.0260293	-0.135434	-0.545083
YDR013W	PSF1	1	0.117526	-0.00188419	-0.351996	-0.127956	-0.233308	-0.0394056
YDR014W	RAD61	1	0.102658	0.151211	0.193113	-0.110527	0.285152	0.320959
YDR014W-A	HED1	1	-0.119144	-1.29263	0.326428	0.110051	-0.334387	0.842039
YDR016C	DAD1	1	-0.0196007	0.123682	0.324686	0.0193379	0.277696	0.5834
YDR017C	KCS1	1	-0.0037968	-0.0254411	-0.133553	0.00378683	0.144666	-0.044583
YDR018C	NA	1	0.0389238	1.00294	2.31302	-0.0400031	1.4584	2.40221
YDR019C	GCV1	1	-0.0708872	0.211107	0.803479	0.0675667	0.273751	0.497274
YDR020C	DAS2	1	-0.0226631	-0.0301035	-0.443979	0.0223126	0.200966	-0.358515
YDR021W	FAL1	1	0.0889675	-0.0531969	-0.781461	-0.0948166	-0.0490342	-0.782002
YDR022C	ATG31	1	0.244298	0.580112	1.10419	-0.294272	0.429235	0.913783
YDR023W	SES1	1	0.0250288	-0.104956	-0.225744	-0.0254707	0.0533961	-0.444188
YDR024W	FYV1	1	-0.101704	-1.73652	-0.431123	0.0950038	-1.28924	-0.257204
YDR025W	RPS11A	1	-0.0314914	-0.0944029	-0.452157	0.0308187	-0.0832649	-0.528871
YDR026C	NSI1	1	-0.0206767	-0.0604451	0.272807	0.0203845	0.00472208	0.177999
YDR027C	VPS54	1	-0.00987378	-0.0270408	0.522946	0.00980667	0.184566	0.497829
YDR028C	REG1	1	-0.0528278	-0.183223	0.343366	0.0509615	0.0424448	0.328295
YDR030C	RAD28	1	0.155652	0.1689	0.791227	-0.1745	0.211095	0.48452
YDR031W	MIX14	1	-0.026396	0.360205	0.812818	0.0259217	0.315409	1.6411
YDR032C	PST2	1	0.010665	0.0865087	1.33328	-0.0107445	0.0882733	1.14028
YDR033W	MRH1	1	-0.0505369	0.139652	-0.492485	0.0488263	0.216172	-0.580453
YDR034C	LYS14	1	0.0406426	-0.100473	-0.024292	-0.0418209	0.140604	-0.307935
YDR034C-D	NA	1	0.00523968	0.171219	1.973	-0.00525878	0.359077	1.77935
YDR034W-B	NA	1	-0.399038	-0.0952568	2.55165	0.312243	0.220781	2.21365
YDR035W	ARO3	1	0.0221638	0.00319695	-0.0870196	-0.0225096	0.102981	-0.162776
YDR036C	EHD3	1	-0.0512063	-0.208699	-0.00173217	0.0494509	-0.0402766	-0.0132263
YDR037W	KRS1	1	-0.0284495	-0.139208	-0.406533	0.0278994	-0.109571	-0.571051
YDR038C	ENA5	1	0.0426067	0.151192	0.702988	-0.0439034	0.406277	0.564067
YDR040C	ENA1	1	0.110545	0.44948	1.60872	-0.119724	0.476122	1.50816
YDR041W	RSM10	1	-0.0912199	-0.206936	0.479365	0.0857935	-0.029715	0.515447
YDR042C	NA	1	0.0221802	0.00263038	-0.561253	-0.0225266	0.452941	0.172093
YDR043C	NRG1	1	0.038124	0.145342	0.606861	-0.0391589	0.0468011	0.667305
YDR044W	HEM13	1	-0.00216869	-0.272186	-0.370645	0.00216543	-0.271531	-0.277402
YDR045C	RPC11	1	-0.00603948	-0.152126	-0.344754	0.0060143	0.00863431	-0.452977
YDR046C	BAP3	1	-0.116052	0.167747	0.243501	0.107408	0.319039	0.366873
YDR047W	HEM12	1	-0.0104868	-0.117893	0.0861379	0.0104111	-0.131631	-0.0591811
YDR049W	VMS1	1	0.0209049	-0.184479	-0.038612	-0.0212123	-0.0649768	-0.0912851
YDR050C	TPI1	1	0.062577	-0.010967	-0.0490706	-0.0654149	-0.108202	-0.13045
YDR051C	DET1	1	0.0954351	-0.149394	0.0985063	-0.102198	0.165902	-0.0394244
YDR052C	DBF4	1	-0.0166116	-0.0492079	-0.33434	0.0164225	-0.146706	-0.165009
YDR054C	CDC34	1	0.0539961	-0.0162449	-0.180867	-0.0560959	-0.0535289	0.0703301
YDR055W	PST1	1	-0.0845742	-0.366056	-0.258516	0.0798896	-0.164367	-0.165903
YDR056C	NA	1	0.0866252	0.104518	0.496636	-0.0921606	0.0865049	0.563369
YDR057W	YOS9	1	0.0323875	0.0605344	0.439561	-0.0331313	0.243477	0.469627
YDR058C	TGL2	1	0.0524509	0.561403	1.98321	-0.05443	0.341375	1.75121
YDR059C	UBC5	1	0.0526219	0.154382	1.00746	-0.0546141	0.304933	1.35215
YDR060W	MAK21	1	-0.00529877	-0.122062	-0.787047	0.00527938	0.0150468	-0.853407
YDR061W	NA	1	-0.100671	0.0287825	0.529108	0.0941025	0.204921	0.495655
YDR062W	LCB2	1	0.0368756	0.172897	0.558021	-0.0378429	0.132336	0.583558
YDR063W	AIM7	1	-0.0620946	-0.0974507	0.550457	0.0595319	-0.0964564	0.480682
YDR064W	RPS13	1	0.00563684	-0.0519543	-0.324038	-0.00565895	-0.145988	-0.271604
YDR065W	RRG1	1	0.0731133	0.198841	0.434763	-0.0770173	0.325336	0.456527
YDR066C	RTR2	1	-0.109877	0.0501817	0.565629	0.102098	-0.0494847	0.346825
YDR067C	OCA6	1	0.0412487	0.0723428	0.585034	-0.0424628	0.209609	0.367404
YDR068W	DOS2	1	-0.00118827	0.00767418	0.216111	0.0011873	0.116708	0.292092
YDR069C	DOA4	1	-0.0891943	-0.0879687	0.766663	0.0839994	0.0375403	0.824035
YDR070C	FMP16	1	0.0961745	0.194711	1.99392	-0.103047	0.267598	2.07613
YDR071C	PAA1	1	0.100942	-0.0383938	0.352216	-0.10854	0.0626806	0.268879
YDR072C	IPT1	1	0.0406289	0.399686	1.28372	-0.0418063	0.361801	1.32845
YDR073W	SNF11	1	-0.0211279	0.0906284	-0.0649137	0.020823	-0.0679159	-0.0608195
YDR074W	TPS2	1	-0.125297	0.325171	1.83585	0.115279	0.503554	1.83186
YDR075W	PPH3	1	0.0955635	-0.21526	-0.680636	-0.102345	-0.0605143	-0.760116
YDR076W	RAD55	1	0.0835971	-0.12352	-0.139668	-0.0887407	0.0980396	-0.164108
YDR077W	SED1	1	-0.145557	0.152005	0.168887	0.132208	-0.0552039	0.377413
YDR078C	SHU2	1	-0.00441474	0.037946	0.229887	0.00440128	0.34028	0.383998
YDR079C-A	TFB5	1	0.0590724	0.127408	0.276267	-0.0615948	0.299317	0.475057
YDR079W	PET100	1	0.0574312	0.0472612	0.28853	-0.0598126	0.243112	0.559797
YDR080W	VPS41	1	-0.0515013	-0.0188389	0.325322	0.049726	0.138561	0.120119
YDR081C	PDC2	1	-0.105179	-0.0672463	-0.10983	0.0980289	-0.0201245	-0.104639
YDR082W	STN1	1	-0.0561512	-0.0280043	0.281006	0.0540474	0.121664	-0.0961738
YDR083W	RRP8	1	0.00592008	-0.0655502	-0.943533	-0.00594448	-0.0738189	-0.881252
YDR084C	TVP23	1	0.0973961	0.235632	1.04615	-0.10445	0.226057	1.25405
YDR085C	AFR1	1	-0.0451055	-0.832041	0.304208	0.043738	-0.437226	0.142742
YDR086C	SSS1	1	0.125804	-0.147581	-0.158149	-0.137831	-0.179466	-0.123205
YDR087C	RRP1	1	0.0859493	-0.131489	-0.706416	-0.091396	0.0517808	-0.564603
YDR088C	SLU7	1	0.0396936	0.0465345	0.436366	-0.0408167	0.0351999	0.355592
YDR089W	NA	1	-0.0887838	0.118092	-0.229628	0.0836354	0.118061	-0.300927
YDR090C	NA	1	0.0199573	0.265046	0.469079	-0.0202372	0.150312	0.635557
YDR091C	RLI1	1	0.00594791	-0.148593	-0.481409	-0.00597254	-0.0580059	-0.697467
YDR092W	UBC13	1	0.019407	-0.0347402	-0.180694	-0.0196716	-0.128851	0.113738
YDR093W	DNF2	1	-0.0753893	0.0441242	0.497208	0.0716446	0.0574663	0.405028
YDR096W	GIS1	1	-0.0236973	-0.148495	0.297997	0.0233144	-0.0106816	0.388538
YDR097C	MSH6	1	-0.0234582	-0.191048	-0.709606	0.0230829	-0.178748	-0.482515
YDR098C	GRX3	1	0.0183972	-0.139816	0.076768	-0.0186348	0.00743266	-0.039031
YDR098C-B	NA	1	0.241879	-0.145011	-0.646967	-0.290766	-0.282691	-0.665693
YDR099W	BMH2	1	0.0690781	0.213023	0.485899	-0.0725528	0.269599	0.542049
YDR100W	TVP15	1	-0.0921501	0.118511	1.25549	0.0866159	0.522284	1.33609
YDR101C	ARX1	1	0.000517864	-0.10346	-0.911832	-0.00051805	0.0481373	-0.999256
YDR102C	NA	1	0.26167	-0.617073	0.49568	-0.319884	-0.777473	0.219797
YDR103W	STE5	1	0.0189709	0.0828776	0.271295	-0.0192237	0.171079	0.283179
YDR104C	SPO71	1	-0.0632821	0.0324554	0.285165	0.0606226	-0.0826411	0.147845
YDR105C	TMS1	1	0.0344903	0.136379	0.66415	-0.035335	0.229368	0.735183
YDR106W	ARP10	1	0.223568	-0.288853	0.858284	-0.264682	1.06532	0.742261
YDR107C	TMN2	1	-0.026396	0.0616224	0.501322	0.0259217	0.117137	0.609653
YDR108W	TRS85	1	-0.0079175	0.0162163	0.183136	0.00787428	0.153079	0.0272853
YDR109C	NA	1	0.0340069	0.145225	0.287042	-0.0348279	0.287044	0.266328
YDR110W	FOB1	1	0.0693192	-0.174114	-0.257389	-0.0728187	-0.0308889	-0.0446154
YDR111C	ALT2	1	0.0156621	-0.128205	-0.355413	-0.015834	0.0098345	-0.403603
YDR113C	PDS1	1	0.0819203	0.0131786	-0.405619	-0.0868535	-0.121503	-0.339667
YDR115W	NA	1	0.0634816	-0.289575	0.0967684	-0.066404	0.0173347	-0.0152388
YDR116C	MRPL1	1	-0.138674	-0.104562	0.336377	0.126506	-0.0297957	0.275831
YDR117C	TMA64	1	0.0742995	-0.0478247	0.436087	-0.0783348	-0.0612995	0.38488
YDR118W	APC4	1	0.0552698	-0.0707543	0.283399	-0.0574718	0.209989	0.347635
YDR118W-A	NA	1	0.460313	-1.18961	-0.428533	-0.680014	-0.0198628	-0.746819
YDR119W	VBA4	1	-0.0911943	-0.0190662	-0.324665	0.0857709	0.13221	-0.403246
YDR119W-A	COX26	1	-0.211239	-0.398821	0.294774	0.184223	-0.320772	1.00894
YDR120C	TRM1	1	0.0131547	-0.000755364	-0.72196	-0.0132758	0.0284164	-0.802576
YDR121W	DPB4	1	0.0463405	0.134821	-0.22567	-0.0478786	0.0595217	-0.186244
YDR122W	KIN1	1	-0.166513	0.0996674	0.971112	0.149268	0.243227	0.857359
YDR123C	INO2	1	-0.0847037	-0.0846585	0.237827	0.0800052	-0.24004	0.138024
YDR124W	NA	1	0.216197	-0.391184	-0.390326	-0.254405	-0.0967916	-0.0736615
YDR125C	ECM18	1	-0.143333	0.249728	0.507509	0.130371	0.231932	0.605005
YDR126W	SWF1	1	-0.0457847	0.195826	0.584966	0.0443763	0.142931	0.556175
YDR127W	ARO1	1	-0.0397983	-0.223314	-0.111518	0.0387298	0.0598959	-0.36453
YDR128W	MTC5	1	-0.0479455	-0.0580289	0.208964	0.0464032	0.119889	0.036257
YDR129C	SAC6	1	-0.0586096	0.00456353	1.08165	0.0563212	0.115107	0.821145
YDR130C	FIN1	1	0.0529474	0.221678	0.333361	-0.0549649	-0.0853043	0.275057
YDR131C	NA	1	0.0119278	-0.0668405	0.447882	-0.0120273	0.103143	0.271615
YDR132C	NA	1	0.0618909	-0.199752	0.162812	-0.0646654	0.0991582	0.156865
YDR133C	NA	1	0.0981432	-0.124057	-0.990518	-0.10531	0.450109	-0.86038
YDR134C	NA	1	-0.0301063	0.0366044	-1.01518	0.0294908	0.0241101	-0.833825
YDR135C	YCF1	1	-0.0464833	0.052247	0.524102	0.0450322	0.252799	0.425396
YDR137W	RGP1	1	-0.00745936	0.0446508	0.627194	0.00742099	0.142484	0.498584
YDR138W	HPR1	1	-0.100571	-0.116843	0.168618	0.0940145	0.0707643	-0.0370621
YDR139C	RUB1	1	0.0364341	-0.168464	0.138777	-0.0373781	-0.0149958	0.072893
YDR140W	MTQ2	1	0.0582512	0.203058	-0.0070719	-0.0607025	0.423864	0.116439
YDR141C	DOP1	1	-0.0994204	-0.143638	0.506189	0.0930085	0.0890922	0.328746
YDR142C	PEX7	1	-0.026396	0.126666	0.585229	0.0259217	0.172395	0.450591
YDR143C	SAN1	1	-0.0870812	-0.054577	-0.151592	0.0821228	-0.0615823	-0.149277
YDR144C	MKC7	1	0.0103742	-0.166568	-0.449241	-0.0104493	-0.0172143	-0.38691
YDR145W	TAF12	1	-0.00235515	-0.0104992	0.0996059	0.00235132	-0.0322922	0.068325
YDR146C	SWI5	1	-0.0533962	-0.0305317	-0.19856	0.0514903	0.0958657	-0.232872
YDR147W	EKI1	1	0.117665	-0.225679	0.120654	-0.128121	-0.225299	-0.0930114
YDR148C	KGD2	1	-0.161158	-0.230149	0.362863	0.144951	0.0435206	0.167991
YDR150W	NUM1	1	-0.108224	-0.0323889	0.207979	0.100669	0.221653	0.54161
YDR151C	CTH1	1	0.130373	0.232665	0.478157	-0.143336	0.0115409	0.249518
YDR152W	GIR2	1	0.0347894	-0.142644	-0.34485	-0.0356491	0.00651592	-0.266232
YDR153C	ENT5	1	-0.0408518	-0.180512	0.0461102	0.0397268	-0.188789	-0.061525
YDR154C	NA	1	0.148539	0.152183	0.832129	-0.165606	0.344711	0.653937
YDR155C	CPR1	1	-0.113092	0.0924408	0.841251	0.104868	0.115006	0.717854
YDR156W	RPA14	1	-0.0821386	0.000180973	-0.132426	0.077713	-0.109782	-0.0814347
YDR157W	NA	1	0.0419643	-0.301858	0.0860035	-0.0432216	-0.450185	0.347386
YDR158W	HOM2	1	0.0447921	0.0027014	-0.293929	-0.0462275	0.0521653	-0.555241
YDR159W	SAC3	1	-0.0466809	0.0650784	0.178306	0.0452176	0.112513	0.118323
YDR160W	SSY1	1	-0.0524668	0.00551536	0.706843	0.0506255	0.234618	0.761774
YDR161W	NA	1	0.0388864	-0.0801349	-0.491162	-0.0399636	-0.012571	-0.576003
YDR162C	NBP2	1	0.0100705	0.144427	0.210524	-0.0101413	0.145779	0.47835
YDR163W	CWC15	1	-0.00524183	0.0340113	0.205001	0.00522286	-0.127654	0.357819
YDR164C	SEC1	1	-0.089007	0.04823	0.608695	0.0838334	0.0283348	0.398321
YDR165W	TRM82	1	-0.0283951	-0.0567968	-0.647238	0.027847	-0.000682566	-0.6908
YDR166C	SEC5	1	0.0250315	-0.029591	0.441089	-0.0254735	0.245448	0.290515
YDR167W	TAF10	1	-0.137713	-0.141407	-0.0766238	0.125706	-0.0490609	-0.0621132
YDR168W	CDC37	1	-0.0328958	0.024586	0.639224	0.0321624	0.161199	0.529092
YDR169C	STB3	1	-0.0707249	0.0699257	0.688603	0.0674192	0.117095	0.755731
YDR169C-A	NA	1	-0.844917	-0.81677	0.46787	0.529328	-1.52149	0.68047
YDR170C	SEC7	1	-0.0843324	-0.0352579	0.342151	0.0796739	0.165697	0.315677
YDR170W-A	NA	1	-0.0289132	0.140556	-0.531465	0.0283452	0.124898	-0.19606
YDR171W	HSP42	1	-0.0584274	0.375336	2.62318	0.056153	0.397127	2.56481
YDR172W	SUP35	1	-0.0719637	-0.0959891	-0.439986	0.0685439	-0.0277345	-0.503244
YDR173C	ARG82	1	-0.137716	0.116566	0.720857	0.125708	0.324538	0.826794
YDR174W	HMO1	1	0.00646408	-0.0311738	-0.0240655	-0.00649318	0.0446	-0.0966328
YDR175C	RSM24	1	-0.0114291	-0.155494	0.0536612	0.0113393	0.153997	0.0189939
YDR176W	NGG1	1	-0.0298026	0.0265412	0.124255	0.0291994	-0.00387636	0.20651
YDR177W	UBC1	1	0.046752	-0.0191354	0.32431	-0.0483179	0.0210586	0.26216
YDR178W	SDH4	1	-0.108691	0.128185	1.09118	0.101073	0.15883	1.1552
YDR179C	CSN9	1	0.164697	0.156007	0.392259	-0.18595	-0.0115177	0.406701
YDR179W-A	NA	1	0.125566	0.0904705	-0.278319	-0.137546	-0.0738233	-0.334764
YDR180W	SCC2	1	-0.0932935	-0.166233	-0.458484	0.0876252	-0.127024	-0.400796
YDR181C	SAS4	1	-0.0578291	0.118501	0.394544	0.0556001	0.276538	0.317153
YDR182W	CDC1	1	-0.000112102	0.0951184	0.469792	0.000112094	0.236251	0.536674
YDR182W-A	NA	1	-0.7919	-0.956399	0.319253	0.508345	-0.146546	0.759959
YDR183C-A	NA	1	0.228947	-0.0589332	-0.717192	-0.272262	-0.0887287	-1.13363
YDR183W	PLP1	1	0.124815	-0.105991	0.27627	-0.136645	-0.0351434	-0.0864105
YDR184C	ATC1	1	0.079007	-0.00896191	-0.621991	-0.0835856	0.00658042	-0.493767
YDR185C	UPS3	1	0.0356391	-8.62239e-05	1.03462	-0.0365418	0.107346	0.51007
YDR186C	NA	1	-0.0370321	0.0465292	0.0407853	0.0361053	-0.0073506	0.138143
YDR188W	CCT6	1	-0.0417495	-0.0778191	0.144568	0.0405752	0.0631598	0.0108791
YDR189W	SLY1	1	-0.0149171	0.0558613	0.496334	0.0147644	0.000864147	0.319585
YDR190C	RVB1	1	0.0142841	-0.191016	-0.262184	-0.014427	-0.0550044	-0.416519
YDR191W	HST4	1	0.0434084	-0.164953	-0.275426	-0.0447551	-0.192332	-0.565223
YDR192C	NUP42	1	-0.0178939	0.0710227	0.473052	0.0176746	0.0724618	0.435589
YDR194C	MSS116	1	-0.111177	-0.211105	-0.223047	0.103219	0.118229	-0.147284
YDR195W	REF2	1	-0.000168763	0.0514711	-0.297576	0.000168743	-0.0338338	-0.265507
YDR196C	CAB5	1	-0.00447906	0.0286859	0.357509	0.00446519	0.107752	0.313211
YDR197W	CBS2	1	0.0437987	-0.140056	0.0356328	-0.0451701	0.0265817	0.173519
YDR198C	RKM2	1	0.0502684	-0.160287	-0.209635	-0.0520833	0.10925	-0.272812
YDR200C	VPS64	1	0.0168468	0.0862409	0.545868	-0.0170458	0.0552796	0.513374
YDR201W	SPC19	1	0.0443596	0.015923	0.0266154	-0.045767	-0.024146	-0.0400904
YDR202C	RAV2	1	-0.0345445	0.00160622	0.686109	0.0337367	0.122839	0.560974
YDR203W	NA	1	-0.026396	0.00175092	0.0847575	0.0259217	1.61896	1.65099
YDR204W	COQ4	1	-0.0737856	-0.0883252	1.18706	0.0701948	0.212	1.00703
YDR205W	MSC2	1	-0.0722691	0.205237	0.650814	0.0688209	0.310546	0.564126
YDR206W	EBS1	1	-0.0344166	-0.116531	-0.215625	0.0336147	-0.0371005	-0.241625
YDR207C	UME6	1	-0.0761117	-0.0990216	-0.0529639	0.0722968	-0.0449546	0.0331001
YDR208W	MSS4	1	-0.0149319	0.0250612	0.00720727	0.0147789	-0.0602791	-0.00718714
YDR210C-D	NA	1	-0.0394129	0.239588	0.0326878	0.0383647	0.220564	0.0826748
YDR210W	NA	1	-0.0494762	0.0701605	1.1177	0.0478356	0.000212207	1.01216
YDR210W-B	NA	1	-0.0211405	0.20864	2.15549	0.0208352	-0.0456373	2.34075
YDR211W	GCD6	1	-0.04547	-0.12764	-0.275982	0.0440806	0.0708947	-0.380874
YDR212W	TCP1	1	-0.0298365	-0.236301	-0.171426	0.0292319	0.0450837	-0.376507
YDR213W	UPC2	1	0.00589425	-0.210297	0.170915	-0.00591843	-0.304146	0.204117
YDR214W	AHA1	1	-0.119607	-0.154879	0.206865	0.110446	0.00182179	0.263696
YDR215C	NA	1	-1.54572	-1.51758	1.3024	0.728988	-0.748365	2.00614
YDR216W	ADR1	1	-0.0764803	-0.442663	1.40685	0.0726292	0.00872533	1.55428
YDR217C	RAD9	1	-0.0594295	-0.156938	-0.0546654	0.0570779	0.0546505	-0.124333
YDR218C	SPR28	1	0.169991	-0.2169	1.39662	-0.192729	0.552311	0.847381
YDR219C	MFB1	1	0.0396475	0.130726	0.396889	-0.0407679	0.25002	0.373507
YDR220C	NA	1	0.233932	-0.487942	-0.61644	-0.279347	-0.593201	-0.298131
YDR221W	GTB1	1	-0.0223411	0.0186739	0.385262	0.0220004	0.209411	0.520724
YDR222W	NA	1	0.218374	0.239764	-0.00594688	-0.257428	0.0162712	-0.229031
YDR223W	CRF1	1	-0.119144	0.385441	0.790375	0.110051	0.417686	0.307702
YDR224C	HTB1	1	0.041469	-0.0441323	-0.488941	-0.0426964	-0.250037	-0.46157
YDR225W	HTA1	1	0.17857	0.0717429	-0.183861	-0.203836	-0.0862958	-0.292806
YDR226W	ADK1	1	0.0463685	-0.00357486	0.308123	-0.0479084	-0.0287304	0.0629968
YDR227W	SIR4	1	-0.137194	0.0305041	-0.110588	0.125273	0.0938384	0.0933225
YDR228C	PCF11	1	-0.0258	0.0455878	0.100491	0.0253467	0.100935	0.218163
YDR229W	IVY1	1	-0.198829	0.0972119	0.750554	0.174716	0.118745	0.694096
YDR231C	COX20	1	0.0607484	-0.0693406	0.356399	-0.0634192	0.0974743	0.541792
YDR232W	HEM1	1	-0.0931266	-0.0169997	-0.00568925	0.087478	-0.0102595	-0.327864
YDR233C	RTN1	1	0.0222034	0.248129	0.207111	-0.0225505	0.234659	0.401127
YDR234W	LYS4	1	-0.126709	-0.0736931	-0.622721	0.116473	0.108722	-0.525891
YDR235W	PRP42	1	0.1445	0.0805291	0.589853	-0.160601	0.146353	0.496772
YDR236C	FMN1	1	-0.0683905	0.21827	0.759398	0.0652947	0.19385	0.739173
YDR237W	MRPL7	1	-0.125391	-0.241495	-0.0355124	0.115359	-0.00805975	-0.00745104
YDR238C	SEC26	1	-0.0579532	-0.165232	0.252684	0.0557148	0.0850015	0.0651809
YDR239C	NA	1	-0.0671463	-0.0716338	-0.21031	0.0641597	-0.0695131	0.0449243
YDR240C	SNU56	1	0.00504691	0.0797364	0.043444	-0.00506463	0.270838	-0.172673
YDR241W	BUD26	1	-0.192478	0.135974	0.0442063	0.169795	0.332755	0.981086
YDR242W	AMD2	1	0.0988797	0.0172952	0.349383	-0.106159	-0.262555	0.166715
YDR243C	PRP28	1	-0.101556	-0.13291	0.105437	0.0948744	0.105584	0.1297
YDR244W	PEX5	1	-0.0957362	-0.194334	0.391407	0.0897766	0.0494755	0.445606
YDR245W	MNN10	1	0.123005	0.0409206	-0.204706	-0.134478	0.145499	-0.115002
YDR246W	TRS23	1	-0.145893	-0.079698	0.323167	0.132485	-0.150063	0.386637
YDR246W-A	NA	1	-0.125717	-0.0409865	0.295777	0.115635	-0.499728	0.311539
YDR247W	VHS1	1	0.00589425	0.0510476	0.941409	-0.00591843	0.170756	1.09261
YDR248C	NA	1	-0.127003	-0.0565641	0.82184	0.116721	0.0867124	0.819644
YDR249C	NA	1	0.0982561	0.487669	0.446804	-0.10544	0.386059	0.437994
YDR251W	PAM1	1	-0.0311485	0.0308853	0.877306	0.0304902	0.175364	0.725583
YDR252W	BTT1	1	0.073288	-0.0392255	0.0262937	-0.0772112	-0.078239	-0.0738597
YDR253C	MET32	1	0.203324	0.299375	0.243219	-0.236755	0.210605	-0.148551
YDR254W	CHL4	1	0.200939	0.0830908	0.43847	-0.233526	0.333976	0.326841
YDR255C	RMD5	1	-0.147937	0.397894	1.38537	0.134168	0.480015	1.33928
YDR256C	CTA1	1	0.0509674	-0.0524826	-0.305658	-0.0528341	-0.174043	0.113494
YDR257C	RKM4	1	0.0324311	-0.140078	0.0734049	-0.033177	0.0731178	0.0517409
YDR258C	HSP78	1	-0.0128431	0.442801	1.94221	0.0127297	0.503229	1.78364
YDR259C	YAP6	1	-0.19893	-0.0411272	0.127518	0.174794	0.0722548	0.468863
YDR260C	SWM1	1	-0.0304931	-0.289765	-0.229895	0.0298619	-0.134997	-0.0999531
YDR261C	EXG2	1	0.0170081	0.0210749	0.31988	-0.017211	0.12598	0.267602
YDR261C-D	NA	1	-0.194072	0.206734	0.604614	0.171034	0.0243854	-0.179646
YDR261W-B	NA	1	-0.0928443	0.273172	1.88364	0.0872289	0.315948	2.06168
YDR262W	NA	1	0.0341138	0.132355	0.735586	-0.03494	0.217868	0.786701
YDR263C	DIN7	1	-0.098736	0.081414	0.371746	0.0924093	0.0396586	0.30685
YDR264C	AKR1	1	0.0297763	0.299783	0.785161	-0.0304038	0.050427	0.518371
YDR265W	PEX10	1	0.123831	0.211254	0.79316	-0.135466	0.0921747	0.776596
YDR266C	HEL2	1	0.0364562	-0.0967997	-0.265068	-0.0374014	-0.054289	-0.198191
YDR267C	CIA1	1	0.012389	-0.0417381	-0.108479	-0.0124963	-0.0717772	-0.25684
YDR268W	MSW1	1	-0.0715164	-0.104677	0.518619	0.068138	0.173729	0.585001
YDR270W	CCC2	1	0.406676	0.351084	0.920953	-0.568383	-0.364213	0.161497
YDR271C	NA	1	-1.70715	-0.0160352	-1.59599	0.760208	0.353245	-0.392327
YDR272W	GLO2	1	-0.0354862	-0.175199	0.686576	0.0346343	-0.0675606	0.48125
YDR273W	DON1	1	0.027301	-0.208968	0.464518	-0.0278276	-0.532203	0.301113
YDR275W	BSC2	1	0.095896	0.207435	0.215401	-0.102727	0.211744	0.277633
YDR276C	PMP3	1	0.201871	0.110909	0.0658971	-0.234786	0.108198	0.204919
YDR277C	MTH1	1	-0.172052	-0.248646	0.448006	0.153702	0.0324415	0.547813
YDR279W	RNH202	1	0.125288	-0.104363	-0.0600516	-0.137212	-0.0464391	-0.130104
YDR280W	RRP45	1	0.0565229	0.00508921	-0.216438	-0.058828	0.102216	-0.305329
YDR281C	PHM6	1	0.331732	-0.575991	-0.694618	-0.431526	-0.259953	0.357045
YDR282C	NA	1	0.0690454	0.168815	0.961402	-0.0725167	0.393192	0.881057
YDR283C	GCN2	1	0.00852293	-0.138914	0.0491844	-0.00857358	0.0187656	-0.060783
YDR284C	DPP1	1	0.0473726	0.208682	0.877724	-0.0489812	0.28922	0.895538
YDR285W	ZIP1	1	0.0804193	0.206303	0.905433	-0.0851681	-0.0156931	0.903055
YDR286C	NA	1	0.184085	-0.0262807	0.911909	-0.211057	0.541458	0.395157
YDR287W	INM2	1	0.0748344	-0.067544	0.687782	-0.0789296	0.177801	0.743396
YDR288W	NSE3	1	-0.0231037	-0.220583	0.47811	0.0227396	0.133087	0.378274
YDR289C	RTT103	1	0.0898173	-0.19548	0.125277	-0.0957824	0.135003	0.268484
YDR291W	HRQ1	1	-0.102796	-0.0696043	0.21076	0.0959558	0.249398	0.207325
YDR292C	SRP101	1	0.000984892	-0.0486978	0.133771	-0.000985565	0.0792562	-0.0417748
YDR293C	SSD1	1	-0.123951	-0.0849934	0.73899	0.114139	-0.0236426	0.548444
YDR294C	DPL1	1	-0.0499581	0.136609	0.502655	0.0482858	0.16181	0.444112
YDR295C	HDA2	1	0.017754	0.028446	0.329206	-0.0179752	0.10852	0.332383
YDR296W	MHR1	1	-0.0410759	-0.113448	0.135247	0.0399387	0.0408923	0.151419
YDR297W	SUR2	1	0.0756088	0.0151669	0.130096	-0.0797915	0.089998	0.25247
YDR298C	ATP5	1	0.0441341	-0.0855748	0.0388609	-0.045527	0.140862	-0.0242293
YDR299W	BFR2	1	0.0216435	-0.094187	-0.709067	-0.0219731	-0.0952376	-0.608646
YDR300C	PRO1	1	0.0203649	-0.0531159	-0.204249	-0.0206564	0.175694	-0.374012
YDR301W	CFT1	1	-0.0853051	-0.0202708	-0.043276	0.0805415	0.0513757	0.00712259
YDR302W	GPI11	1	0.134356	0.013709	-0.0336811	-0.148165	0.0566014	0.127018
YDR303C	RSC3	1	-0.0652777	0.0546117	0.0942387	0.0624515	0.181141	0.0711024
YDR304C	CPR5	1	-0.081386	0.199192	0.626191	0.0770389	0.218892	0.772966
YDR305C	HNT2	1	-0.0302028	0.165093	0.669237	0.0295835	0.266775	0.538351
YDR306C	NA	1	-0.0240134	0.276103	0.661934	0.0236202	0.195612	0.50492
YDR307W	PMT7	1	0.0533801	0.0429002	0.670186	-0.0554313	0.340594	0.683904
YDR308C	SRB7	1	0.104931	-0.146242	0.10122	-0.113165	0.0643406	-0.0510291
YDR309C	GIC2	1	-0.00879885	-0.120803	-0.12386	0.00874552	-0.177644	0.0442215
YDR310C	SUM1	1	-0.085793	0.0671557	0.218422	0.0809763	0.0959591	0.143229
YDR311W	TFB1	1	-0.0469782	-0.133824	-0.0242878	0.0454966	-0.0189415	-0.107847
YDR312W	SSF2	1	0.00657068	-0.122988	-0.563033	-0.00660074	0.0766861	-0.54033
YDR313C	PIB1	1	-0.126882	0.0847545	0.563381	0.11662	0.268231	0.651989
YDR314C	RAD34	1	0.00519965	0.193003	0.161677	-0.00521845	0.20449	0.388529
YDR315C	IPK1	1	0.0806418	0.179408	0.68547	-0.0854177	-0.128771	0.690535
YDR316W	OMS1	1	-0.046837	-0.250719	0.0743912	0.0453642	0.219534	0.132875
YDR317W	HIM1	1	-0.366216	0.423771	1.61369	0.291822	-0.507458	0.984009
YDR318W	MCM21	1	0.122075	0.131113	0.0685147	-0.133368	0.0761362	0.348551
YDR319C	YFT2	1	0.0515074	0.320964	1.1607	-0.0534147	0.273086	1.44055
YDR320C	SWA2	1	-0.0221614	0.142443	0.970877	0.0218262	0.102583	0.902775
YDR320C-A	DAD4	1	-0.138442	0.198313	0.434724	0.126312	0.0371846	0.857716
YDR320W-B	NA	1	0.189244	0.696559	1.32209	-0.21787	0.664674	1.69671
YDR321W	ASP1	1	-0.0587133	-0.0547297	-0.300795	0.056417	0.00529114	-0.466527
YDR322C-A	TIM11	1	-0.0722233	0.0717205	0.283133	0.0687795	-0.0426473	0.43212
YDR322W	MRPL35	1	-0.0383732	-0.18674	-0.0823594	0.0373789	-0.0126907	-0.230633
YDR323C	PEP7	1	0.0559432	-0.0114876	0.307959	-0.0582003	-0.0501259	0.346784
YDR324C	UTP4	1	-0.0231249	-0.252319	-0.99792	0.0227601	-0.0228007	-1.12998
YDR325W	YCG1	1	0.102089	-0.117402	0.23932	-0.109867	0.171739	-0.0847071
YDR326C	YSP2	1	-0.0129241	0.272055	0.13068	0.0128094	0.203266	0.562337
YDR328C	SKP1	1	-0.154299	-0.146971	0.39445	0.13938	-0.0751974	0.226507
YDR329C	PEX3	1	-0.0592605	0.038578	0.393219	0.0569221	0.143398	0.445914
YDR330W	UBX5	1	-0.0390992	3.40147e-05	0.888404	0.0380674	0.135922	0.809812
YDR331W	GPI8	1	0.0228473	0.191621	-0.0887289	-0.0232149	-0.0129759	0.0511447
YDR332W	IRC3	1	0.00213136	-0.085199	0.556603	-0.00213451	0.237517	0.320677
YDR333C	RQC1	1	0.0239612	0.0013945	0.216896	-0.0243659	0.148271	0.0183696
YDR334W	SWR1	1	-0.0451164	-0.0788456	0.0910555	0.0437482	0.0656987	0.069019
YDR335W	MSN5	1	-0.0220713	0.134594	0.855499	0.0217387	0.349902	0.620315
YDR336W	NA	1	0.0812021	0.114996	-0.294203	-0.0860466	0.00522177	0.0434625
YDR337W	MRPS28	1	-0.0624598	-0.166865	0.0931683	0.0598675	-0.00650271	0.117587
YDR338C	NA	1	-0.0984697	0.0569713	0.45246	0.0921761	0.403927	0.355856
YDR339C	FCF1	1	0.0728475	0.0776185	-0.378672	-0.0767224	-0.0162698	-0.412459
YDR341C	NA	1	-0.0371697	-0.104912	-0.665695	0.036236	0.0351224	-0.726029
YDR342C	HXT7	1	-0.362283	0.315583	0.705016	0.289324	0.48933	1.17933
YDR343C	HXT6	1	0.0972065	-0.184987	0.254164	-0.104232	-0.273036	1.46426
YDR344C	NA	1	-0.533602	0.251274	-0.326233	0.388655	-0.201908	-0.169872
YDR345C	HXT3	1	-0.00294645	-0.24431	-0.335384	0.00294045	-0.191423	-0.353235
YDR346C	SVF1	1	0.0266367	-0.0755126	-0.225842	-0.0271377	0.126043	-0.374174
YDR347W	MRP1	1	-0.12788	-0.286334	-0.177369	0.117462	-0.132527	-0.192038
YDR348C	PAL1	1	0.0426322	0.070779	0.0651947	-0.0439304	-0.0271286	0.0294613
YDR349C	YPS7	1	0.0105756	0.0158158	0.118591	-0.0106537	0.118754	0.201075
YDR350C	ATP22	1	0.0516873	0.118505	0.607435	-0.0536081	0.406498	0.54697
YDR351W	SBE2	1	-0.0959217	-0.198191	-0.148093	0.0899397	-0.0132287	-0.0916819
YDR352W	YPQ2	1	0.0342286	0.0492675	-0.205584	-0.0350605	0.115671	0.0409764
YDR353W	TRR1	1	-0.0679184	-0.0613633	-0.0278605	0.0648642	-0.075502	-0.0797592
YDR354W	TRP4	1	-0.0299383	-0.160501	-0.638765	0.0293297	-0.131593	-0.704141
YDR356W	SPC110	1	0.0964594	-0.0100083	-0.0657403	-0.103374	-0.00986392	-0.0594421
YDR357C	CNL1	1	0.0261266	-0.118683	0.52171	-0.0266085	0.14902	0.298479
YDR358W	GGA1	1	-0.069486	0.183905	1.84387	0.0662925	0.56114	1.64213
YDR359C	EAF1	1	-0.162616	-0.0213117	0.0494537	0.146129	0.0697923	0.21589
YDR361C	BCP1	1	-0.0134186	-0.0518869	-0.637393	0.013295	-0.0400067	-0.667181
YDR362C	TFC6	1	0.0850658	-0.166624	0.165522	-0.0903975	0.0432078	0.177493
YDR363W	ESC2	1	-0.122726	-0.0394377	0.217052	0.1131	0.110133	0.257504
YDR363W-A	SEM1	1	-0.0313673	-0.0940632	0.468859	0.0306998	-0.100378	0.441011
YDR364C	CDC40	1	0.0635865	0.0452979	-0.0915621	-0.0665188	-0.103591	-0.180677
YDR365C	ESF1	1	0.00532907	-0.13098	-0.702476	-0.00534883	-0.0326763	-0.803168
YDR366C	NA	1	0.625639	-0.568607	-0.4856	-1.1294	-2.12132	-0.0892885
YDR367W	KEI1	1	0.157129	0.164612	0.227614	-0.176358	0.297338	0.413355
YDR368W	YPR1	1	-0.00497502	0.0752764	1.2485	0.00495792	0.206404	1.07896
YDR369C	XRS2	1	0.0367752	-0.000832373	0.691841	-0.0377372	0.12195	0.582127
YDR370C	DXO1	1	0.0462245	0.0551864	0.0131887	-0.0477548	0.164519	-0.144726
YDR371W	CTS2	1	0.0579997	-0.1625	0.162566	-0.0604295	0.0579911	0.20524
YDR372C	VPS74	1	0.000373532	0.080301	0.238504	-0.000373629	0.193412	0.151149
YDR373W	FRQ1	1	0.145419	-0.0278869	0.0235956	-0.161737	0.00227797	0.188189
YDR374C	PHO92	1	-2.50707	-1.47892	1.06351	0.867175	-0.446679	0.585357
YDR374W-A	WIP1	1	0.0825326	-0.0644072	0.507347	-0.0875421	-0.055621	0.499634
YDR375C	BCS1	1	-0.0425691	-0.177003	-0.0104169	0.0413489	0.0774753	0.189629
YDR376W	ARH1	1	0.0560755	0.143967	0.736502	-0.0583435	0.227026	0.586759
YDR377W	ATP17	1	-0.0491928	-0.211017	0.237364	0.0475706	0.100364	0.651849
YDR378C	LSM6	1	0.081887	-0.0240887	0.260072	-0.0868161	0.0379654	0.240472
YDR379C-A	SDH6	1	0.0518315	0.173389	2.07341	-0.0537633	0.201105	2.14184
YDR379W	RGA2	1	-0.161291	-0.115307	0.522809	0.145059	0.0598804	0.52745
YDR380W	ARO10	1	0.0410312	1.07616	2.16134	-0.0422324	1.02972	2.17483
YDR381C-A	NA	1	0.103905	0.119113	0.409956	-0.111973	0.249333	1.22944
YDR381W	YRA1	1	0.0326444	-0.00284509	-0.0602986	-0.0334002	-0.0460687	-0.00427269
YDR382W	RPP2B	1	0.0247449	-0.103033	-0.461584	-0.0251767	-0.108846	-0.422615
YDR383C	NKP1	1	0.112839	0.132269	0.74982	-0.12242	0.0743164	0.835852
YDR384C	ATO3	1	0.0426144	-0.736298	-1.7261	-0.0439116	-0.719298	-1.53596
YDR385W	EFT2	1	-0.0633506	-0.0446511	-0.378001	0.0606854	-0.0734338	-0.693549
YDR386W	MUS81	1	0.0543908	0.0347845	0.520639	-0.0565219	0.240034	0.585978
YDR387C	NA	1	-0.0518788	0.181484	0.973442	0.0500778	0.26677	0.957393
YDR388W	RVS167	1	-0.040201	0.0818348	1.02025	0.0391111	0.0510469	0.879077
YDR389W	SAC7	1	-0.0622641	0.0557683	0.248454	0.0596877	0.0909896	0.401952
YDR390C	UBA2	1	-0.0191034	-0.0328389	0.0577751	0.0188537	0.102932	-0.0280648
YDR391C	NA	1	0.107516	0.338441	1.83986	-0.116179	0.260569	1.77289
YDR392W	SPT3	1	0.013054	0.0297703	0.398851	-0.0131732	0.00175495	0.45735
YDR393W	SHE9	1	-0.021823	-0.0592049	-0.0169935	0.0214978	0.0938708	0.0486572
YDR394W	RPT3	1	-0.0134406	-0.00508149	0.468939	0.0133166	0.0143847	0.294361
YDR395W	SXM1	1	0.00422341	-0.0496231	-0.257248	-0.00423581	0.128029	-0.507569
YDR396W	NA	1	0.397387	-0.0890396	0.646044	-0.550296	-0.864149	1.16789
YDR397C	NCB2	1	-0.0103512	0.0601531	0.352448	0.0102775	0.144493	0.484296
YDR398W	UTP5	1	-0.0616967	-0.159978	-0.627553	0.0591661	-0.0456157	-0.752634
YDR399W	HPT1	1	0.0374249	-0.10099	-1.21256	-0.0384216	0.00888491	-1.24089
YDR400W	URH1	1	-0.115875	0.00271199	0.911561	0.107256	0.108206	0.609595
YDR401W	NA	1	-0.026396	-0.998249	-0.593314	0.0259217	-0.158649	0.235957
YDR402C	DIT2	1	0.279213	-0.766641	0.683148	-0.346541	0.017677	0.475977
YDR403W	DIT1	1	0.234792	0.245451	1.26553	-0.280575	0.7275	0.882918
YDR404C	RPB7	1	0.0665143	-0.00686943	-0.00195069	-0.0697297	0.116853	-0.0929717
YDR405W	MRP20	1	-0.0753338	0.0486566	0.513749	0.0715946	-0.031498	0.662871
YDR406W	PDR15	1	-0.11783	0.214956	1.2721	0.108929	0.894277	1.45323
YDR407C	TRS120	1	-0.0636468	-0.11677	0.242772	0.0609571	0.0888491	0.254865
YDR408C	ADE8	1	-0.0836727	-0.163785	-0.294946	0.0790847	-0.094893	-0.323063
YDR409W	SIZ1	1	-0.0693683	0.0687259	0.172242	0.0661853	0.140447	0.217619
YDR410C	STE14	1	0.0225662	0.0285515	0.272023	-0.0229248	0.104785	0.342404
YDR411C	DFM1	1	-0.0422274	0.203227	1.13117	0.0410265	0.297102	1.27968
YDR412W	RRP17	1	0.127075	0.00576979	-0.333256	-0.139359	0.144995	-0.436095
YDR414C	ERD1	1	0.0270405	0.141501	-0.0018066	-0.027557	0.257117	0.133501
YDR415C	NA	1	-0.0147004	0.0783228	0.571711	0.0145521	0.163192	0.786504
YDR416W	SYF1	1	-0.0475944	0.158762	0.369716	0.0460743	0.284621	0.116004
YDR417C	NA	1	-0.166275	-0.875094	-0.792087	0.149077	0.157151	-1.39578
YDR418W	RPL12B	1	-0.0146544	-0.133193	-0.516423	0.0145071	-0.127106	-0.531273
YDR419W	RAD30	1	-0.0745452	0.0430261	0.482234	0.0708819	0.159475	0.467826
YDR420W	HKR1	1	-0.0334778	-0.039471	-0.270698	0.0327185	0.0264644	-0.0153585
YDR421W	ARO80	1	-0.00435191	-0.0421503	0.691764	0.00433882	-0.14452	0.244982
YDR422C	SIP1	1	-0.0269142	0.151912	0.282727	0.0264213	0.111748	0.247941
YDR423C	CAD1	1	-0.0567624	0.0500359	0.681213	0.0546134	0.178873	0.358415
YDR424C	DYN2	1	-0.0385848	-0.0290536	0.34022	0.0375796	0.0456541	0.719142
YDR425W	SNX41	1	-0.0289335	0.049065	0.647929	0.0283647	0.139561	0.910567
YDR427W	RPN9	1	0.125127	0.0131673	0.365576	-0.137019	0.129145	0.213396
YDR428C	BNA7	1	0.128516	-0.161834	-0.0349526	-0.141094	-0.122751	-0.0873092
YDR429C	TIF35	1	0.0467994	-0.101875	-0.433065	-0.0483686	-0.0664803	-0.442856
YDR430C	CYM1	1	-0.13692	-0.250264	0.0488467	0.125044	0.0481095	-0.0287526
YDR432W	NPL3	1	-0.244725	0.141964	-0.249167	0.209171	0.0628123	-0.13947
YDR433W	NA	1	0.149263	0.193835	-0.424279	-0.166507	-0.284609	-2.39942
YDR434W	GPI17	1	-0.0158527	0.154033	0.67547	0.0156804	0.207269	0.792938
YDR435C	PPM1	1	-0.0499891	0.241679	1.62257	0.0483148	0.410764	1.57889
YDR436W	PPZ2	1	-0.132307	0.209016	1.05859	0.121186	0.264085	1.39291
YDR437W	GPI19	1	0.0731754	-0.0940254	0.233868	-0.0770862	0.0290733	0.424431
YDR438W	THI74	1	-0.0472284	0.0126273	0.472076	0.0457312	0.173387	0.588342
YDR439W	LRS4	1	0.0806337	0.0388317	0.196186	-0.0854086	0.0312274	0.341272
YDR440W	DOT1	1	-0.0211884	-0.141968	0.0885056	0.0208817	0.0879674	-0.0299645
YDR441C	APT2	1	0.167083	-0.103698	-0.364813	-0.189	0.0276014	-0.433902
YDR443C	SSN2	1	-0.105774	-0.10377	0.45165	0.0985463	0.0845944	0.395606
YDR444W	NA	1	0.0926443	-0.10315	-0.000392469	-0.0990043	0.0353646	-0.145784
YDR446W	ECM11	1	-0.519277	0.356867	0.0773036	0.381038	0.389112	-1.16381
YDR447C	RPS17B	1	-0.001752	0.0355961	-0.353581	0.00174987	0.0894975	-0.168787
YDR448W	ADA2	1	0.0541499	0.0966521	-0.0862354	-0.0562619	-0.0781031	-0.0460674
YDR449C	UTP6	1	-0.0205013	-0.0329202	-0.726738	0.020214	-0.00984665	-0.775537
YDR450W	RPS18A	1	0.0941433	-0.0681335	-0.250991	-0.100718	-0.0627997	-0.363519
YDR451C	YHP1	1	0.0392437	0.088815	0.102113	-0.0403411	-0.000455002	0.129079
YDR452W	PPN1	1	-0.0711291	0.118284	0.938631	0.0677864	0.297264	0.956333
YDR453C	TSA2	1	0.118713	-0.0442364	0.88539	-0.129364	0.211285	0.947021
YDR454C	GUK1	1	0.0789549	-0.0219498	-0.14853	-0.0835273	0.0779822	-0.315362
YDR456W	NHX1	1	0.0356357	0.115141	0.531071	-0.0365382	0.190872	0.545753
YDR457W	TOM1	1	-0.0687641	-0.0976574	0.232964	0.0656352	0.184202	0.103047
YDR458C	HEH2	1	0.0478991	-0.0324236	0.118987	-0.0495441	0.133534	0.231349
YDR459C	PFA5	1	0.0289353	-0.166356	-0.0687767	-0.0295275	0.118306	0.0462615
YDR460W	TFB3	1	0.0572289	0.0916457	0.375252	-0.0595932	0.171883	0.230302
YDR461C-A	NA	1	-0.127674	-0.13839	1.04678	0.117288	-0.0914485	1.24289
YDR461W	MFA1	1	0.0280619	-0.338885	-0.599194	-0.0286185	-0.0271736	-0.357596
YDR462W	MRPL28	1	-0.173617	-0.190418	-0.123018	0.15495	-0.0449449	-0.0188306
YDR463W	STP1	1	0.00923879	0.0216768	0.127687	-0.00929834	-0.00647071	0.197785
YDR464W	SPP41	1	-0.0658877	-0.0508277	-0.126168	0.0630096	-0.0205314	-0.122785
YDR465C	RMT2	1	-0.0190686	-0.247878	-0.924543	0.0188198	-0.04288	-0.925771
YDR466W	PKH3	1	-0.0967407	0.00324305	0.236805	0.0906593	0.117222	0.235891
YDR467C	NA	1	0.315645	0.478093	0.461564	-0.404627	0.603448	0.831881
YDR468C	TLG1	1	0.0533184	0.148875	0.595694	-0.0553648	0.142075	0.524859
YDR469W	SDC1	1	0.111404	0.0544062	-0.103595	-0.120732	-0.0405076	-0.171814
YDR470C	UGO1	1	-0.0516555	-0.176108	0.467816	0.0498697	0.182034	0.389972
YDR471W	RPL27B	1	0.0569893	-0.058809	-0.487688	-0.0593334	-0.135408	-0.429642
YDR472W	TRS31	1	0.0300551	0.0911496	0.232947	-0.0306946	0.0825324	0.141649
YDR473C	PRP3	1	0.033588	0.146624	0.676869	-0.0343886	0.138745	0.682129
YDR475C	JIP4	1	-0.132333	0.136407	0.846772	0.121208	0.336672	0.877474
YDR476C	NA	1	0.115644	0.289168	1.42764	-0.125728	-0.00830023	1.18882
YDR477W	SNF1	1	-0.0981608	-0.116231	0.333707	0.0919054	0.0658939	0.274494
YDR478W	SNM1	1	0.0186425	0.235346	-0.276196	-0.0188865	0.286574	-0.353816
YDR479C	PEX29	1	-0.0508209	0.250777	0.901343	0.0490915	0.380481	1.01903
YDR480W	DIG2	1	0.089023	0.120606	0.151188	-0.0948796	0.0111086	0.144278
YDR481C	PHO8	1	-0.0330909	0.0838106	0.686271	0.0323489	0.267577	0.740152
YDR482C	CWC21	1	0.00823112	0.0749344	0.680709	-0.00827835	-0.172385	0.589208
YDR483W	KRE2	1	-0.0138792	0.19505	0.851215	0.013747	0.214388	1.00219
YDR484W	VPS52	1	0.0127853	-0.0984709	0.402706	-0.0128996	0.219284	0.263278
YDR485C	VPS72	1	-0.0366008	-0.0897332	0.0608367	0.0356952	0.0606764	0.236568
YDR486C	VPS60	1	0.00100163	-0.0380047	0.591947	-0.00100232	-0.0300216	0.579676
YDR487C	RIB3	1	0.021083	-0.0368001	-0.0549577	-0.0213957	-0.0412248	-0.0851121
YDR488C	PAC11	1	0.0803722	-0.205962	-0.251346	-0.0851153	-0.069048	-0.153154
YDR489W	SLD5	1	0.0676147	0.00876429	-0.136347	-0.0709401	0.0304209	0.00555409
YDR490C	PKH1	1	-0.089566	-0.00301456	0.833302	0.0843291	0.184898	0.669041
YDR492W	IZH1	1	0.060484	0.233904	-0.6214	-0.0631311	0.383271	-0.405439
YDR493W	MZM1	1	-0.0152866	-0.145746	-0.182266	0.0151263	-0.149235	0.118058
YDR494W	RSM28	1	-0.142788	-0.260506	-0.106934	0.12992	-0.0697784	-0.133058
YDR495C	VPS3	1	-0.0202919	-0.0390519	0.244744	0.0200104	-0.00504193	0.188665
YDR496C	PUF6	1	0.00869206	-0.0252784	-0.753723	-0.00874474	0.163223	-0.960434
YDR497C	ITR1	1	0.0762764	-0.0573278	0.986787	-0.0805354	-0.158619	0.937459
YDR498C	SEC20	1	0.0211533	0.00685471	0.143917	-0.0214681	-0.0739666	0.05051
YDR499W	LCD1	1	-0.000128007	0.0261915	0.276479	0.000127995	-0.0477754	0.124802
YDR500C	RPL37B	1	-0.00409162	-0.112873	-0.643434	0.00408005	-0.273366	-0.626369
YDR501W	PLM2	1	0.148287	0.0267272	-0.442616	-0.165293	0.00639878	-0.0987717
YDR502C	SAM2	1	0.136762	-0.0905002	0.383291	-0.151097	-0.185071	0.173051
YDR503C	LPP1	1	0.0379695	-0.0319479	0.72028	-0.0389959	0.209393	0.934215
YDR504C	SPG3	1	0.302086	0.289875	0.93377	-0.382562	0.30151	0.248028
YDR505C	PSP1	1	-0.163786	0.147885	0.616665	0.147073	0.1757	0.625433
YDR506C	GMC1	1	-0.0119799	0.129909	1.02991	0.0118813	0.272414	0.978293
YDR507C	GIN4	1	-0.0112634	-0.27347	-0.296157	0.0111762	-0.0698999	-0.368945
YDR508C	GNP1	1	-0.0339561	0.068431	-0.0857711	0.0331752	0.0654737	0.0150938
YDR510C-A	NA	1	-0.026396	-1.58321	-1.50021	0.0259217	-1.55097	0.0660317
YDR510W	SMT3	1	0.00596269	0.0227667	0.424651	-0.00598743	-0.187353	0.292546
YDR511W	SDH7	1	0.00900754	-0.0539935	0.288995	-0.00906413	-0.0858786	0.319615
YDR512C	EMI1	1	0.112002	0.0500421	1.01106	-0.121435	0.155388	0.753252
YDR513W	GRX2	1	0.112487	-0.00116334	0.789662	-0.122005	0.0529887	0.730805
YDR514C	NA	1	0.109101	-0.118676	-0.249849	-0.118032	-0.016761	-0.210829
YDR515W	SLF1	1	-0.22299	-0.272248	-0.213791	0.193093	-0.114201	-0.204725
YDR516C	EMI2	1	-0.218888	0.345876	2.217	0.190011	0.357012	2.01963
YDR517W	GRH1	1	-0.153265	-0.0832575	0.569503	0.138535	-0.0648313	0.41993
YDR518W	EUG1	1	-0.0168097	0.195512	1.43985	0.016616	0.188687	1.58612
YDR519W	FPR2	1	0.0112364	0.167951	1.24714	-0.0113246	0.31472	1.37769
YDR520C	URC2	1	-0.0812039	-0.082401	0.147659	0.0768758	0.117572	0.0619612
YDR522C	SPS2	1	-1.03942	-0.0112681	2.53117	0.597865	1.82833	2.63798
YDR523C	SPS1	1	-0.0132213	-0.222574	0.0184977	0.0131012	0.42964	-0.518695
YDR524C	AGE1	1	-0.0835808	-0.00740121	-0.163999	0.0790027	0.123168	-0.188098
YDR524C-A	NA	1	-0.353546	1.25956	2.07954	0.283734	1.5142	0.323844
YDR524C-B	NA	1	0.084358	0.0711274	-0.36124	-0.0895987	0.0295999	-0.364593
YDR525W-A	SNA2	1	0.0750092	0.536115	1.53666	-0.079124	0.720364	1.82279
YDR527W	RBA50	1	-0.0330926	-0.0054952	-0.351332	0.0323505	0.0652531	-0.31561
YDR528W	HLR1	1	0.101725	-0.0907604	0.393584	-0.109445	-0.142738	0.399949
YDR529C	QCR7	1	-0.0650045	-0.0980687	-0.31391	0.0622014	-0.126344	0.196279
YDR530C	APA2	1	-0.00732336	-0.0877286	0.77702	0.00728637	0.147396	0.774871
YDR531W	CAB1	1	-0.0523711	-0.0485964	0.280424	0.0505364	0.0299199	0.144418
YDR532C	KRE28	1	0.0492544	-0.0723458	-0.109756	-0.0509956	-0.0946568	0.0580242
YDR533C	HSP31	1	0.0759767	0.00910571	0.677802	-0.0802014	0.14452	0.696402
YDR534C	FIT1	1	0.118331	-0.0347621	1.31695	-0.128911	0.54018	0.983349
YDR535C	NA	1	-0.353546	-1.00347	1.00554	0.283734	0.0287744	1.06081
YDR536W	STL1	1	0.667455	1.28056	3.02654	-1.28023	0.727848	3.28345
YDR538W	PAD1	1	0.0388896	0.129113	-0.0919041	-0.039967	0.0543343	-0.171196
YDR539W	FDC1	1	-0.0138282	0.0340369	0.428677	0.013697	0.169729	0.403172
YDR540C	IRC4	1	0.0241782	-0.144976	1.45943	-0.0245903	0.137812	1.02133
YDR541C	NA	1	0.185169	0.0334339	0.2436	-0.212484	0.217682	0.206862
YDR544C	NA	1	0.397387	-0.0890396	0.186612	-0.550296	1.30578	-0.832114
YEL001C	IRC22	1	0.0515133	0.065039	0.0388677	-0.053421	0.162912	0.636017
YEL002C	WBP1	1	-0.0811346	0.150464	0.492998	0.0768136	0.147145	0.59106
YEL003W	GIM4	1	0.0339504	0.176918	-0.0561032	-0.0347687	0.0788941	0.242774
YEL004W	YEA4	1	0.0604769	-0.133769	0.396124	-0.0631234	0.128211	0.532548
YEL005C	VAB2	1	0.129593	0.0183364	0.432442	-0.142393	-0.00483152	0.56655
YEL006W	YEA6	1	-0.0134741	-0.00615239	0.233511	0.0133495	0.164867	0.283182
YEL007W	MIT1	1	-0.0964896	0.209458	0.0592559	0.0904388	0.287832	0.173921
YEL008C-A	NA	1	0.270809	0.160628	-0.382748	-0.333669	0.263694	-0.21761
YEL008W	NA	1	0.571704	0.184814	-0.317142	-0.960941	-0.367904	-0.113476
YEL009C	GCN4	1	0.0345031	-0.209336	-0.160848	-0.0353485	0.0671408	-0.168513
YEL009C-A	NA	1	0.571704	0.429926	1.32029	-0.960941	0.921603	0.664132
YEL011W	GLC3	1	-0.111043	0.341194	2.40669	0.103104	0.452459	2.44741
YEL012W	UBC8	1	-0.0197039	0.394501	2.12867	0.0194384	0.416675	2.28076
YEL013W	VAC8	1	-0.0219616	0.0595455	0.398234	0.0216323	0.24662	0.227895
YEL015W	EDC3	1	-0.0720545	-0.159992	-0.0234748	0.0686263	-0.0329599	-0.145957
YEL016C	NPP2	1	0.0540237	0.099658	0.269241	-0.0561256	0.200912	0.11443
YEL017C-A	PMP2	1	0.131999	0.327541	0.175262	-0.145304	0.585588	0.335506
YEL017W	GTT3	1	0.0863297	0.141661	0.321979	-0.0918262	0.179027	0.309235
YEL018W	EAF5	1	0.123545	-0.142188	-0.0777236	-0.135125	-0.173687	0.100496
YEL019C	MMS21	1	-0.010949	-0.0319199	0.0635238	0.0108665	0.333452	0.235894
YEL020C	NA	1	0.0153997	0.0435465	0.779644	-0.0155658	-0.124448	0.522167
YEL020W-A	TIM9	1	-0.0360597	-0.197966	-0.16117	0.0351803	-0.132255	0.016852
YEL021W	URA3	1	0.139469	-0.254588	-0.16539	-0.154409	-0.212255	-0.300189
YEL022W	GEA2	1	-0.0237659	-0.166674	-0.0656196	0.0233808	0.0333965	-0.233879
YEL023C	NA	1	-0.0562427	-0.0741243	0.637548	0.0541321	0.165531	0.651037
YEL024W	RIP1	1	-0.0812761	-0.149443	-0.0483029	0.0769404	-0.0144972	-0.0580469
YEL025C	NA	1	-0.056785	-0.0151791	0.321385	0.0546343	0.109853	0.245349
YEL026W	SNU13	1	0.0661979	-0.0672068	-0.615765	-0.0693821	-0.0324665	-0.772803
YEL027W	VMA3	1	0.0124538	0.226957	0.298742	-0.0125623	0.17228	0.282118
YEL028W	NA	1	0.0530604	0.491491	0.145105	-0.0550866	0.257842	0.743051
YEL029C	BUD16	1	0.02356	-0.120272	-0.0280466	-0.0239512	0.00594962	-0.261908
YEL030C-A	NA	1	0.453185	-1.68859	0.716341	-0.664423	-0.0713859	-0.624313
YEL030W	ECM10	1	-0.143884	0.136267	0.763501	0.130826	0.0603441	0.733566
YEL031W	SPF1	1	-0.0151503	0.168516	0.708483	0.0149929	0.284005	0.693889
YEL032W	MCM3	1	-0.168374	-0.294971	-0.730524	0.150761	-0.146622	-0.70629
YEL033W	MTC7	1	0.209911	-0.0930858	-0.285629	-0.24574	-0.36266	-0.495541
YEL034C-A	NA	1	0.418964	-0.617019	-0.0865536	-0.592848	-0.874281	-0.105279
YEL034W	HYP2	1	-0.0616851	0.0109407	-0.177071	0.0591554	0.00325471	-0.331504
YEL035C	UTR5	1	-0.353546	0.259564	0.757608	0.283734	0.706846	-0.261118
YEL036C	ANP1	1	-0.0557024	0.10593	-0.131887	0.0536314	0.0191564	0.0885744
YEL037C	RAD23	1	-0.0741969	-0.102263	-0.0200335	0.070567	-0.046138	-0.122758
YEL038W	UTR4	1	-0.178623	-0.282121	-0.38521	0.158924	0.0419684	-0.368822
YEL039C	CYC7	1	-0.00164101	0.26523	0.32287	0.00163915	0.300615	0.911327
YEL040W	UTR2	1	-0.0176687	-0.321091	-0.78019	0.0174549	-0.220793	-0.552813
YEL041W	YEF1	1	0.197218	0.0829203	1.03792	-0.228512	-0.058166	0.966175
YEL042W	GDA1	1	0.0231672	0.0641253	-0.195107	-0.0235453	0.100192	-0.0139042
YEL043W	NA	1	-0.124293	0.157218	0.162803	0.114429	0.110203	0.40444
YEL044W	IES6	1	-0.0276318	-0.0215113	0.0299143	0.0271125	-0.105634	-0.0193817
YEL045C	NA	1	0.442878	-1.40344	0.554031	-0.642308	0.213763	0.245799
YEL046C	GLY1	1	-0.0677283	0.0911639	-0.0764017	0.0646908	0.112382	-0.107257
YEL047C	FRD1	1	-0.0340128	-0.0133865	0.194732	0.0332294	-0.133424	-0.0723535
YEL048C	TCA17	1	0.218296	-0.447226	-0.327067	-0.257318	-0.0316524	-0.500515
YEL049W	PAU2	1	-0.23938	0.181085	0.456736	0.205255	0.464869	1.31248
YEL050C	RML2	1	-0.106002	-0.15652	0.269107	0.0987439	0.13148	0.275313
YEL051W	VMA8	1	0.0268339	-0.139621	0.0534303	-0.0273425	-0.00898929	-0.0816196
YEL052W	AFG1	1	0.0192845	-0.132876	0.603764	-0.0195458	0.0104009	0.363028
YEL053C	MAK10	1	0.014438	-0.0804688	0.0413636	-0.014584	0.097156	-0.0815001
YEL053W-A	NA	1	0.499431	-0.209388	-0.711344	-0.77018	-0.762105	1.43986
YEL054C	RPL12A	1	0.0215975	-0.0832826	-0.48965	-0.0219258	-0.0603737	-0.605368
YEL055C	POL5	1	-0.00364801	-0.152935	-0.588896	0.00363881	0.134116	-0.544927
YEL056W	HAT2	1	-0.0126628	0.00560561	0.228489	0.0125527	0.0495181	0.163221
YEL057C	NA	1	-0.115397	-0.542929	0.853738	0.106846	-0.318039	1.41444
YEL058W	PCM1	1	-0.156755	-0.221717	0.129657	0.14138	-0.221347	-0.045416
YEL059C-A	SOM1	1	-0.0881469	0.0172888	0.462049	0.08307	-0.237935	0.351927
YEL059W	HHY1	1	0.302086	1.17823	2.89867	-0.382562	0.362478	3.62717
YEL060C	PRB1	1	-0.0144256	0.581958	2.57711	0.0142828	0.553549	2.30395
YEL061C	CIN8	1	0.0279981	0.235622	-0.107402	-0.0285523	0.108545	-0.0575554
YEL062W	NPR2	1	-0.0249897	0.180884	0.501891	0.0245642	0.349301	0.474862
YEL063C	CAN1	1	0.054736	0.168303	0.00413013	-0.0568949	0.245012	0.0316865
YEL064C	AVT2	1	0.0750092	-0.0916601	-0.0202882	-0.079124	-0.0652205	0.0460418
YEL065W	SIT1	1	0.691876	0.285166	0.195324	-1.3785	-1.50167	-1.31558
YEL066W	HPA3	1	0.0482849	0.00409159	-0.230444	-0.0499571	-0.180211	-0.130141
YEL067C	NA	1	0.11184	0.220907	0.107516	-0.121244	0.0467014	0.147684
YEL068C	NA	1	0.0858643	-0.000758986	-0.0968959	-0.0912999	-0.00260698	-0.0347017
YEL070W	DSF1	1	-0.143884	-0.378771	0.189662	0.130826	0.219071	0.899634
YEL071W	DLD3	1	0.0874431	-0.113183	0.167	-0.093087	-0.0887843	-0.0551759
YEL072W	RMD6	1	0.0943416	0.020735	-0.029883	-0.100945	0.0021559	0.415795
YEL073C	NA	1	0.0958909	-0.02761	1.6545	-0.102721	-0.164846	1.65326
YEL074W	NA	1	-0.0290935	0.0357118	-0.0167182	0.0285184	0.0731187	0.337815
YEL075C	NA	1	0.328678	-0.45053	-0.78256	-0.426359	-1.41828	-0.801286
YEL075W-A	NA	1	-1.36393	-2.33579	1.20665	0.688385	-0.303541	0.728495
YEL076C	NA	1	-0.620051	-0.591904	-0.146327	0.432267	-0.367014	0.249984
YEL077C	NA	1	0.00177144	0.00812494	0.199667	-0.00177362	0.0693555	0.369081
YEL077W-A	NA	1	0.205487	-0.891897	-1.94639	-0.239695	-0.997155	-1.70209
YER001W	MNN1	1	0.0630636	0.244386	0.118032	-0.0659468	0.24015	0.155296
YER002W	NOP16	1	-0.0229398	-0.13455	-0.688944	0.0225807	-0.034803	-0.457909
YER003C	PMI40	1	0.0369594	0.0577618	0.587262	-0.0379312	-0.0282023	0.449343
YER004W	FMP52	1	-0.0373232	0.0149776	0.432753	0.0363819	0.162275	0.396388
YER005W	YND1	1	-0.0123834	-0.108108	0.215651	0.012278	0.0721548	0.138207
YER006C-A	NA	1	-0.353546	0.481956	2.00554	0.283734	0.514201	2.32384
YER006W	NUG1	1	-0.0147231	-0.139863	-0.725501	0.0145744	0.136463	-0.78136
YER007C-A	TMA20	1	0.0390856	-0.0234725	-0.128248	-0.040174	-0.0578397	-0.146268
YER007W	PAC2	1	-0.0963248	-0.103802	0.141092	0.090294	-0.0897039	0.267908
YER008C	SEC3	1	-0.0518548	0.0619916	0.371418	0.0500555	0.18493	0.426544
YER009W	NTF2	1	0.0431426	-0.0226585	-0.36618	-0.0444727	0.153263	-0.412863
YER010C	NA	1	-0.0594465	0.08662	0.527417	0.0570936	0.104149	0.320175
YER011W	TIR1	1	0.335386	0.297681	0.0124438	-0.43775	-0.259006	-0.431588
YER012W	PRE1	1	0.0458694	-0.0792978	0.38222	-0.0473758	0.0456014	0.299704
YER013W	PRP22	1	0.0576056	-0.0129656	0.320762	-0.0600017	0.177807	0.327571
YER014C-A	BUD25	1	0.34895	0.225093	0.225638	-0.461229	0.610975	0.0263398
YER014W	HEM14	1	-0.00835331	-0.108301	0.408862	0.00830522	0.0163797	0.565874
YER015W	FAA2	1	-0.0120176	0.109824	0.893045	0.0119183	0.106519	0.859838
YER016W	BIM1	1	0.101239	-0.209999	-0.109536	-0.108883	-0.116354	-0.144465
YER017C	AFG3	1	-0.125035	-0.065138	0.386828	0.115057	0.0902656	0.21683
YER018C	SPC25	1	-0.00444603	0.0923425	-0.0468814	0.00443237	-0.214443	0.257001
YER019C-A	SBH2	1	0.0667345	0.16204	0.128001	-0.0699718	0.112515	0.310598
YER019W	ISC1	1	0.0352958	0.0895673	0.42923	-0.036181	0.0226929	0.220256
YER020W	GPA2	1	-0.0296641	0.0994175	0.776282	0.0290665	0.100158	0.764159
YER021W	RPN3	1	-0.0355753	-0.0194238	0.417908	0.0347191	0.193414	0.224234
YER022W	SRB4	1	-0.0125332	-0.0661579	-0.00822549	0.0124253	-0.0224853	0.0978498
YER023C-A	NA	1	0.200362	-2.57885	1.59162	-0.232747	1.77533	0.485435
YER023W	PRO3	1	-0.0118881	-0.173331	-0.023585	0.0117909	-0.0863689	-0.0949298
YER024W	YAT2	1	0.00911799	-0.142418	-0.163811	-0.00917599	-0.151031	0.0563872
YER025W	GCD11	1	-0.0953153	-0.112984	-0.417732	0.0894065	-0.12106	-0.530295
YER026C	CHO1	1	0.103372	0.11118	0.512375	-0.111354	0.044394	0.651717
YER027C	GAL83	1	-0.0350292	-0.158239	0.557966	0.0341988	-0.0656293	0.485026
YER028C	MIG3	1	0.0793309	-0.7611	-1.39857	-0.0839483	-0.756479	-1.27682
YER029C	SMB1	1	0.0979043	-0.288721	-0.278599	-0.105035	-0.264987	-0.316419
YER030W	CHZ1	1	0.0318769	-0.0940696	0.174818	-0.0325972	0.0435476	0.251906
YER031C	YPT31	1	-0.0720489	-0.134645	-0.397553	0.0686212	-0.31558	-0.370818
YER032W	FIR1	1	0.0286522	0.180637	-0.394259	-0.0292328	0.0185514	-0.271885
YER033C	ZRG8	1	-0.0698447	0.0573564	0.732499	0.0666189	0.0485743	0.824771
YER034W	NA	1	-0.00541485	0.356733	1.03906	0.0053946	0.216797	0.914149
YER035W	EDC2	1	-0.131814	0.112337	1.07678	0.120772	-0.078047	1.12447
YER036C	ARB1	1	-0.00724449	0.00751099	-0.379974	0.00720829	0.0475308	-0.52764
YER037W	PHM8	1	-0.0651742	0.894072	2.1259	0.0623568	1.00511	2.00838
YER038C	KRE29	1	-0.0851928	-0.210921	-0.0727733	0.0804414	-0.184935	-0.436147
YER038W-A	NA	1	0.060079	-0.340617	-0.958051	-0.06269	-0.616494	-0.976776
YER039C	HVG1	1	0.0174656	-0.0599977	0.976616	-0.0176796	-0.102715	0.798534
YER039C-A	NA	1	-0.271422	-0.795817	0.995009	0.228354	0.187519	0.719126
YER040W	GLN3	1	-0.0605345	0.060398	-0.0183466	0.0580965	-0.0663935	0.0907661
YER041W	YEN1	1	0.0518001	0.0957662	0.594203	-0.0537295	0.210561	0.700812
YER042W	MXR1	1	0.145277	-0.0201985	0.319966	-0.161561	0.304749	0.0788477
YER043C	SAH1	1	0.0237604	-0.0126298	-0.173667	-0.0241583	0.0249713	-0.373963
YER044C	ERG28	1	0.0256917	0.345853	0.0375358	-0.0261575	0.238042	0.205502
YER044C-A	MEI4	1	0.299562	0.115164	-0.457181	-0.378514	-0.129431	-0.243246
YER045C	ACA1	1	0.107583	0.0524324	0.0390161	-0.116257	-0.150053	0.195745
YER046W	SPO73	1	0.0264907	-0.0355602	0.839204	-0.0269863	0.0574391	0.81149
YER047C	SAP1	1	-0.0179214	0.010917	0.208177	0.0177015	0.00392181	0.29413
YER048C	CAJ1	1	0.0220603	-0.195374	0.359165	-0.0224029	0.0163953	0.195849
YER048W-A	ISD11	1	0.103634	-0.0798156	0.305039	-0.111659	-0.146525	0.146
YER049W	TPA1	1	0.0732335	-0.130396	-0.42286	-0.0771507	0.0501224	-0.584582
YER050C	RSM18	1	-0.00888466	-0.0817634	0.25935	0.00883028	0.0151954	0.362473
YER051W	JHD1	1	0.00861801	-0.00567037	0.339922	-0.0086698	0.127904	0.330143
YER052C	HOM3	1	0.0339725	-0.0419709	-0.235865	-0.0347918	0.0991514	-0.381037
YER053C	PIC2	1	-0.108457	0.332798	1.71848	0.10087	0.366491	1.85123
YER053C-A	NA	1	-0.109695	0.113244	-0.253577	0.101941	0.315303	0.195434
YER054C	GIP2	1	-0.104197	-0.287038	1.58864	0.0971761	0.199466	1.99557
YER055C	HIS1	1	0.0149569	-0.0391178	-0.599884	-0.0151136	0.0406373	-0.728611
YER056C	FCY2	1	0.00290659	0.208216	-0.775114	-0.00291246	0.306094	-0.522652
YER056C-A	RPL34A	1	0.0482809	-0.0141802	-0.563047	-0.0499528	-0.146563	-0.457026
YER057C	HMF1	1	0.0167546	0.0729436	0.443487	-0.0169515	-0.00989625	0.171183
YER058W	PET117	1	-0.194919	-0.108725	0.293769	0.171691	-0.0285186	0.801293
YER059W	PCL6	1	-0.11	-0.0492855	0.163004	0.102204	0.0521217	0.509137
YER060W	FCY21	1	0.0368819	0.0863323	0.244866	-0.0378496	0.224989	0.205931
YER060W-A	FCY22	1	0.304208	-0.203698	-0.0733862	-0.385979	-1.27099	-0.491719
YER061C	CEM1	1	-0.0658787	-0.0241214	-0.00693942	0.0630013	-0.183554	0.0162563
YER062C	GPP2	1	0.00283794	0.295703	2.62619	-0.00284353	0.384653	2.39248
YER063W	THO1	1	-0.0515932	0.00490095	0.449244	0.0498116	-0.180901	0.715907
YER064C	VHR2	1	0.0371621	0.164821	-0.179377	-0.0381447	0.11899	-0.146604
YER065C	ICL1	1	0.0108616	-0.147324	0.603107	-0.010944	0.0548459	0.654452
YER066C-A	NA	1	0.667455	2.15503	2.6855	-1.28023	-0.272152	1.56724
YER066W	RRT13	1	0.126814	-0.0376844	0.160799	-0.139045	-0.227832	0.454458
YER067W	RGI1	1	0.0483679	-0.036579	1.19347	-0.0500459	-0.298664	1.78374
YER068W	MOT2	1	-0.0272735	0.0060369	0.04468	0.0267674	-0.0907785	0.157925
YER069W	ARG5,6	1	-0.0765005	-0.222371	-0.730033	0.0726475	0.0291643	-0.875899
YER070W	RNR1	1	0.0373722	-0.163506	-0.63869	-0.0383661	-0.134267	-0.761669
YER071C	TDA2	1	0.160411	-0.00722908	0.476061	-0.180504	-0.0613986	0.696876
YER072W	VTC1	1	0.0920832	-0.0800803	-0.311731	-0.0983637	-0.237224	-0.366376
YER073W	ALD5	1	0.00483905	0.122928	-0.0677079	-0.00485533	0.117473	-0.148992
YER074W	RPS24A	1	-0.0113432	-0.114158	-0.367584	0.0112548	-0.10914	-0.438573
YER074W-A	YOS1	1	0.144976	0.305513	0.677456	-0.161189	0.053238	0.60112
YER075C	PTP3	1	-0.018712	0.216332	0.352685	0.0184724	0.28789	0.420683
YER076C	NA	1	0.0045343	0.131745	0.564796	-0.00454859	0.110177	0.62666
YER076W-A	NA	1	0.00213136	-0.085199	-0.127723	-0.00213451	0.0625235	-0.435956
YER077C	NA	1	0.0116517	-0.274724	-0.00953464	-0.0117465	-0.0697771	-0.128246
YER078C	ICP55	1	-0.0579308	-0.155925	0.191742	0.0556942	0.00692781	0.106483
YER078W-A	NA	1	0.0441536	0.394229	0.109503	-0.0455477	0.0114363	0.809007
YER079W	NA	1	-0.128457	0.523869	1.24091	0.117948	0.415988	1.62936
YER080W	AIM9	1	-0.110465	0.0260487	0.712146	0.102605	0.224894	0.492664
YER081W	SER3	1	0.0550691	-0.661154	-0.675388	-0.0572548	-0.653031	-0.738011
YER082C	UTP7	1	-0.0468461	-0.168422	-0.676341	0.0453727	-0.0468554	-0.799109
YER083C	GET2	1	-0.125636	-0.000783913	0.352949	0.115566	0.0670449	0.413378
YER084W	NA	1	-0.276243	0.390805	0.229189	0.231754	0.146719	0.641098
YER085C	NA	1	0.101515	0.714624	1.08714	-0.109202	1.10051	0.0684115
YER086W	ILV1	1	-0.0432272	-0.0440481	-0.236936	0.0419696	0.0361585	-0.326567
YER087C-A	NA	1	-0.190626	0.543789	1.01245	0.168353	0.429193	0.843699
YER087C-B	SBH1	1	0.140592	0.00734162	0.205549	-0.155787	0.0972268	0.265262
YER087W	AIM10	1	-0.0274508	-0.118067	0.538605	0.0269382	0.119428	0.592139
YER088C	DOT6	1	-0.0418163	0.449531	0.794436	0.0406383	0.269769	0.771488
YER088C-A	NA	1	-0.15974	-0.276396	-0.612974	0.143803	-0.20747	-0.699524
YER089C	PTC2	1	-0.060246	-0.0536501	0.0198607	0.0578307	0.0314336	-0.183553
YER090W	TRP2	1	0.00344958	-0.0199767	-0.171471	-0.00345785	-0.0472485	-0.295207
YER091C	MET6	1	0.0372705	-0.107855	-0.0716252	-0.0382589	-0.0526587	-0.427498
YER092W	IES5	1	0.0440283	-0.14315	0.286535	-0.0454144	-0.105111	0.312757
YER093C	TSC11	1	-0.0574233	-0.0868871	0.0506464	0.0552249	0.197666	0.121682
YER093C-A	AIM11	1	-0.135916	0.163948	0.747756	0.124207	0.198595	1.03283
YER094C	PUP3	1	-0.0113642	0.0198278	0.388868	0.0112754	0.0988702	0.442463
YER095W	RAD51	1	0.106613	-0.182458	0.024386	-0.115125	-0.153423	-0.0101179
YER096W	SHC1	1	-0.0220693	-0.203641	-0.69095	0.0217368	-0.0491401	-0.557673
YER097W	NA	1	0.241879	-0.0925441	-0.494964	-0.290766	0.591778	0.334307
YER098W	UBP9	1	0.0384798	0.00793273	0.602514	-0.0395344	-0.0632854	0.745911
YER099C	PRS2	1	0.046615	-0.0615154	-0.218537	-0.0481716	0.0822604	-0.187186
YER100W	UBC6	1	0.074068	0.0650567	0.188225	-0.0780774	0.045794	0.113828
YER101C	AST2	1	-0.0190879	0.218609	0.632186	0.0188387	0.117987	0.537645
YER102W	RPS8B	1	0.0675699	-0.0244154	-0.244019	-0.0708908	-0.040218	-0.360974
YER103W	SSA4	1	0.0549869	0.276082	0.978345	-0.057166	0.174855	1.19284
YER104W	RTT105	1	0.0534532	0.257677	0.799557	-0.0555101	0.424633	0.543473
YER105C	NUP157	1	-0.00216704	-0.134029	-0.0299267	0.00216379	0.0504553	-0.241741
YER106W	MAM1	1	-0.548795	0.479352	0.455444	0.396608	0.874168	1.1286
YER107C	GLE2	1	0.0267312	-0.041733	0.0852958	-0.0272359	0.138654	-0.0951954
YER109C	FLO8	1	-0.0391189	-0.0206023	0.124238	0.0380861	0.0175769	0.146926
YER110C	KAP123	1	0.0289804	-0.103649	-0.764526	-0.0295745	0.109082	-0.963741
YER111C	SWI4	1	-0.0760421	-0.460039	-0.719097	0.0722339	-0.17718	-0.67449
YER112W	LSM4	1	-0.0354346	0.00344178	-0.266755	0.0345851	-0.253317	-0.111535
YER113C	TMN3	1	0.052373	0.00660449	0.013501	-0.0543461	0.0833213	0.0511514
YER114C	BOI2	1	-0.0738406	-0.00615441	-0.174724	0.0702446	0.0718452	-0.225221
YER115C	SPR6	1	0.0463231	0.148852	-0.0167486	-0.0478599	0.0562254	0.0542666
YER116C	SLX8	1	-0.076331	0.0247953	0.237639	0.0724946	0.015474	0.308693
YER117W	RPL23B	1	0.039823	0.0199762	-0.328776	-0.0409535	0.0493027	-0.182219
YER118C	SHO1	1	-0.0128704	0.0310571	0.0691035	0.0127566	0.027447	0.250838
YER119C	AVT6	1	-0.0434882	0.336574	1.14927	0.0422156	0.303073	1.19693
YER119C-A	NA	1	0.397387	-1.15943	0.245506	-0.550296	-1.12718	0.712207
YER120W	SCS2	1	-0.101877	-0.0631665	-0.0618174	0.095155	-0.180504	-0.235254
YER121W	NA	1	0.0530604	0.00320476	1.56014	-0.0550866	0.620412	1.598
YER122C	GLO3	1	-0.0658593	-0.0944741	-0.102016	0.0629836	-0.0959667	-0.0558938
YER123W	YCK3	1	-0.0855648	-0.203403	-0.306473	0.0807729	-0.0403992	-0.14472
YER124C	DSE1	1	-0.0132517	-0.414586	-0.629423	0.0131311	-0.282061	-0.712716
YER125W	RSP5	1	-0.138493	0.0144999	0.52193	0.126355	0.131769	0.550148
YER126C	NSA2	1	0.105585	0.022293	-0.560311	-0.113926	0.0696803	-0.569677
YER127W	LCP5	1	-0.0363313	-0.0718832	-0.773768	0.0354388	-0.0446085	-0.911627
YER128W	VFA1	1	-0.157071	0.018106	0.0473747	0.141637	-0.183959	0.0797469
YER129W	SAK1	1	-0.0528071	-0.0302965	0.0793955	0.0509422	0.0904078	0.286044
YER130C	COM2	1	0.00860713	0.173943	1.27412	-0.00865879	0.194626	1.097
YER131W	RPS26B	1	0.00143624	-0.046575	-0.453398	-0.00143767	-0.13416	-0.559853
YER132C	PMD1	1	0.0146586	-0.102355	0.0801096	-0.0148091	0.00868361	-0.167502
YER133W	GLC7	1	-0.0349437	-0.0284777	0.261644	0.0341173	0.196828	0.194817
YER134C	NA	1	0.062306	0.218058	0.803373	-0.0651187	0.188761	0.777733
YER135C	NA	1	-0.026396	1.58671	3.54419	0.0259217	2.35592	3.52546
YER136W	GDI1	1	-0.00782991	0.00475705	0.584484	0.00778764	0.0839264	0.520434
YER137C	NA	1	0.144963	0.222741	-0.00403526	-0.161173	0.212551	0.0773505
YER138C	NA	1	0.625639	-0.568607	0.251365	-1.1294	0.200604	0.495674
YER138W-A	NA	1	0.192478	0.106968	0.526024	-0.22217	0.516815	0.699943
YER139C	RTR1	1	-0.0714366	-0.0105529	0.528518	0.0680656	0.0216923	0.0397887
YER140W	EMP65	1	-0.044307	0.130167	-0.128076	0.0429868	0.133331	-0.132688
YER141W	COX15	1	-0.108876	0.00169276	0.373521	0.101233	0.0428119	0.416243
YER142C	MAG1	1	0.0167779	-0.170984	1.09697	-0.0169754	0.274681	1.11199
YER143W	DDI1	1	-0.12206	0.0958534	0.703039	0.112534	0.185228	0.525773
YER144C	UBP5	1	-0.00595278	0.0923655	1.04786	0.00592832	0.0293827	0.949429
YER145C	FTR1	1	0.444553	0.463042	-0.638282	-0.645868	-0.609731	-1.40309
YER146W	LSM5	1	0.0119473	-0.198961	-0.339581	-0.012047	-0.273062	-0.390756
YER147C	SCC4	1	-0.145071	0.0343195	-0.0620312	0.131807	0.0846835	-0.0127045
YER148W	SPT15	1	0.0503867	-0.0250852	-0.320981	-0.0522103	0.0642243	-0.387216
YER149C	PEA2	1	-0.0462831	0.0705143	0.152521	0.0448444	0.0257565	-0.0654397
YER150W	SPI1	1	-0.0928443	0.231041	2.14955	0.0872289	0.0882999	2.1009
YER151C	UBP3	1	-0.101233	-0.118217	-0.192839	0.0945932	-0.0589082	-0.29934
YER152C	NA	1	-0.130072	0.136404	1.25383	0.119308	0.147648	1.0263
YER153C	PET122	1	-0.0408054	-0.00860029	0.626579	0.0396829	-0.134676	0.637939
YER154W	OXA1	1	-0.0732236	-0.150679	-0.0279847	0.069686	-0.0919976	0.00900546
YER155C	BEM2	1	-0.0810536	-0.216556	0.0862237	0.0767411	0.0877353	-0.0437511
YER156C	NA	1	-0.054406	-0.236063	-0.47267	0.0524287	-0.0283429	-0.424719
YER157W	COG3	1	-0.03167	0.0255887	0.288469	0.0309896	0.190552	0.0451045
YER158C	NA	1	0.00701772	0.349439	0.865405	-0.00705202	0.250001	1.16291
YER158W-A	NA	1	-1.03942	0.988732	0.656701	0.597865	1.60594	1.37494
YER159C	BUR6	1	0.0519078	0.326089	0.515452	-0.0538453	0.307225	0.619816
YER160C	NA	1	-0.301511	0.66822	0.476219	0.24926	0.351457	0.932578
YER161C	SPT2	1	-0.0331624	0.00305091	0.0931376	0.0324172	-0.123611	0.231304
YER162C	RAD4	1	-0.0796762	-0.0515293	0.61755	0.0755052	0.228117	0.774165
YER163C	GCG1	1	0.00178308	0.135599	0.646323	-0.00178528	-0.030436	0.479034
YER164W	CHD1	1	-0.0934593	-0.199368	-0.182161	0.0877715	-0.132808	-0.187321
YER165W	PAB1	1	-0.0311877	-0.0586489	-0.246178	0.0305277	-0.0119337	-0.385777
YER166W	DNF1	1	-0.0668169	0.00295707	0.339667	0.0638589	0.133534	0.395172
YER167W	BCK2	1	-0.085263	-0.0928585	0.183468	0.0805039	0.0294208	0.227599
YER168C	CCA1	1	-0.067523	0.0911259	0.198874	0.0645035	0.0822389	0.0834569
YER169W	RPH1	1	-0.0497955	0.380631	0.946346	0.0481339	0.379542	0.96463
YER170W	ADK2	1	-0.0374355	-0.208451	0.000654504	0.0364886	-0.105275	0.0107836
YER171W	RAD3	1	-0.0108947	0.0333158	0.0789002	0.010813	0.0971613	0.0570972
YER172C	BRR2	1	-0.0753047	-0.251237	-0.216425	0.0715682	0.0639018	-0.302557
YER173W	RAD24	1	0.0176712	0.0774401	0.212914	-0.0178903	0.247544	0.307731
YER174C	GRX4	1	-0.1227	-0.014624	-0.320137	0.113077	0.199237	-0.446799
YER175C	TMT1	1	0.303121	0.277676	0.508269	-0.384227	-0.061677	0.158582
YER175W-A	NA	1	0.0684582	-0.581467	0.0865023	-0.0718692	0.450778	-0.254152
YER176W	ECM32	1	-0.0483457	-0.0692316	0.0278681	0.046778	-0.0731492	-0.139072
YER177W	BMH1	1	-0.0962876	0.163278	0.500232	0.0902614	0.159029	0.399371
YER178W	PDA1	1	-0.0941351	-0.063959	0.393469	0.0883672	-0.138827	0.196672
YER179W	DMC1	1	0.215322	-0.713463	0.867043	-0.253193	0.401244	0.170246
YER180C	ISC10	1	0.0932123	0.0468557	0.305811	-0.0996533	0.235323	0.206508
YER180C-A	SLO1	1	0.0338115	-0.215895	0.176216	-0.034623	0.166097	0.266612
YER182W	FMP10	1	0.020814	0.0697194	0.421992	-0.0211187	0.0611085	0.56904
YER183C	FAU1	1	0.186896	-0.0817681	-0.0408689	-0.214763	0.0265512	0.110889
YER184C	TOG1	1	-0.0329095	-0.104298	1.7523	0.0321755	0.114568	1.56767
YER185W	PUG1	1	-0.176694	-0.499044	2.42191	0.157395	-0.203764	2.60086
YER186C	NA	1	0.0725491	-0.342159	0.122302	-0.0763915	0.127295	-0.0690465
YER187W	NA	1	-0.102484	0.289937	-0.00676073	0.0956844	0.322182	0.911088
YER188C-A	NA	1	-0.0586733	0.0996723	0.355043	0.0563801	0.00171877	0.171258
YER188W	NA	1	-0.108305	-0.0801576	0.515055	0.100739	0.150633	0.638348
YER189W	NA	1	-0.0761772	-0.513694	-0.735542	0.0723558	-0.0157851	0.584534
YER190W	YRF1-2	1	0.203597	-0.556752	-0.232737	-0.237125	0.0160615	-0.251463
YFL001W	DEG1	1	-0.0453368	-0.253171	-0.297868	0.0439554	-0.0487558	-0.171535
YFL002C	SPB4	1	-0.0518901	0.0460538	-0.0784734	0.0500884	0.0574116	-0.253294
YFL002W-A	NA	1	0.241879	-0.577971	0.76807	-0.290766	0.132346	1.16438
YFL003C	MSH4	1	0.252082	-0.0541902	0.862806	-0.305654	-0.0860753	0.771931
YFL004W	VTC2	1	-0.0294414	-0.0537398	0.0305084	0.0288526	0.0351367	-0.120703
YFL005W	SEC4	1	-0.0334042	-0.106446	0.357901	0.0326482	0.0480928	0.385123
YFL007W	BLM10	1	-0.112079	0.0278353	0.391507	0.103996	0.341663	0.365423
YFL008W	SMC1	1	-0.0375956	-0.282139	-0.298736	0.0366408	-0.0616623	-0.363101
YFL009W	CDC4	1	0.00111424	0.148058	0.35397	-0.00111511	0.000245988	0.214713
YFL010C	WWM1	1	-0.00858687	0.0554526	0.564273	0.00853606	-0.0388357	0.502415
YFL010W-A	AUA1	1	0.128516	0.834735	3.08767	-0.141094	1.03691	3.0283
YFL011W	HXT10	1	0.453185	0.118761	2.3013	-0.664423	-0.656348	1.768
YFL012W	NA	1	0.786463	0.699133	0.656608	-1.86166	-1.26862	1.08534
YFL013C	IES1	1	-0.0651636	0.0689292	0.465581	0.062347	0.0659742	0.425007
YFL014W	HSP12	1	-0.174717	0.285096	2.74109	0.155825	0.452097	2.85188
YFL015C	NA	1	-0.026396	1.00175	3.08476	0.0259217	0.0339961	3.87339
YFL015W-A	NA	1	0.453185	0.311406	0.853845	-0.664423	-0.656348	0.697615
YFL016C	MDJ1	1	-0.0859341	0.00661874	0.643834	0.0811019	0.196045	0.668939
YFL017C	GNA1	1	0.0853927	0.101834	0.311351	-0.0907668	0.0210486	0.10765
YFL017W-A	SMX2	1	0.0259922	-0.137424	-0.101338	-0.0264691	-0.441606	-0.0905598
YFL018C	LPD1	1	-0.0117131	-0.0335243	0.354232	0.0116187	0.0909911	0.182275
YFL019C	NA	1	-0.736861	-0.708714	1.07473	0.485382	1.49346	0.814999
YFL020C	PAU5	1	-0.340763	0.449224	1.45628	0.275456	0.405521	0.585655
YFL021C-A	NA	1	-0.311112	0.997143	0.162611	0.255779	0.642365	0.6744
YFL021W	GAT1	1	-0.10562	0.124943	-0.108301	0.0984123	0.0748909	0.0272958
YFL022C	FRS2	1	-0.0709871	-0.11413	-0.153702	0.0676574	-0.0730256	-0.405788
YFL023W	BUD27	1	-0.0572063	-0.0704299	-0.279681	0.0550242	0.0658905	-0.388338
YFL024C	EPL1	1	-0.0232299	0.0477624	0.221657	0.0228618	-0.0112714	0.461449
YFL025C	BST1	1	0.0598102	-0.183612	-0.0936187	-0.0623975	0.0609863	-0.0442801
YFL026W	STE2	1	-0.0774557	-0.373206	-0.77322	0.0735083	-0.030241	-0.410671
YFL027C	GYP8	1	0.0718977	-0.0998404	-0.205019	-0.0756696	-0.025775	-0.173733
YFL028C	CAF16	1	0.0727678	-0.117632	0.18734	-0.076634	0.0746583	0.0623555
YFL029C	CAK1	1	-0.0554204	-0.0446556	0.742597	0.05337	0.0292432	0.561195
YFL030W	AGX1	1	0.0645419	0.334965	1.77705	-0.0675651	0.633725	1.74193
YFL031W	HAC1	1	-0.162078	0.237144	1.31327	0.145694	0.326378	1.7368
YFL033C	RIM15	1	-0.0749151	-0.000189834	0.503029	0.0712162	0.206581	0.457967
YFL034C-A	RPL22B	1	0.165655	0.0654488	-0.286548	-0.187173	0.100609	0.00752121
YFL034C-B	MOB2	1	-0.0705855	-0.0344852	0.185797	0.0672925	-0.0219947	0.333238
YFL034W	NA	1	-0.041938	0.0231424	0.337197	0.0407533	0.0785751	0.326416
YFL036W	RPO41	1	-0.133235	-0.17038	0.0698799	0.121964	0.0935308	-0.0178508
YFL037W	TUB2	1	0.0625683	-0.0743696	-0.00346769	-0.0654053	-0.0409432	-0.181684
YFL038C	YPT1	1	-0.00319508	-0.11708	-0.0175658	0.00318802	-0.201051	0.0752254
YFL039C	ACT1	1	-0.00566269	0.106	0.483137	0.00564055	0.121136	0.343511
YFL040W	NA	1	-0.026396	-0.998249	1.08476	0.0259217	0.0339961	1.87339
YFL041W	FET5	1	0.0156628	0.139252	0.856868	-0.0158347	0.239793	0.761038
YFL041W-A	NA	1	-0.466121	-0.174939	1.45239	0.351732	1.02723	1.51383
YFL042C	NA	1	-0.0947693	0.0937619	0.907705	0.0889258	0.260399	1.06776
YFL044C	OTU1	1	-0.10431	0.0377358	0.736956	0.0972736	0.242478	0.599429
YFL045C	SEC53	1	0.0423883	-0.0989826	0.0360392	-0.0436715	0.0159561	-0.138801
YFL046W	FMP32	1	0.133004	0.0193587	0.568718	-0.146522	0.249916	0.489563
YFL047W	RGD2	1	-0.0304915	-0.236099	-0.115028	0.0298603	-0.0844261	0.0269884
YFL048C	EMP47	1	-0.025188	0.0825522	0.427096	0.0247558	0.138727	0.553852
YFL049W	SWP82	1	0.0189589	-0.217504	0.02034	-0.0192114	-0.0536616	-0.0352539
YFL050C	ALR2	1	-0.051312	-0.0369445	0.0762049	0.0495495	-0.0582953	0.169615
YFL052W	NA	1	-0.278447	0.0716275	1.29214	0.233302	-0.633093	0.51442
YFL053W	DAK2	1	-0.210042	0.434776	0.579183	0.183312	-0.249186	0.560458
YFL054C	NA	1	-0.0885553	-0.377471	0.433731	0.0834326	0.140895	0.606917
YFL055W	AGP3	1	-0.00776121	0.354387	0.808487	0.00771968	0.223902	1.07859
YFL056C	AAD6	1	0.0450335	0.474994	0.687511	-0.0464846	0.382433	0.624392
YFL057C	AAD16	1	0.221126	-0.0619285	0.390312	-0.261264	0.140242	0.0866686
YFL058W	THI5	1	0.728113	0.134772	1.21778	-1.5415	0.55404	1.35659
YFL059W	SNZ3	1	-0.0877003	0.0687707	0.863975	0.0826732	0.13139	0.900391
YFL060C	SNO3	1	0.0138591	0.532992	0.798202	-0.0139936	1.09362	0.624754
YFL061W	DDI2	1	0.268935	1.36121	0.505619	-0.330824	-0.32275	-0.0980691
YFL062W	COS4	1	0.179167	0.076069	0.936683	-0.204615	-1.284	1.36274
YFL063W	NA	1	0.397387	1.23289	0.0935026	-0.550296	0.779707	0.489814
YFL064C	NA	1	0.152564	-0.760395	-1.73628	-0.170627	-0.284543	-0.585083
YFL065C	NA	1	0.0740185	0.102165	-0.684768	-0.0780224	-0.134078	-0.51708
YFL066C	NA	1	-0.00744056	-0.0423035	-0.10844	0.00740239	0.352512	-0.0849379
YFR001W	LOC1	1	0.0556153	-0.232246	-0.736863	-0.0578455	-0.131357	-0.622531
YFR002W	NIC96	1	-0.0171581	-0.0949866	-0.107687	0.0169565	0.0626579	-0.29374
YFR003C	YPI1	1	0.015512	0.122599	0.914953	-0.0156806	0.242086	0.801513
YFR004W	RPN11	1	0.00120954	0.0679422	0.504007	-0.00121056	0.146235	0.407059
YFR005C	SAD1	1	-0.0338235	-0.218047	-0.258839	0.0330486	-0.277641	-0.241097
YFR006W	NA	1	-0.0324004	-0.165168	0.260756	0.0316887	0.208768	0.121949
YFR007W	YFH7	1	0.0250005	0.0692871	0.704186	-0.0254414	0.0925881	0.649745
YFR008W	FAR7	1	0.00900754	0.294452	0.937297	-0.00906413	0.41585	0.846621
YFR009W	GCN20	1	-0.0714944	-0.183758	-0.0762944	0.0681181	-0.0216155	-0.23583
YFR010W	UBP6	1	0.00504885	0.00688208	0.550185	-0.00506658	0.137553	0.346694
YFR011C	MIC19	1	0.111189	-0.0685628	0.299879	-0.120479	0.119769	0.240751
YFR012W	DCV1	1	0.0453017	0.266094	-0.235862	-0.0467705	-0.116699	-0.347697
YFR012W-A	NA	1	-0.25252	-0.16548	1.10656	0.214835	0.0302644	0.746798
YFR013W	IOC3	1	-0.00796547	-0.0419204	0.11554	0.00792173	0.167427	0.135046
YFR014C	CMK1	1	-0.082925	-0.0183138	1.1554	0.0784165	0.321869	0.920654
YFR015C	GSY1	1	-0.253633	0.114743	2.00684	0.215639	0.291089	2.22819
YFR016C	NA	1	-0.101586	-0.033897	0.359288	0.0949012	0.105763	0.432739
YFR017C	IGD1	1	-0.142659	0.444132	1.93925	0.129813	0.268782	2.06621
YFR018C	NA	1	-0.0792037	0.177634	0.426187	0.0750808	0.145624	0.422487
YFR019W	FAB1	1	-0.139982	-0.0184608	0.538715	0.127593	0.138404	0.658988
YFR020W	NA	1	-0.0678942	0.352132	0.5463	0.0648421	0.279078	0.932037
YFR021W	ATG18	1	-0.0975492	0.0411561	0.560719	0.091369	0.118671	0.595362
YFR022W	ROG3	1	-0.0496565	0.102024	1.26481	0.0480041	0.135959	0.919751
YFR023W	PES4	1	0.341216	0.0305611	0.780992	-0.447769	0.332895	0.91427
YFR024C-A	LSB3	1	-0.0642929	0.125677	0.852175	0.0615496	0.199829	0.660118
YFR025C	HIS2	1	-0.0466416	-0.0708009	0.401511	0.0451808	-0.083486	0.270291
YFR026C	ULI1	1	-0.0417218	-0.418559	1.3525	0.0405491	-0.258558	1.20372
YFR027W	ECO1	1	-0.067971	-0.422729	-0.217904	0.0649122	-0.194664	-0.0150716
YFR028C	CDC14	1	-0.0157039	-0.0737865	-0.213312	0.0155348	-0.127015	-0.182998
YFR029W	PTR3	1	-0.0398807	0.0447069	0.380394	0.0388079	-0.0531309	0.35114
YFR030W	MET10	1	-0.0699339	-0.129309	0.165478	0.0667	-0.00573019	0.00424984
YFR031C	SMC2	1	0.0134735	0.0382084	0.0654966	-0.0136005	0.0544235	0.0644151
YFR031C-A	RPL2A	1	-0.00058677	0.00797826	-0.253702	0.000586532	-0.00775613	-0.380657
YFR032C	RRT5	1	0.234527	-0.269177	-0.0534156	-0.280196	-0.422147	-0.535542
YFR032C-A	RPL29	1	-0.0490324	-0.0377008	-0.305794	0.0474206	0.145431	-0.218999
YFR032C-B	NA	1	0.0782959	0.582639	0.305719	-0.0827901	0.259703	1.14342
YFR033C	QCR6	1	-0.112745	-0.129721	0.0587973	0.104569	0.130498	0.266955
YFR034C	PHO4	1	-0.057377	0.0370603	-0.176432	0.0551821	0.0172703	-0.252117
YFR034W-A	NA	1	-0.026396	0.463429	-0.186545	0.0259217	0.160214	-0.255896
YFR036W	CDC26	1	-0.0638171	0.215635	0.219207	0.0611133	-0.195236	0.183531
YFR037C	RSC8	1	-0.13597	-0.119079	-0.0417341	0.124252	-0.0548592	-0.164663
YFR038W	IRC5	1	-0.0177143	-0.119355	-0.208019	0.0174995	0.0729629	-0.289923
YFR039C	OSW7	1	0.0326521	0.0851879	0.672558	-0.0334082	0.264005	0.813399
YFR040W	SAP155	1	-0.0975286	-0.134087	0.0107458	0.0913509	0.0852271	0.189412
YFR041C	ERJ5	1	0.0914364	0.180984	0.997816	-0.097626	0.269611	1.20619
YFR042W	KEG1	1	-0.00796901	0.203803	1.01884	0.00792524	0.246566	1.05825
YFR043C	IRC6	1	-0.000528418	0.0157199	0.229971	0.000528224	0.0568982	0.30878
YFR044C	DUG1	1	-0.0595938	-0.137857	0.365105	0.0572295	0.0804177	0.211292
YFR045W	NA	1	-0.0242247	-0.0284024	0.818343	0.0238246	0.120995	1.05321
YFR046C	CNN1	1	-0.0389535	-0.167688	0.151907	0.0379293	-0.097696	0.291841
YFR047C	BNA6	1	-0.0548159	0.0819035	0.886723	0.0528091	0.106438	0.817705
YFR048W	RMD8	1	0.0331019	0.00640465	0.115343	-0.0338793	-0.0370419	0.105932
YFR049W	YMR31	1	-0.114365	-0.0326217	0.47026	0.105961	-0.115623	0.480225
YFR050C	PRE4	1	-0.00940067	-0.00324788	0.513572	0.00933981	0.0919656	0.297152
YFR051C	RET2	1	-0.0123913	-0.0246437	0.419595	0.0122858	0.059847	0.224543
YFR052C-A	NA	1	-0.105774	1.00037	3.84668	0.0985463	1.30825	3.72362
YFR052W	RPN12	1	0.0599668	0.0173914	0.410964	-0.0625679	0.0983978	0.447559
YFR053C	HXK1	1	-0.316485	-0.156809	2.68838	0.259394	0.13872	2.91251
YFR054C	NA	1	0.343667	-0.476183	-1.13014	-0.452013	-2.76587	0.266169
YFR055W	IRC7	1	-0.0550597	0.0259821	-0.0820085	0.0530354	0.391651	0.266586
YGL001C	ERG26	1	0.0822683	0.0576356	0.63528	-0.0872448	0.157333	0.398653
YGL002W	ERP6	1	0.0847999	0.0456033	0.429536	-0.0900973	0.0778485	0.38325
YGL003C	CDH1	1	-0.0965634	-0.0105032	0.0903911	0.0905036	0.178997	0.169468
YGL004C	RPN14	1	-0.0242053	0.0210404	0.422997	0.0238058	0.131847	0.268641
YGL005C	COG7	1	-0.019487	0.113101	0.311693	0.0192273	0.181278	0.787774
YGL006W	PMC1	1	-0.0492113	0.398771	2.38406	0.0475879	0.582947	2.27757
YGL006W-A	NA	1	0.157668	0.42028	0.0882492	-0.177038	0.774453	-0.377936
YGL008C	PMA1	1	0.00279275	0.12435	-0.00816455	-0.00279817	0.280211	0.0254704
YGL009C	LEU1	1	0.072575	-0.105469	-0.586692	-0.0764202	-0.167479	-0.620626
YGL010W	MPO1	1	-0.156623	-0.000468163	0.399012	0.141272	0.463728	0.666809
YGL011C	SCL1	1	-0.0155213	0.0293477	0.413229	0.0153561	0.0814739	0.340341
YGL012W	ERG4	1	0.0270028	0.0919192	-0.39706	-0.0275179	0.168787	-0.233957
YGL013C	PDR1	1	-0.0703495	0.0380374	0.113708	0.067078	0.0992582	0.167297
YGL014W	PUF4	1	-0.076471	-0.14347	-0.43071	0.0726208	-0.0730556	-0.343108
YGL015C	NA	1	-0.293783	0.149401	0.81737	0.243961	-0.0528188	0.592194
YGL016W	KAP122	1	-0.09498	-0.0749725	-0.245644	0.0891114	0.126517	-0.357317
YGL017W	ATE1	1	-0.0307181	-0.0457259	0.192201	0.0300777	-0.0134806	0.181323
YGL018C	JAC1	1	-0.0797619	-0.0151863	0.594835	0.0755822	0.143851	0.583972
YGL019W	CKB1	1	0.0461792	-0.0403885	0.0217022	-0.0477064	-0.0252337	-0.011944
YGL020C	GET1	1	-0.00293037	0.178289	0.270888	0.00292443	0.113746	0.458323
YGL021W	ALK1	1	0.0803833	-0.14994	-0.535966	-0.0851277	-0.0976459	-0.403388
YGL022W	STT3	1	-0.0177053	0.130513	0.263654	0.0174907	0.164153	0.418559
YGL023C	PIB2	1	-0.00793589	-0.095623	-0.0246503	0.00789248	-0.137541	0.0901886
YGL024W	NA	1	0.241879	1.32892	0.227502	-0.290766	0.0392368	0.0712724
YGL025C	PGD1	1	-0.103381	0.0683176	-0.0729588	0.0964657	-0.175459	0.101631
YGL026C	TRP5	1	-0.141963	-0.156988	0.170552	0.129236	-0.0572278	-0.0754574
YGL027C	CWH41	1	-0.0909252	-0.00920119	0.457645	0.0855328	0.192401	0.545715
YGL028C	SCW11	1	-0.125241	-0.31884	-0.603625	0.115232	-0.108202	-0.377937
YGL029W	CGR1	1	0.140515	0.0824037	-0.357592	-0.155693	0.27545	-0.410725
YGL030W	RPL30	1	-0.0675944	-0.0945038	-0.354678	0.0645687	-0.130484	-0.409499
YGL031C	RPL24A	1	0.0112876	-0.0864159	-0.433811	-0.0113766	-0.0531251	-0.531976
YGL032C	AGA2	1	-0.21797	-0.398637	-0.739895	0.189319	-0.168705	-0.57626
YGL033W	HOP2	1	0.12224	0.0349098	-0.145118	-0.133565	0.611476	-0.237844
YGL034C	NA	1	-0.23633	-1.32366	-0.503688	0.203011	0.0305129	-2.84434
YGL035C	MIG1	1	-0.106375	-0.118379	-0.190422	0.099067	0.162173	-0.00870013
YGL036W	NA	1	-0.0703362	-0.162811	0.269554	0.0670659	-0.0299388	0.2021
YGL037C	PNC1	1	-0.15475	0.347511	2.11877	0.139747	0.558584	2.05095
YGL038C	OCH1	1	-0.0337929	0.319096	1.14934	0.0330195	0.248922	1.18479
YGL039W	NA	1	0.121745	-0.222077	0.0345399	-0.132974	-0.164232	-0.195174
YGL040C	HEM2	1	0.00209848	-0.106655	-0.0721208	-0.00210154	0.0105312	-0.0864851
YGL041C-B	NA	1	0.169991	0.7831	0.866106	-0.192729	0.815345	0.847381
YGL041W-A	NA	1	-0.165295	0.00661045	0.0605197	0.148288	-0.309722	0.101765
YGL043W	DST1	1	-0.0499094	-0.21493	-0.0581573	0.0482404	-0.121371	-0.0783716
YGL044C	RNA15	1	0.0397803	0.0304702	0.272088	-0.0409084	-0.0240146	0.400722
YGL045W	RIM8	1	-0.0385075	-0.0232831	0.644686	0.0375063	-0.092827	0.58203
YGL047W	ALG13	1	-0.208036	-0.225332	0.456675	0.181783	0.129611	0.605615
YGL048C	RPT6	1	0.0767842	-0.0313548	0.476597	-0.0811018	0.107496	0.182052
YGL049C	TIF4632	1	-0.0955883	-0.133323	0.0144854	0.0896466	-0.0463926	-0.0466219
YGL050W	TYW3	1	-0.103809	-0.167273	-0.0704608	0.0968382	0.016849	-0.0916869
YGL051W	MST27	1	0.169991	0.313615	1.74058	-0.192729	0.967348	1.23204
YGL052W	NA	1	-0.101704	0.585406	2.66841	0.0950038	0.568742	2.68531
YGL053W	PRM8	1	-0.026396	0.265388	2.59743	0.0259217	0.327442	2.61438
YGL054C	ERV14	1	0.102567	0.140763	0.0261984	-0.110421	0.270999	0.264513
YGL055W	OLE1	1	-0.0172802	0.100465	-0.204396	0.0170757	0.057911	0.0987538
YGL056C	SDS23	1	-0.143281	-0.143142	-0.266901	0.130328	-0.0593505	-0.205907
YGL057C	GEP7	1	-0.0445122	0.106178	0.527003	0.0431798	0.124256	0.416159
YGL058W	RAD6	1	-0.0177603	0.0263653	0.126829	0.0175443	0.174281	0.172737
YGL059W	PKP2	1	0.0634993	-0.0203087	0.615428	-0.0664234	0.133477	0.478624
YGL060W	YBP2	1	-0.0814923	-0.0584463	0.36712	0.0771342	0.114859	0.0461453
YGL061C	DUO1	1	0.0662356	-0.125494	-0.330366	-0.0694235	-0.165399	-0.385343
YGL062W	PYC1	1	-0.01856	0.36621	1.46066	0.0183242	0.554101	1.32238
YGL063C-A	NA	1	0.0361422	-0.935711	0.810261	-0.037071	-0.488428	1.588
YGL063W	PUS2	1	-0.0683435	0.0160716	-0.087498	0.0652518	0.126568	0.335482
YGL064C	MRH4	1	-0.110126	-0.201896	-0.0954878	0.102313	0.133517	-0.132905
YGL065C	ALG2	1	0.0561227	0.0693451	0.288263	-0.0583947	0.161184	0.256585
YGL066W	SGF73	1	0.100031	0.196355	0.248079	-0.107486	0.0944618	0.27622
YGL067W	NPY1	1	-0.0146812	-0.0443729	0.309182	0.0145333	0.0226078	0.0741231
YGL068W	MNP1	1	-0.018465	-0.180809	-0.00653019	0.0182317	-0.111063	-0.0134169
YGL069C	NA	1	0.169991	1.36806	1.74058	-0.192729	1.45278	1.06977
YGL070C	RPB9	1	0.0955824	-0.0363926	-0.336573	-0.102367	0.0984969	-0.225409
YGL071W	AFT1	1	0.170546	0.288172	0.319316	-0.193444	-0.20414	-0.0582132
YGL072C	NA	1	0.447975	0.489297	0.233887	-0.653182	-0.0118901	-0.140319
YGL073W	HSF1	1	-0.0500969	0.0841521	0.421444	0.0484156	0.127194	0.337439
YGL075C	MPS2	1	0.0298223	-0.23926	-0.10912	-0.0304518	0.0282487	-0.117577
YGL076C	RPL7A	1	0.00273704	-0.114814	-0.492238	-0.00274224	-0.169589	-0.616551
YGL077C	HNM1	1	0.102449	-0.00966954	-0.0419639	-0.110285	-0.0520514	0.0841913
YGL078C	DBP3	1	0.0471956	-0.173117	-0.819604	-0.0487918	-0.00988698	-0.865245
YGL079W	KXD1	1	0.18175	0.224694	0.398969	-0.207993	0.372869	0.380243
YGL080W	MPC1	1	-0.026396	0.0272272	0.525271	0.0259217	0.145772	0.461379
YGL081W	NA	1	-0.0079175	0.283264	1.41066	0.00787428	0.430986	1.42079
YGL082W	NA	1	0.05317	-0.027173	0.603761	-0.0552048	0.206188	0.537362
YGL083W	SCY1	1	0.00414572	0.0568184	0.142255	-0.00415767	0.0496197	0.216942
YGL084C	GUP1	1	0.0106263	0.196775	0.935323	-0.0107051	0.392278	0.988863
YGL085W	LCL3	1	0.0786363	0.0529332	0.274323	-0.0831708	0.35251	0.387224
YGL086W	MAD1	1	0.00279696	-0.104833	0.0418323	-0.00280239	0.0705749	-0.0569156
YGL087C	MMS2	1	0.0584262	0.153417	0.630579	-0.0608926	0.0838933	0.781682
YGL089C	MF(ALPHA)2	1	0.499431	0.205649	0.288656	-0.77018	0.822857	0.854893
YGL090W	LIF1	1	-0.0288339	0.11884	0.586792	0.0282689	0.190256	0.656523
YGL091C	NBP35	1	0.0744733	0.0373742	0.617131	-0.0785279	0.225212	0.517975
YGL092W	NUP145	1	-0.0293872	-0.164098	-0.276989	0.0288005	0.0731612	-0.386267
YGL093W	SPC105	1	-0.0138227	0.175479	0.360365	0.0136915	0.0399967	0.462152
YGL094C	PAN2	1	-0.00166966	-0.0384917	0.166737	0.00166773	0.120891	0.239581
YGL095C	VPS45	1	0.0320435	0.0440283	0.39738	-0.0327714	0.206894	0.276002
YGL096W	TOS8	1	0.0170333	-0.0414075	0.518502	-0.0172368	-0.459328	0.726741
YGL097W	SRM1	1	-0.0396838	-0.0960741	-0.398479	0.0386214	-0.0984276	-0.518315
YGL098W	USE1	1	-0.0750772	0.0941477	0.695502	0.0713627	0.0923955	0.587572
YGL099W	LSG1	1	0.0519768	-0.161142	-0.606665	-0.0539196	0.0909388	-0.772031
YGL100W	SEH1	1	0.0320576	-0.0221728	0.296368	-0.0327861	0.100363	0.196248
YGL101W	NA	1	0.0646631	0.00342371	-0.217025	-0.067698	0.187969	-0.380431
[truncated: 4,057 more rows]

## Sheet: Sheet2
UID	GENE	GWEIGHT	s1:TPM	s2:TPM	s3:TPM	s4:TPM	s5:TPM	s6:TPM
EWEIGHT			1	1	1	1	1	1
YML084W	NA	1	-0.912705	-2.46952	-1.38651	0.55465	-2.43728	0.179722
YIL012W	NA	1	0.169991	-2.80186	1.0885	-0.192729	-1.18465	0.847381
YAL042C-A	NA	1	-0.026396	-0.998249	-0.33028	0.0259217	-2.966	-1.93397
YOR333C	NA	1	0.302086	-1.9917	-1.90869	-0.382562	-1.95945	-0.927414
YJL028W	NA	1	-0.186641	-1.05158	0.0314282	0.165237	-2.24173	0.205347
YBR056C-B	NA	1	0.328678	-2.45053	-2.36752	-0.426359	-0.833322	-0.0643206
YFR054C	NA	1	0.343667	-0.476183	-1.13014	-0.452013	-2.76587	0.266169
YNL043C	NA	1	-0.115397	-1.76532	0.0832197	0.106846	-1.47004	0.146956
YOR268C	NA	1	-0.026396	-1.58321	-0.500205	0.0259217	-1.55097	-0.518931
YDR510C-A	NA	1	-0.026396	-1.58321	-1.50021	0.0259217	-1.55097	0.0660317
YDR024W	FYV1	1	-0.101704	-1.73652	-0.431123	0.0950038	-1.28924	-0.257204
YBR182C-A	NA	1	-0.105774	-3.24755	-1.16455	0.0985463	0.244124	-0.861344
YPL283C	YRF1-7	1	-0.447958	-2.00477	-0.921767	0.341326	-0.972528	0.0595075
YKL169C	NA	1	-0.0980303	-2.06988	-0.221342	0.0917909	-0.900135	0.716863
YPR078C	NA	1	0.728113	-0.24374	0.517339	-1.5415	-2.53342	0.668538
YHR049C-A	NA	1	0.889284	0.0243463	-1.7	-2.75884	-2.75076	-0.718728
YMR254C	NA	1	-0.199224	-2.17108	-0.0880708	0.175021	-0.55387	-2.1068
YHR071C-A	NA	1	0.0972065	-0.921952	-0.745836	-0.104232	-1.7966	-0.0641223
YNL269W	BSC4	1	-0.353546	-1.00347	-0.920464	0.283734	-1.70819	-2.26112
YGL230C	NA	1	0.397387	-1.57447	-3.07642	-0.550296	-1.12718	-3.09515
YDR366C	NA	1	0.625639	-0.568607	-0.4856	-1.1294	-2.12132	-0.0892885
YBR298C-A	NA	1	-1.36393	-1.33579	-1.25278	0.688385	-1.30354	-0.271505
YEL075W-A	NA	1	-1.36393	-2.33579	1.20665	0.688385	-0.303541	0.728495
YHR126C	ANS1	1	-0.773786	-2.3306	0.0743329	0.500924	-0.298357	0.318642
YIR041W	PAU15	1	-0.620051	0.256093	0.754137	0.432267	-2.88159	1.15045
YGL165C	NA	1	-1.26366	-0.820473	0.584461	0.663129	-1.78823	0.413732
YOL083C-A	NA	1	0.101515	-2.4553	-0.787332	-0.109202	-0.101128	-0.069092
YNL196C	SLZ1	1	0.453185	-1.68859	0.201768	-0.664423	-0.848993	0.835119
YCR041W	NA	1	0.397387	0.010496	-2.49146	-0.550296	-2.54222	0.0747768
YLR366W	NA	1	0.499431	-2.20939	-0.126381	-0.77018	-0.302674	0.662248
YHR069C-A	NA	1	0.397387	-2.89639	0.646044	-0.550296	0.457779	1.16789
YCR102W-A	NA	1	-0.222307	-1.41655	-0.59658	0.192581	-0.96927	-0.129879
YHL049C	NA	1	-0.026396	-1.41329	0.544189	0.0259217	-0.966004	0.972922
YDR169C-A	NA	1	-0.844917	-0.81677	0.46787	0.529328	-1.52149	0.68047
YLL067C	NA	1	-0.293783	-2.58756	0.302797	0.243961	0.252036	-0.353359
YBR174C	NA	1	-0.912705	-0.884559	-0.801552	0.55465	-1.43728	0.179722
YER119C-A	NA	1	0.397387	-1.15943	0.245506	-0.550296	-1.12718	0.712207
YGR121W-A	NA	1	7.48794e-05	-1.77913	-0.888772	-7.48833e-05	-0.49896	-1.12989
YDR215C	NA	1	-1.54572	-1.51758	1.3024	0.728988	-0.748365	2.00614
YGR259C	NA	1	-0.293783	-0.587564	-0.504558	0.243961	-1.55532	-0.523284
YBL096C	NA	1	0.328678	-0.128601	0.747954	-0.426359	-2.00325	1.15807
YAL064C-A	TDA8	1	-0.844917	-1.0798	-0.996798	0.529328	-1.04756	-2.33745
YBR027C	NA	1	0.200362	-0.578846	-2.49584	-0.232747	-1.5466	-2.51456
YDL096C	OPI6	1	-0.492943	-2.4648	0.788135	0.366729	0.374804	-1.40052
Q0050	AI1	1	-0.0666311	-1.20841	0.122525	0.0636891	-0.854236	0.0257966
YAL069W	NA	1	-0.353546	-1.3254	-1.24239	0.283734	-0.708191	0.06081
YHR055C	CUP1-2	1	-0.25252	-0.224373	0.595599	0.214835	-1.77709	0.254945
YAL068C	PAU8	1	0.212692	-0.273734	0.323846	-0.249563	-1.72692	-0.846883
YBR067C	TIP1	1	0.020509	-1.15973	-2.73297	-0.0208048	-0.802342	-2.27367
YCR097W-A	NA	1	0.571704	-0.985111	-0.902105	-0.960941	-0.952866	1.88652
YDR374C	PHO92	1	-2.50707	-1.47892	1.06351	0.867175	-0.446679	0.585357
YLR415C	NA	1	-1.50238	-0.47423	1.41613	0.719866	-1.44198	1.04948
YLR111W	NA	1	-1.50238	0.52577	-0.0692955	0.719866	-2.44198	1.04948
YEL077W-A	NA	1	0.205487	-0.891897	-1.94639	-0.239695	-0.997155	-1.70209
YML034C-A	NA	1	-0.166275	-0.460057	-0.37705	0.149077	-1.42781	-1.39578
YEL075C	NA	1	0.328678	-0.45053	-0.78256	-0.426359	-1.41828	-0.801286
YNL335W	DDI3	1	-0.65701	-1.3293	-0.545857	0.449755	-0.489703	-0.80559
YMR251W	GTO3	1	0.770016	0.0756973	2.31251	-1.76263	-1.89206	1.04687
YEL030C-A	NA	1	0.453185	-1.68859	0.716341	-0.664423	-0.0713859	-0.624313
YBR186W	PCH2	1	-0.026396	-0.775857	0.0847575	0.0259217	-0.966004	0.873387
YJL152W	NA	1	0.302086	-0.769303	0.593812	-0.382562	-0.95945	1.3456
YBL113W-A	NA	1	-0.026396	-2.45768	-0.567319	0.0259217	0.74449	-1.80844
YBR301W	PAU24	1	-0.353546	-0.740436	-0.65743	0.283734	-0.971226	0.06081
YML009W-B	NA	1	0.259328	-0.577596	0.370481	-0.316386	-1.10478	-0.861238
YNL033W	NA	1	-0.410931	-0.589235	-1.62171	0.319459	-1.0875	-0.640431
YJL160C	NA	1	0.0202517	-0.449101	-0.283632	-0.02054	-1.18239	-0.0799657
YLR302C	NA	1	0.302086	0.330233	-0.908689	-0.382562	-1.95945	-1.92741
YDR014W-A	HED1	1	-0.119144	-1.29263	0.326428	0.110051	-0.334387	0.842039
YOR387C	NA	1	-0.844917	-1.81677	-0.733764	0.529328	0.215475	0.569439
YOL134C	NA	1	0.241879	-1.31494	-0.23193	-0.290766	-0.282691	0.334307
YAL047W-A	NA	1	-0.143884	0.106656	-1.03273	0.130826	-1.66845	0.363581
YBL071C	NA	1	0.499431	0.205649	-1.71134	-0.77018	-1.76211	0.26993
YAL063C-A	NA	1	0.00213136	0.284035	-0.587155	-0.00213451	-1.83056	0.149007
YDL196W	NA	1	-0.385708	-1.94252	-1.85952	0.30404	0.41165	-0.141277
YER028C	MIG3	1	0.0793309	-0.7611	-1.39857	-0.0839483	-0.756479	-1.27682
YML012C-A	NA	1	0.728113	-1.56567	-1.48266	-1.5415	0.0515397	-1.50139
YLR261C	VPS63	1	0.728113	-1.56567	-0.482661	-1.5415	0.0515397	-1.50139
YBL065W	NA	1	0.728113	-1.56567	1.1023	-1.5415	0.0515397	1.82054
YPR160C-A	NA	1	0.728113	-0.565668	-0.160733	-1.5415	-0.94846	-0.501387
YEL034C-A	NA	1	0.418964	-0.617019	-0.0865536	-0.592848	-0.874281	-0.105279
YER060W-A	FCY22	1	0.304208	-0.203698	-0.0733862	-0.385979	-1.27099	-0.491719
YOR050C	NA	1	-0.87436	-1.65357	-2.57056	0.540528	0.186032	-2.00432
YJR005C-A	LSO1	1	-0.127674	0.415046	-0.238913	0.117288	-1.87464	0.479327
YDR384C	ATO3	1	0.0426144	-0.736298	-1.7261	-0.0439116	-0.719298	-1.53596
YAR073W	IMD1	1	0.279213	-0.370712	-2.60963	-0.346541	-1.07543	-3.62836
YGL063C-A	NA	1	0.0361422	-0.935711	0.810261	-0.037071	-0.488428	1.588
YMR075C-A	NA	1	0.88043	-1.09142	-0.271451	-2.65221	-0.322212	-1.02714
YJL170C	ASG7	1	-0.449731	-0.879266	-0.118188	0.342351	-0.521251	-0.414447
YDR102C	NA	1	0.26167	-0.617073	0.49568	-0.319884	-0.777473	0.219797
YNL146C-A	NA	1	-0.0200508	-0.872605	-1.59695	0.0197759	-0.513859	-1.83141
YGL258W	VEL1	1	0.347308	-1.02309	-0.00720216	-0.458355	-0.362818	-0.61089
YKL076C	PSY1	1	-0.620051	-0.913832	0.442193	0.432267	-0.466549	0.150449
YKL177W	NA	1	-0.143884	-0.700699	0.96727	0.130826	-0.668454	0.948544
YHL012W	NA	1	0.302086	-0.991695	1.67627	-0.382562	-0.374488	0.879941
YIL009W	FAA3	1	-0.122378	-0.837485	-1.22691	0.112804	-0.496425	-1.33916
YNL145W	MFA2	1	-0.0756518	-0.742068	-2.03695	0.0718817	-0.581417	-1.55608
YER081W	SER3	1	0.0550691	-0.661154	-0.675388	-0.0572548	-0.653031	-0.738011
YGL034C	NA	1	-0.23633	-1.32366	-0.503688	0.203011	0.0305129	-2.84434
YOL024W	NA	1	0.256697	-0.452122	0.689778	-0.312474	-0.834914	0.197122
YGR097W	ASK10	1	-0.0813944	-0.648976	-0.010117	0.0770465	-0.631941	-0.11479
YJL150W	NA	1	-0.620051	-1.5919	1.4911	0.432267	0.31481	1.7454
YMR086C-A	NA	1	0.291875	-1.04255	0.233104	-0.3663	-0.232695	-0.0851822
YDR085C	AFR1	1	-0.0451055	-0.832041	0.304208	0.043738	-0.437226	0.142742
YLL020C	NA	1	-0.25252	0.512592	-1.72633	0.214835	-1.77709	0.839908
YEL065W	SIT1	1	0.691876	0.285166	0.195324	-1.3785	-1.50167	-1.31558
YAR019W-A	NA	1	-0.922857	-0.89471	-0.512144	0.558304	-0.314977	-0.723514
YDR118W-A	NA	1	0.460313	-1.18961	-0.428533	-0.680014	-0.0198628	-0.746819
YFL062W	COS4	1	0.179167	0.076069	0.936683	-0.204615	-1.284	1.36274
YGL170C	SPO74	1	0.312977	-0.286908	0.506592	-0.400241	-0.906739	-0.0970961
YEL045C	NA	1	0.442878	-1.40344	0.554031	-0.642308	0.213763	0.245799
YBR083W	TEC1	1	-0.162238	-0.685027	-0.76453	0.145824	-0.502475	-0.560064
YIL117C	PRM5	1	0.0276857	-0.53341	0.20401	-0.0282274	-0.647179	0.0500659
YJL157C	FAR1	1	-0.329498	-0.801405	-1.43538	0.268059	-0.378823	-1.29999
YOL126C	MDH2	1	-0.0970651	-0.52896	0.318594	0.0909442	-0.648096	0.468952
YLR081W	GAL2	1	-0.0980303	0.608189	0.778658	0.0917909	-1.7746	-0.520176
YKL083W	NA	1	0.667455	0.11064	-0.806354	-1.28023	-1.27215	0.496849
YDR401W	NA	1	-0.026396	-0.998249	-0.593314	0.0259217	-0.158649	0.235957
YLR112W	NA	1	0.0167296	-0.654818	-1.11855	-0.0169259	-0.493013	-0.743617
YPL187W	MF(ALPHA)1	1	0.0636128	-0.612255	-2.02401	-0.0665476	-0.534207	-1.14462
YMR007W	NA	1	-0.181012	-1.00086	-0.239784	0.160812	-0.12062	-0.0885846
YOL059W	GPD2	1	0.0833145	-0.505643	-0.431528	-0.0884223	-0.608714	-0.468295
YNL114C	NA	1	0.499431	-0.571958	-0.126381	-0.77018	-0.539713	-1.73007
YLR304C	ACO1	1	-0.120398	-0.638359	-0.938713	0.11112	-0.473217	-0.865264
Q0130	OLI1	1	0.625639	1.01636	-1.07056	-1.1294	-2.12132	-1.08929
YDR182W-A	NA	1	-0.7919	-0.956399	0.319253	0.508345	-0.146546	0.759959
YNL203C	NA	1	-0.0307609	-0.626747	-0.132016	0.0301187	-0.467869	-0.21171
YDR220C	NA	1	0.233932	-0.487942	-0.61644	-0.279347	-0.593201	-0.298131
YAL046C	AIM1	1	-0.0774018	-0.511079	-0.0811944	0.0734597	-0.550833	-0.227335
YKL221W	MCH2	1	0.0453017	-0.231406	0.223569	-0.0467705	-0.827192	-0.554148
YFL064C	NA	1	0.152564	-0.760395	-1.73628	-0.170627	-0.284543	-0.585083
YNL097C-B	NA	1	-0.177821	-0.747237	-1.00527	0.158289	-0.290494	-0.48794
YKL036C	NA	1	0.0419643	-0.48243	-0.136389	-0.0432216	-0.54972	-0.32504
YLR136C	TIS11	1	0.798891	0.809293	3.69914	-1.94211	-1.83939	1.76995
YIR018C-A	NA	1	-0.127674	0.263043	1.56844	0.117288	-1.28967	1.40533
YIL015W	BAR1	1	-0.288572	-0.725519	-0.00527887	0.240361	-0.299034	0.450634
YBR158W	AMN1	1	-0.180532	-0.662639	-1.11541	0.160433	-0.360245	-1.06241
YNL078W	NIS1	1	-0.300562	-0.695276	-1.11174	0.248612	-0.323665	-0.911536
YMR316C-A	NA	1	0.241879	-1.31494	0.0899982	-0.290766	0.302271	0.749344
YHR139C	SPS100	1	0.155041	-0.454242	3.41304	-0.173731	-0.547528	2.54864
YLR122C	NA	1	-0.107529	-1.07938	0.521473	0.100067	0.0783943	0.358357
YCR064C	NA	1	-0.0980303	-0.806849	-0.13888	0.0917909	-0.189641	-0.520176
YPL142C	NA	1	-0.199224	1.15085	0.496892	0.175021	-2.13883	-2.1068
YBR040W	FIG1	1	0.169991	-0.2169	-0.396928	-0.192729	-0.769617	-1.73758
YOR381W-A	NA	1	-0.026396	-0.168174	0.236761	0.0259217	-0.814001	-0.781965
YML089C	NA	1	-0.0506714	-0.405853	0.545909	0.0489519	-0.575242	-0.164695
YPR157W	TDA6	1	0.136903	-0.526197	-1.12391	-0.15127	-0.454781	-0.908173
YLR348C	DIC1	1	0.0314374	-0.497396	-0.921124	-0.0321377	-0.479897	-1.10436
YBR085W	AAC3	1	0.177263	-0.565108	-0.925708	-0.202135	-0.410872	-0.543896
YDR535C	NA	1	-0.353546	-1.00347	1.00554	0.283734	0.0287744	1.06081
YEL053W-A	NA	1	0.499431	-0.209388	-0.711344	-0.77018	-0.762105	1.43986
YFL040W	NA	1	-0.026396	-0.998249	1.08476	0.0259217	0.0339961	1.87339
YPR050C	NA	1	-0.026396	-0.998249	0.0847575	0.0259217	0.0339961	0.650994
YKL136W	NA	1	-0.026396	-1.58321	-0.500205	0.0259217	0.618959	-0.933968
YDL086C-A	NA	1	-0.23633	-0.293913	0.174384	0.203011	-0.666924	0.221747
YEL076C	NA	1	-0.620051	-0.591904	-0.146327	0.432267	-0.367014	0.249984
YDL172C	NA	1	0.193558	-0.363258	0.222249	-0.22361	-0.594047	-0.424508
YER038W-A	NA	1	0.060079	-0.340617	-0.958051	-0.06269	-0.616494	-0.976776
YCR025C	NA	1	0.134701	-0.279671	-0.674711	-0.148585	-0.674847	-0.593902
YDR396W	NA	1	0.397387	-0.0890396	0.646044	-0.550296	-0.864149	1.16789
YBR090C	NA	1	-0.174332	-0.40922	0.550638	0.155519	-0.543625	1.03357
YHR215W	PHO12	1	-0.192694	-0.622537	-0.462363	0.169963	-0.329902	-0.271635
YHR131W-A	NA	1	0.526111	-0.123814	-1.36274	-0.836609	-0.828535	-2.38146
YIL028W	NA	1	0.0312342	-0.511776	-0.388127	-0.0319254	-0.438888	0.17811
YML123C	PHO84	1	0.0925056	-0.452176	-2.27787	-0.0988459	-0.494313	-2.02452
YNR067C	DSE4	1	-0.332865	-0.672131	-1.11261	0.27028	-0.270878	-0.982413
YIR036W-A	NA	1	-1.21078	-0.375278	-2.09963	0.648893	-0.565425	-1.11835
YJR155W	AAD10	1	-0.00931431	-0.545431	0.0595283	0.00925456	-0.394866	0.0955684
YJL106W	IME2	1	-0.274615	-0.578665	0.348038	0.230608	-0.342547	0.170114
YMR018W	NA	1	0.0894063	-1.01995	0.110362	-0.0953152	0.105404	0.181834
YDR010C	NA	1	-0.026396	-0.583212	-1.50021	0.0259217	-0.328574	-0.296538
YMR084W	NA	1	-0.25252	-0.134175	3.26052	0.214835	-0.777091	2.88195
YNL338W	NA	1	-0.154105	0.321501	-1.91742	0.139221	-1.23122	-1.19918
YBR050C	REG2	1	0.0174656	-0.582419	0.314175	-0.0176796	-0.309165	0.137908
YOL160W	NA	1	-0.0946986	-0.551979	-0.916431	0.0888636	-0.339161	0.190374
YLR273C	PIG1	1	-0.0832986	-0.534452	-0.278806	0.0787505	-0.351427	-0.104887
YDL221W	NA	1	-0.87436	-1.06861	0.953	0.540528	0.186032	0.410713
YOL132W	GAS4	1	-0.026396	-0.90514	0.637299	0.0259217	0.0339961	0.481069
YOL077W-A	ATP19	1	-0.0820303	-0.390538	-0.31119	0.077616	-0.479262	-0.168054
YBR072C-A	NA	1	0.317539	-0.654314	-0.834342	-0.407751	-0.207032	1.14693
YEL057C	NA	1	-0.115397	-0.542929	0.853738	0.106846	-0.318039	1.41444
YMR279C	NA	1	0.241879	0.00699162	-0.23193	-0.290766	-0.867654	0.48631
YMR042W	ARG80	1	-0.0780687	-0.340501	-0.789508	0.0740602	-0.514447	-0.698015
YOR041C	NA	1	-0.278447	-0.442946	-0.359939	0.233302	-0.4107	0.720871
YPL277C	NA	1	-0.269167	-0.548593	1.47611	0.226757	-0.304195	1.30869
YJR047C	ANB1	1	0.0609362	-0.441432	0.115506	-0.0636239	-0.409186	0.153364
YLR341W	SPO77	1	-0.466121	0.562026	0.323105	0.351732	-1.40573	0.889341
YDR281C	PHM6	1	0.331732	-0.575991	-0.694618	-0.431526	-0.259953	0.357045
YGR238C	KEL2	1	0.11979	-0.335054	-0.281889	-0.130645	-0.498377	-0.281033
YNL058C	NA	1	-0.189683	-0.395984	-1.0023	0.167617	-0.437002	-0.858837
YOR066W	MSA1	1	-0.221154	-0.451889	-0.742269	0.191715	-0.377225	-0.595852
YHL043W	ECM34	1	-0.105774	0.0743755	-0.357191	0.0985463	-0.893379	0.138656
YBR203W	COS111	1	-0.185537	-0.421474	0.144257	0.164372	-0.395543	0.102811
YLR255C	NA	1	-0.447958	-1.00477	0.400161	0.341326	0.197397	-0.133138
YER023C-A	NA	1	0.200362	-2.57885	1.59162	-0.232747	1.77533	0.485435
YOR384W	FRE5	1	0.781249	0.0209	-2.35553	-1.8294	-0.821324	-3.37425
YOR105W	NA	1	0.169991	-0.801863	-0.204283	-0.192729	0.00799019	0.499457
YOR136W	IDH2	1	-0.0508641	-0.457489	-0.234165	0.0491318	-0.333599	-0.211843
YJR162C	NA	1	-0.519277	-0.00570293	-2.73005	0.381038	-0.780813	0.710655
YDL032W	NA	1	0.302086	0.593267	-1.90869	-0.382562	-1.37449	-2.92741
YKL164C	PIR1	1	-0.316932	-0.53611	-1.08053	0.259694	-0.244209	-0.946534
YNL277W	MET2	1	0.048452	-0.365033	-0.0358657	-0.0501359	-0.4015	-0.148078
YOL086W-A	MHF1	1	-0.219333	-0.387177	0.657355	0.190346	-0.37291	0.640921
YGL158W	RCK1	1	0.105341	-0.747867	0.0872117	-0.113643	-0.00935336	0.712342
YOR318C	NA	1	0.1414	-0.415416	-0.664984	-0.15678	-0.34135	0.115991
YNL072W	RNH201	1	-0.0518132	-0.346563	-0.406077	0.0500167	-0.407751	-0.379167
YBR250W	SPO23	1	0.166304	-0.638439	0.225928	-0.188003	-0.11434	0.491931
YDR157W	NA	1	0.0419643	-0.301858	0.0860035	-0.0432216	-0.450185	0.347386
YLR452C	SST2	1	-0.199113	-0.503797	-0.653794	0.174935	-0.24632	-0.583252
YDR402C	DIT2	1	0.279213	-0.766641	0.683148	-0.346541	0.017677	0.475977
YDL241W	NA	1	0.100723	-0.473267	-1.23481	-0.108287	-0.27398	-0.953487
YPR123C	NA	1	0.322226	-0.00229906	0.0807075	-0.415534	-0.744494	0.0619818
YCR022C	NA	1	0.169991	-0.432629	-0.216356	-0.192729	-0.310186	0.169309
YDR273W	DON1	1	0.027301	-0.208968	0.464518	-0.0278276	-0.532203	0.301113
YJL088W	ARG3	1	-0.105289	-0.523776	-1.2084	0.0981245	-0.20634	-1.08204
YNL046W	NA	1	-0.0645412	-0.263123	-0.518505	0.0617771	-0.463831	-0.420845
YMR326C	NA	1	-0.199224	-0.171077	0.496892	0.175021	-0.55387	0.893203
YJR038C	NA	1	-0.199224	-0.171077	-1.08807	0.175021	-0.55387	-0.106797
YJL159W	HSP150	1	-0.211315	-0.392853	-0.635358	0.184281	-0.330548	-0.791527
YDL114W-A	NA	1	-0.379913	-0.110758	-1.14323	0.300436	-0.609028	-1.74692
YDR119W-A	COX26	1	-0.211239	-0.398821	0.294774	0.184223	-0.320772	1.00894
YDR417C	NA	1	-0.166275	-0.875094	-0.792087	0.149077	0.157151	-1.39578
YNL266W	NA	1	0.571704	-0.985111	0.0978951	-0.960941	0.269526	0.301562
YGR292W	MAL12	1	-0.0745452	-0.493857	0.65328	0.0708819	-0.220604	0.280917
YOR264W	DSE3	1	-0.278405	-0.501496	-0.388723	0.233272	-0.21171	-0.674725
YOR114W	NA	1	0.0802715	-0.283719	-0.148651	-0.0850023	-0.428516	0.0206961
YHL022C	SPO11	1	0.14346	-0.32435	0.740041	-0.159317	-0.387683	0.711916
YPL152W-A	NA	1	-0.105774	-0.0776276	-0.842618	0.0985463	-0.630345	-0.375917
YDL138W	RGT2	1	-0.097691	-0.431414	-0.590889	0.0914934	-0.274238	-0.361743
YER185W	PUG1	1	-0.176694	-0.499044	2.42191	0.157395	-0.203764	2.60086
YMR306W	FKS3	1	0.0874604	-0.204082	-0.0554874	-0.0931067	-0.496564	0.492827
YOR343C	NA	1	-0.00837102	-0.250313	0.500118	0.00832273	-0.44755	0.916329
YER124C	DSE1	1	-0.0132517	-0.414586	-0.629423	0.0131311	-0.282061	-0.712716
YFR032C	RRT5	1	0.234527	-0.269177	-0.0534156	-0.280196	-0.422147	-0.535542
YNL171C	NA	1	0.241879	-2.31494	1.35303	-0.290766	1.6242	1.5567
YLR285C-A	NA	1	0.305325	-0.74453	0.107151	-0.387784	0.0563895	0.119452
YNL037C	IDH1	1	-0.00610015	-0.406901	-0.105164	0.00607447	-0.274737	-0.144239
YLR462W	NA	1	0.469531	0.0122514	0.095258	-0.700543	-0.692469	0.339567
YFR026C	ULI1	1	-0.0417218	-0.418559	1.3525	0.0405491	-0.258558	1.20372
YOR252W	TMA16	1	0.166041	-0.381314	-1.13784	-0.187667	-0.295519	-0.842617
YDL021W	GPM2	1	0.404543	-0.318282	2.40717	-0.564201	-0.358187	2.20863
YOL014W	NA	1	0.0346793	-0.390652	0.251961	-0.0355335	-0.284909	0.040103
YMR046W-A	NA	1	0.460313	-0.51154	0.156429	-0.680014	-0.157366	0.800669
YNL273W	TOF1	1	-0.00649907	-0.4217	-0.551587	0.00646992	-0.24517	-0.956748
YOL013W-A	NA	1	-0.0579793	-0.231466	-0.0109561	0.0557389	-0.433686	-0.0296819
YBR238C	NA	1	-0.0495891	-0.350819	-0.854473	0.0479411	-0.311801	-0.888574
YOR364W	NA	1	0.397387	-0.202498	0.175965	-0.550296	-0.459759	0.72428
YOR028C	CIN5	1	-0.097913	-0.432509	-0.830889	0.0916881	-0.228783	-0.531167
YPR002W	PDH1	1	0.0199955	-0.353956	-0.265806	-0.0202765	-0.306336	-0.224201
YLL012W	YEH1	1	0.125519	-0.249946	-0.850625	-0.137489	-0.408347	-0.866541
YBR202W	MCM7	1	-0.0733095	-0.430093	-0.937548	0.0697638	-0.227923	-1.10976
YIR044C	NA	1	-0.311112	-1.50536	1.08015	0.255779	0.848815	-0.218685
YLR313C	SPH1	1	-0.0348372	-0.298277	-0.492111	0.0340158	-0.357955	-0.378386
YJL156W-A	NA	1	-0.105774	-0.440198	0.005379	0.0985463	-0.215307	-0.0958089
YHR136C	SPL2	1	0.251122	-0.135768	-0.0527616	-0.304243	-0.51856	-0.334522
YCL001W-B	NA	1	-0.222307	-0.00151488	0.0814917	0.192581	-0.647342	0.384694
YJR147W	HMS2	1	-0.0283352	-0.326154	-1.05686	0.0277894	-0.321743	-1.08401
YIL046W-A	NA	1	0.0576056	-0.762244	-0.00116595	-0.0600017	0.117998	0.150033
YML083C	NA	1	0.0852949	-0.33722	0.593784	-0.0906564	-0.304974	0.627526
YER111C	SWI4	1	-0.0760421	-0.460039	-0.719097	0.0722339	-0.17718	-0.67449
YGL162W	SUT1	1	0.00921251	-0.273269	-0.671603	-0.00927171	-0.360985	-0.46437
YJL194W	CDC6	1	-0.262947	-0.507485	-0.855744	0.22233	-0.124552	-0.855018
YDL214C	PRR2	1	0.0473007	-0.382025	0.623577	-0.0489042	-0.245944	0.882953
YHR054C	NA	1	-0.231437	0.282136	0.0172195	0.199392	-0.908011	0.93138
YNL192W	CHS1	1	-0.23478	-0.470299	1.15407	0.201866	-0.155569	0.967529
YMR291W	TDA1	1	0.0889018	-0.387572	1.18408	-0.094742	-0.236385	1.21897
YNL086W	SNN1	1	-0.0396877	-0.0869227	0.112836	0.0386251	-0.535689	0.0262678
YML003W	NA	1	0.0294093	-0.518473	0.0670338	-0.0300214	-0.101564	0.727558
YBR063C	NA	1	-0.0161831	-0.479473	0.0748394	0.0160036	-0.140367	0.0184611
YCR007C	NA	1	0.12303	-0.593894	2.97599	-0.134508	-0.0248954	2.05196
YFR027W	ECO1	1	-0.067971	-0.422729	-0.217904	0.0649122	-0.194664	-0.0150716
YGL102C	NA	1	-1.85231	0.175833	1.06619	0.784966	-0.791922	-0.759886
YJL133C-A	NA	1	0.115492	-0.157825	-0.213338	-0.125549	-0.457703	-0.0338376
YHR005C	GPA1	1	-0.129607	-0.471481	-0.308846	0.118917	-0.141031	-0.322962
YKR091W	SRL3	1	-0.0772913	-0.388133	0.565925	0.0733602	-0.221557	0.453308
YMR153C-A	NA	1	0.033588	-0.582121	-0.0396832	-0.0343886	-0.0263142	0.38905
YER039C-A	NA	1	-0.271422	-0.795817	0.995009	0.228354	0.187519	0.719126
YLL017W	NA	1	0.241879	-0.199459	0.27057	-0.290766	-0.408222	0.412309
YPL158C	AIM44	1	-0.201713	-0.464397	-0.964734	0.176938	-0.141321	-0.703542
YOR304C-A	BIL1	1	0.0387533	0.0521032	-0.398714	-0.0398231	-0.657583	-0.179748
YGR096W	TPC1	1	0.0227491	-0.513335	-0.00132479	-0.0231136	-0.0901096	0.000648458
YHR094C	HXT1	1	0.0196378	-0.305962	0.26117	-0.0199088	-0.296835	0.402175
YPL189W	GUP2	1	-0.306572	-0.278425	-1.27342	0.252706	-0.324183	-0.17667
YHR084W	STE12	1	-0.0836393	-0.375447	-0.464774	0.0790549	-0.226461	-0.387813
YBL072C	RPS8A	1	0.0722189	-0.198646	-0.452759	-0.0760254	-0.400763	-0.606241
YIL064W	EFM4	1	-0.294649	-0.43529	-0.867953	0.244558	-0.161053	-0.884852
YOR315W	SFG1	1	-0.111238	-0.385178	-1.08943	0.103271	-0.210883	-1.0242
YPL089C	RLM1	1	-0.033067	-0.278193	0.156555	0.0323261	-0.3163	0.148494
YIL024C	NA	1	-0.100795	-0.138403	-0.132154	0.0942107	-0.450687	-0.0592488
YGR107W	NA	1	0.181106	0.420757	0.214257	-0.207149	-1.00643	-0.514962
YFL017W-A	SMX2	1	0.0259922	-0.137424	-0.101338	-0.0264691	-0.441606	-0.0905598
YAL059W	ECM1	1	0.032091	-0.358307	-1.09981	-0.0328211	-0.217857	-0.947824
YNL304W	YPT11	1	0.0861945	-0.357163	0.137847	-0.0916733	-0.215983	0.241358
YOL097W-A	NA	1	-0.171819	-0.0847788	-0.691432	0.153517	-0.486936	-0.664354
YCL024W	KCC4	1	-0.109134	-0.347933	-0.800673	0.101456	-0.222706	-0.998984
YCL055W	KAR4	1	0.0841328	-0.367043	0.267374	-0.0893446	-0.202472	0.19932
YFL012W	NA	1	0.786463	0.699133	0.656608	-1.86166	-1.26862	1.08534
YNR060W	FRE4	1	0.625639	0.992108	1.8743	-1.1294	-1.56061	0.831957
YGL032C	AGA2	1	-0.21797	-0.398637	-0.739895	0.189319	-0.168705	-0.57626
YHL018W	NA	1	-0.166275	0.0545166	0.543516	0.149077	-0.620456	0.551757
YKR007W	MEH1	1	-0.257198	-0.220107	-0.0573158	0.218209	-0.344032	-0.0165406
YMR315W-A	NA	1	-0.311112	-0.0903203	1.69313	0.255779	-0.473113	1.36628
YLR408C	BLS1	1	0.337819	-0.466089	0.745747	-0.441918	-0.0961485	0.83859
YFL052W	NA	1	-0.278447	0.0716275	1.29214	0.233302	-0.633093	0.51442
YGL210W	YPT32	1	-0.03257	-0.086099	-0.0545916	0.0318509	-0.472755	0.0179303
YJL077W-A	NA	1	0.0191664	-0.386197	-0.0957482	-0.0194244	-0.172505	-0.512438
YLR067C	PET309	1	-0.0116478	-0.495259	-0.21448	0.0115545	-0.0631975	-0.225682
YBL071C-B	NA	1	-0.293783	-0.00260184	-1.9196	0.243961	-0.555319	-1.20136
YOR316C-A	NA	1	-0.105774	-0.510587	-1.04907	0.0985463	-0.0453824	0.0897468
YMR016C	SOK2	1	0.0322027	-0.19059	0.128014	-0.0329379	-0.363615	0.290599
YER029C	SMB1	1	0.0979043	-0.288721	-0.278599	-0.105035	-0.264987	-0.316419
YKL185W	ASH1	1	-0.292875	-0.435162	-0.766777	0.243336	-0.116309	-0.583109
YBR268W	MRPL37	1	-0.0613009	-0.38983	-0.135848	0.058802	-0.159984	-0.106672
YMR151W	YIM2	1	0.321633	-0.14326	0.184859	-0.414545	-0.406471	0.120329
YNL195C	NA	1	-0.0441985	-0.183779	2.09311	0.0428846	-0.364078	2.27564
YBL023C	MCM2	1	-0.134492	-0.409718	-0.454364	0.123016	-0.137576	-0.418327
YAR018C	KIN3	1	-0.111047	-0.431839	-0.768223	0.103107	-0.113432	-0.926673
YDR044W	HEM13	1	-0.00216869	-0.272186	-0.370645	0.00216543	-0.271531	-0.277402
YOR127W	RGA1	1	-0.0807466	-0.391966	-0.509144	0.0764658	-0.151472	-0.355621
YNL303W	NA	1	0.295514	-0.0913769	0.299752	-0.372061	-0.451449	0.0400182
YEL040W	UTR2	1	-0.0176687	-0.321091	-0.78019	0.0174549	-0.220793	-0.552813
YJR074W	MOG1	1	-0.0910419	-0.206731	-0.00914224	0.0856361	-0.334266	-0.0305571
YHR047C	AAP1	1	-0.0885529	-0.417178	-0.389667	0.0834304	-0.123675	-0.536946
YDR246W-A	NA	1	-0.125717	-0.0409865	0.295777	0.115635	-0.499728	0.311539
YER190W	YRF1-2	1	0.203597	-0.556752	-0.232737	-0.237125	0.0160615	-0.251463
YGR161C-D	NA	1	0.00106467	-0.157991	0.119831	-0.00106546	-0.381845	0.272717
YNR057C	BIO4	1	-0.0804524	-0.188367	-0.568761	0.0762019	-0.351034	0.0546197
YLR011W	LOT6	1	-0.000777481	-0.232599	0.359918	0.000777062	-0.30515	0.044856
YFL011W	HXT10	1	0.453185	0.118761	2.3013	-0.664423	-0.656348	1.768
YKR099W	BAS1	1	-0.0824397	-0.340986	-0.889629	0.0779825	-0.19578	-0.704461
YAL018C	LDS1	1	0.169991	0.32742	-0.911501	-0.192729	-0.862727	0.54782
YGR239C	PEX21	1	0.0045066	-0.310515	-0.901048	-0.00452073	-0.224182	-0.753877
YJR095W	SFC1	1	0.150991	-0.192831	-0.875359	-0.16866	-0.341158	1.03191
YOL038C-A	NA	1	-0.324937	0.363723	0.639375	0.265037	-0.896813	1.15314
YNR058W	BIO3	1	-0.0139646	-0.242383	0.0308464	0.0138307	-0.289755	-0.10265
YJL063C	MRPL8	1	-0.165707	-0.318953	-0.199545	0.14862	-0.21196	-0.0985398
YDR055W	PST1	1	-0.0845742	-0.366056	-0.258516	0.0798896	-0.164367	-0.165903
YER189W	NA	1	-0.0761772	-0.513694	-0.735542	0.0723558	-0.0157851	0.584534
YJL218W	NA	1	-0.00170503	-0.295486	-0.627517	0.00170302	-0.233494	-0.115728
YOR378W	AMF1	1	0.258353	-0.22046	-1.47849	-0.314934	-0.30686	-0.359713
YBR109W-A	NA	1	-0.298296	-0.440074	-0.357067	0.247062	-0.0859007	-0.638828
YAR071W	PHO11	1	-0.0554779	-0.27887	-0.0646187	0.0534233	-0.246625	0.602547
YMR006C	PLB2	1	-0.0675915	-0.142603	-1.28449	0.064566	-0.382048	-1.18135
YOL108C	INO4	1	-0.0362074	-0.18477	0.59261	0.0353209	-0.338938	0.664205
YJL181W	NA	1	-0.0558275	-0.265241	-0.683588	0.0537474	-0.257302	-0.554215
YJL035C	TAD2	1	-0.0935826	-0.352799	0.367216	0.0878802	-0.169729	0.400552
YPR046W	MCM16	1	-0.0915147	-0.303766	-0.216801	0.0860543	-0.217073	0.113807
YMR236W	TAF9	1	-0.15948	-0.17185	-0.132841	0.143592	-0.347378	-0.255345
YNL327W	EGT2	1	-0.30431	-0.439942	-0.76396	0.251168	-0.0779852	-0.589651
YDR213W	UPC2	1	0.00589425	-0.210297	0.170915	-0.00591843	-0.304146	0.204117
YKL006W	RPL14A	1	-0.00392155	-0.243888	-0.459057	0.00391092	-0.270249	-0.638747
YOL017W	ESC8	1	-0.0310441	-0.312872	-0.500288	0.0303901	-0.200686	-0.539673
YOR203W	NA	1	0.153897	-0.34847	-1.85043	-0.172296	-0.164222	-0.28419
YLR228C	ECM22	1	-0.0689893	-0.247087	-0.138527	0.0658402	-0.264143	-0.0127666
YJL043W	NA	1	0.317539	0.0337415	-0.217671	-0.407751	-0.544067	0.194238
YAL060W	BDH1	1	-0.112249	-0.262108	0.133283	0.104143	-0.246606	0.0900935
YLR132C	USB1	1	0.0799329	-0.209279	0.530074	-0.0846227	-0.298941	0.543549
YOR072W-A	NA	1	0.287967	0.522565	0.506036	-0.360155	-1.03015	1.20352
YJR154W	NA	1	-0.172543	-0.129368	-0.400414	0.154094	-0.376697	-0.335616
YJL217W	REE1	1	0.0351763	-0.31987	-0.108626	-0.0360554	-0.185653	-0.11624
YPL153C	RAD53	1	-0.0387744	-0.233646	-0.409296	0.0377595	-0.271023	-0.438552
YHL037C	NA	1	-0.844917	0.0576987	0.681274	0.529328	-0.562133	1.05487
YBR184W	NA	1	0.248446	-0.127797	-0.413435	-0.300318	-0.37566	-0.45054
YGL096W	TOS8	1	0.0170333	-0.0414075	0.518502	-0.0172368	-0.459328	0.726741
YBR071W	NA	1	-0.104196	-0.300586	-0.106734	0.0971746	-0.196283	-0.112184
YLR010C	TEN1	1	-0.143884	-0.893344	0.722157	0.130826	0.397635	0.772972
YFR005C	SAD1	1	-0.0338235	-0.218047	-0.258839	0.0330486	-0.277641	-0.241097
YGR236C	SPG1	1	0.123981	-0.210442	1.1096	-0.135646	-0.285112	1.57005
YLR413W	INA1	1	-0.00416697	-0.20891	-2.57426	0.00415497	-0.286446	-2.33347
YCL048W	SPS22	1	-0.135178	0.279992	0.597464	0.12359	-0.775226	-0.421262
YCL027W	FUS1	1	-0.127159	-0.189088	-0.0980216	0.116854	-0.305706	0.617
YMR194W	RPL36A	1	-0.00129413	-0.223205	-0.570118	0.00129297	-0.269252	-0.577595
YOL053W	AIM39	1	-0.120603	-0.422846	0.626172	0.111294	-0.0686723	0.488646
YDR124W	NA	1	0.216197	-0.391184	-0.390326	-0.254405	-0.0967916	-0.0736615
YGR052W	FMP48	1	-0.0291287	-0.218011	2.21292	0.0285522	-0.269331	2.14997
YCR071C	IMG2	1	-0.118616	-0.22036	-0.143919	0.1096	-0.265481	0.148385
YJR120W	NA	1	-0.136815	-0.108668	0.331891	0.124956	-0.375983	-0.520825
YIL002W-A	NA	1	-0.120362	-0.0995694	-0.337263	0.111089	-0.384958	-0.182657
YER088C-A	NA	1	-0.15974	-0.276396	-0.612974	0.143803	-0.20747	-0.699524
YPR175W	DPB2	1	-0.000760284	-0.28426	-0.405689	0.000759883	-0.199377	-0.474698
YJR156C	THI11	1	0.0627025	-0.324188	0.640982	-0.065552	-0.157013	0.66758
YOL005C	RPB11	1	-0.107373	-0.220077	-0.166367	0.099932	-0.260927	-0.209885
YKL167C	MRP49	1	-0.0677372	-0.283213	-0.0994619	0.064699	-0.197529	-0.0220406
YOL085W-A	NA	1	0.0799037	-0.148289	0.319381	-0.08459	-0.331773	0.974885
YEL048C	TCA17	1	0.218296	-0.447226	-0.327067	-0.257318	-0.0316524	-0.500515
YKR104W	NA	1	-0.0381932	-0.37928	0.347583	0.0372081	-0.0991074	0.166127
YGR041W	BUD9	1	-0.113073	-0.342907	-0.128832	0.104851	-0.13425	-0.123801
YAR031W	PRM9	1	0.0919924	-0.0433594	-0.101709	-0.0982602	-0.432578	0.167142
YMR277W	FCP1	1	-0.112947	-0.232702	-0.456078	0.104742	-0.243127	-0.405513
YMR106C	YKU80	1	-0.134614	-0.257089	0.403961	0.123118	-0.217957	0.394454
YER146W	LSM5	1	0.0119473	-0.198961	-0.339581	-0.012047	-0.273062	-0.390756
YPL113C	NA	1	-0.0601572	-0.504079	0.872659	0.0577488	0.0334018	0.735289
YNR025C	NA	1	0.312466	-0.0789262	0.423619	-0.399404	-0.391329	0.13916
YOR208W	PTP2	1	0.103383	-0.240002	1.07321	-0.111367	-0.229868	0.917859
YHR032W-A	NA	1	-0.200303	-0.102221	-0.426687	0.175853	-0.367088	-0.11266
YCL050C	APA1	1	0.0525137	-0.207162	-0.278201	-0.0544976	-0.261358	-0.247406
YPL205C	NA	1	0.625639	-1.15357	0.251365	-1.1294	0.686031	1.23264
YGR201C	NA	1	0.0767909	-0.390303	0.289109	-0.0811092	-0.0770816	0.324711
YEL021W	URA3	1	0.139469	-0.254588	-0.16539	-0.154409	-0.212255	-0.300189
YGR069W	NA	1	0.146802	0.174949	-0.104614	-0.16345	-0.640803	0.976196
YMR138W	CIN4	1	-0.0360272	-0.320348	-0.172801	0.0351494	-0.144611	-0.338529
YMR055C	BUB2	1	-0.0441677	-0.303856	-0.50052	0.0428556	-0.159672	-0.415255
YNL309W	STB1	1	-0.0840467	-0.167561	-0.552695	0.0794188	-0.295437	-0.552064
YGL116W	CDC20	1	-0.131465	-0.349355	-0.711607	0.120479	-0.113293	-0.636918
YMR038C	CCS1	1	-0.0489732	-0.189641	-0.233836	0.0473652	-0.271988	-0.29251
YPL231W	FAS2	1	-0.0852245	-0.271305	0.07309	0.0804696	-0.190141	-0.222907
YHR056W-A	NA	1	0.328678	-0.128601	0.676871	-0.426359	-0.330822	1.16834
YKR095W-A	PCC1	1	0.124966	-0.200525	0.0277066	-0.136825	-0.25872	0.0247482
YOR201C	MRM1	1	-0.103598	-0.242657	-0.221623	0.0966547	-0.216065	-0.25416
YDR343C	HXT6	1	0.0972065	-0.184987	0.254164	-0.104232	-0.273036	1.46426
YJL145W	SFH5	1	-0.0236848	-0.238344	-0.23294	0.0233022	-0.219654	-0.347816
YMR029C	FAR8	1	-0.0730383	-0.291554	0.30025	0.0695181	-0.164799	0.37625
YHR006W	STP2	1	0.0261364	-0.179366	0.14023	-0.0266186	-0.276883	0.249132
YOR091W	TMA46	1	-0.105315	-0.350476	-0.615961	0.0981478	-0.105688	-0.616374
YGR095C	RRP46	1	0.00229265	-0.135911	-0.586076	-0.0022963	-0.320165	-0.625215
YEL033W	MTC7	1	0.209911	-0.0930858	-0.285629	-0.24574	-0.36266	-0.495541
YPL252C	YAH1	1	-0.148774	-0.18156	-0.750575	0.134856	-0.272318	-0.487158
YOL001W	PHO80	1	0.0889302	-0.332974	0.222295	-0.0947743	-0.120647	0.0889267
YNL310C	ZIM17	1	-0.0527539	-0.151065	0.072351	0.0508928	-0.302549	-0.149335
YNR001C	CIT1	1	-0.0733022	-0.333153	0.294563	0.0697572	-0.119639	0.258677
YMR246W	FAA4	1	0.0152105	-0.250041	-0.853705	-0.0153726	-0.20207	-0.952367
YLR103C	CDC45	1	0.0569295	-0.225896	-0.280812	-0.0592686	-0.226199	-0.509665
YDR147W	EKI1	1	0.117665	-0.225679	0.120654	-0.128121	-0.225299	-0.0930114
YJL119C	NA	1	0.0609362	-0.363429	-0.280423	-0.0636239	-0.0872583	0.452924
YER031C	YPT31	1	-0.0720489	-0.134645	-0.397553	0.0686212	-0.31558	-0.370818
YHR095W	NA	1	0.146802	-0.294536	-0.21153	-0.16345	-0.155376	0.156768
YLR201C	COQ9	1	0.111434	-0.167013	0.504131	-0.120767	-0.281836	0.36189
YNL306W	MRPS18	1	-0.0680956	-0.375257	0.00505592	0.0650258	-0.0730936	-0.0608151
YFL002W-A	NA	1	0.241879	-0.577971	0.76807	-0.290766	0.132346	1.16438
YOR182C	RPS30B	1	0.184426	-0.116986	-0.548552	-0.211506	-0.328235	-0.522316
YGR287C	IMA1	1	0.0576056	-0.292759	0.417335	-0.0600017	-0.152454	0.245453
YDL085C-A	NA	1	0.0084359	-0.262867	0.4635	-0.00848552	-0.181889	0.656279
YJR087W	NA	1	0.217107	-0.408571	0.173538	-0.255667	-0.0352887	0.492981
YBR167C	POP7	1	0.0897782	-0.119909	-0.162092	-0.095738	-0.323231	-0.0593801
YEL058W	PCM1	1	-0.156755	-0.221717	0.129657	0.14138	-0.221347	-0.045416
YHR127W	NA	1	0.0299825	-0.175621	-0.242099	-0.0306188	-0.266999	-0.257102
YEL032W	MCM3	1	-0.168374	-0.294971	-0.730524	0.150761	-0.146622	-0.70629
YGL125W	MET13	1	0.0311563	-0.125556	-0.0988026	-0.031844	-0.315486	-0.176535
YAL053W	FLC2	1	-0.075466	-0.275414	0.526947	0.0717139	-0.165312	0.4771
YKL042W	SPC42	1	0.0556443	-0.123289	-0.364237	-0.0578769	-0.31704	-0.272432
YLR008C	PAM18	1	0.00283615	-0.307704	-0.662219	-0.00284174	-0.13222	-0.657634
YBR092C	PHO3	1	-0.0875805	-0.367865	-2.40679	0.0825667	-0.0704899	-2.17474
YJL168C	SET2	1	0.00916059	-0.190434	-0.177636	-0.00921912	-0.247456	-0.222343
YKR092C	SRP40	1	-0.034431	-0.255898	-1.20436	0.0336284	-0.1804	-1.22166
YDR345C	HXT3	1	-0.00294645	-0.24431	-0.335384	0.00294045	-0.191423	-0.353235
YNL081C	SWS2	1	-0.131895	-0.315497	0.223132	0.12084	-0.120091	0.0304783
YDR216W	ADR1	1	-0.0764803	-0.442663	1.40685	0.0726292	0.00872533	1.55428
YOR126C	IAH1	1	0.0345516	-0.305826	-0.163048	-0.0353994	-0.127449	-0.140221
YKL161C	KDX1	1	0.0286868	-0.303031	-0.320777	-0.0292688	-0.129527	-0.316212
YOL093W	TRM10	1	0.0274515	-0.231007	-0.810744	-0.027984	-0.201421	-0.830872
YGR011W	NA	1	0.0712171	-0.119171	0.239177	-0.074916	-0.312693	0.343194
YMR321C	NA	1	-0.844917	-0.231808	-0.733764	0.529328	-0.199563	-1.75249
YOL123W	HRP1	1	-0.0814759	-0.169172	-0.480327	0.0771195	-0.262025	-0.526177
YMR122W-A	NA	1	-0.102339	-0.272188	0.243333	0.0955581	-0.157318	0.149507
YOR334W	MRS2	1	-0.185226	-0.24766	0.2592	0.164128	-0.180469	0.14309
YDR098C-B	NA	1	0.241879	-0.145011	-0.646967	-0.290766	-0.282691	-0.665693
YGL028C	SCW11	1	-0.125241	-0.31884	-0.603625	0.115232	-0.108202	-0.377937
YJR148W	BAT2	1	0.0710796	-0.214973	0.198064	-0.0747639	-0.21113	0.0547865
YAL044W-A	NA	1	-0.0261018	-0.12975	0.0734497	0.025638	-0.29604	0.317564
YCL061C	MRC1	1	-0.0624622	-0.194214	-0.020299	0.0598698	-0.231039	-0.0381072
YOL155C	HPF1	1	-0.197595	-0.256798	-0.0846389	0.173763	-0.16819	-0.125142
YDR260C	SWM1	1	-0.0304931	-0.289765	-0.229895	0.0298619	-0.134997	-0.0999531
YPR062W	FCY1	1	0.0821387	-0.222454	-0.450528	-0.0870991	-0.201446	-0.41475
YBR272C	HSM3	1	-0.0466911	-0.253482	0.309993	0.0452273	-0.168657	0.245391
YMR304C-A	NA	1	0.292738	-0.113298	0.855149	-0.367662	-0.307121	0.983649
YLR363W-A	NA	1	0.227059	-0.226924	-0.82007	-0.269593	-0.192759	-0.793471
YPL201C	YIG1	1	-0.0329973	-0.406949	-0.546335	0.0322594	-0.0121336	-0.585238
YDR347W	MRP1	1	-0.12788	-0.286334	-0.177369	0.117462	-0.132527	-0.192038
YKL108W	SLD2	1	-0.046324	-0.230096	-0.576401	0.0448827	-0.188749	-0.368058
YBR233W-A	DAD3	1	-0.0446862	-0.371382	-0.728288	0.0433436	-0.0471102	-0.045609
YKR075C	NA	1	-0.033526	-0.32643	-0.0662083	0.0327646	-0.091979	0.44065
YMR052W	FAR3	1	-0.026396	-0.131337	0.271171	0.0259217	-0.286551	0.197997
YGR286C	BIO2	1	-0.0330936	-0.276977	-0.919305	0.0323515	-0.140321	-0.946833
YMR133W	REC114	1	-0.25252	-0.224373	-0.141367	0.214835	-0.192128	1.71438
YIL030W-A	NA	1	0.397387	-0.574466	0.678465	-0.550296	0.158218	-0.925223
YBL061C	SKT5	1	-0.0274166	-0.261769	-0.383487	0.0269053	-0.153	-0.482014
YLL046C	RNP1	1	-0.620051	0.145062	0.0216173	0.432267	-0.559659	0.826014
YPL134C	ODC1	1	-0.139881	-0.18016	0.831014	0.12751	-0.232803	0.900516
YPR187W	RPO26	1	-0.0686161	-0.19008	-0.626361	0.0655003	-0.222244	-0.582125
YLR262C-A	TMA7	1	0.0021664	-0.129704	-0.36732	-0.00216965	-0.281171	0.0318454
YBR105C	VID24	1	-0.0410102	-0.255271	0.0546718	0.0398766	-0.154154	0.216633
YNL170W	NA	1	-0.026396	-0.635679	0.52533	0.0259217	0.226641	0.34614
YHR193C	EGD2	1	-0.065074	-0.18906	-0.256394	0.062265	-0.219255	-0.400013
YBR010W	HHT1	1	0.100526	-0.0982692	-0.548863	-0.108059	-0.309278	-0.703487
YOR058C	ASE1	1	-0.166632	-0.210997	-0.275943	0.149363	-0.196437	-0.655314
YMR179W	SPT21	1	-0.00671161	-0.250644	-0.556368	0.00668053	-0.156243	-0.701945
YKL104C	GFA1	1	-0.0232064	-0.319463	0.0657716	0.0228391	-0.0873545	-0.139141
YLR032W	RAD5	1	-0.0375257	-0.271828	-0.426801	0.0365743	-0.134675	-0.470582
YOR212W	STE4	1	-0.00815455	-0.269819	-0.36748	0.00810871	-0.135107	-0.301968
YLR049C	NA	1	-0.117075	-0.385469	-0.73775	0.108283	-0.01928	-0.765829
YLR027C	AAT2	1	-0.0612456	-0.190418	-0.102205	0.0587511	-0.214004	-0.33394
YDL090C	RAM1	1	-0.0892287	-0.273267	-0.0837468	0.08403	-0.131032	-0.295864
YDL117W	CYK3	1	-0.129186	-0.295064	-0.550291	0.118563	-0.10854	-0.491749
YFL026W	STE2	1	-0.0774557	-0.373206	-0.77322	0.0735083	-0.030241	-0.410671
YOR237W	HES1	1	-0.0994558	-0.0713089	0.374268	0.0930395	-0.331845	-0.195473
YKL032C	IXR1	1	-0.0982738	-0.206023	-0.362331	0.0920043	-0.195761	-0.287041
YKL113C	RAD27	1	-0.0087459	-0.213078	-0.436896	0.0086932	-0.188639	-0.466255
YOL158C	ENB1	1	0.264008	0.19915	1.22807	-0.323389	-0.600178	-0.107348
YBL028C	NA	1	0.110452	-0.195177	-1.05526	-0.119615	-0.205111	-0.88807
YIL014W	MNT3	1	0.0165854	0.0834253	0.444429	-0.0167783	0.317254	0.705811
YDR016C	DAD1	1	-0.0196007	0.123682	0.324686	0.0193379	0.277696	0.5834
YDR506C	GMC1	1	-0.0119799	0.129909	1.02991	0.0118813	0.272414	0.978293
YJR091C	JSN1	1	-0.0691958	0.160495	0.718844	0.0660284	0.241881	0.976252
YML017W	PSP2	1	-0.186156	0.125619	0.189568	0.164858	0.277704	0.542549
YML048W	GSF2	1	-0.0373295	0.123517	0.379427	0.0363879	0.279827	0.393169
YMR152W	YIM1	1	0.041631	0.124662	0.755305	-0.0428681	0.279127	0.638982
YBR006W	UGA2	1	0.061789	0.0441322	1.30223	-0.0645542	0.359717	1.13565
YMR040W	YET2	1	0.214069	0.0198234	3.89291	-0.251462	0.384644	4.22403
YGL008C	PMA1	1	0.00279275	0.12435	-0.00816455	-0.00279817	0.280211	0.0254704
YDR003W-A	NA	1	-0.360667	0.204745	1.2633	0.288295	0.200154	1.11568
YGL085W	LCL3	1	0.0786363	0.0529332	0.274323	-0.0831708	0.35251	0.387224
YNL322C	KRE1	1	-0.207352	0.254082	0.639753	0.181261	0.151471	0.848598
YER078W-A	NA	1	0.0441536	0.394229	0.109503	-0.0455477	0.0114363	0.809007
YFR015C	GSY1	1	-0.253633	0.114743	2.00684	0.215639	0.291089	2.22819
YDL123W	SNA4	1	-0.0552494	0.194589	0.812366	0.0532114	0.211321	1.02031
YER134C	NA	1	0.062306	0.218058	0.803373	-0.0651187	0.188761	0.777733
YOR149C	SMP3	1	0.0405026	0.0842886	0.499299	-0.0416726	0.322725	0.597238
YLR450W	HMG2	1	-0.0609279	0.141339	0.978318	0.0584587	0.265811	1.05077
YLR416C	NA	1	0.060079	0.20687	1.2514	-0.06269	0.200641	1.81764
YDL128W	VCX1	1	-0.0467036	0.13581	0.254079	0.045239	0.27173	0.390328
YBR280C	SAF1	1	-0.124845	0.155174	1.82664	0.114896	0.252463	1.70288
YPR164W	MMS1	1	-0.0617632	0.120786	0.235803	0.0592273	0.286887	0.277598
YPL120W	VPS30	1	-0.0810716	0.131275	0.477728	0.0767572	0.277477	0.521431
YJR149W	NA	1	0.021926	0.0960091	1.57388	-0.0222644	0.313172	1.42092
YDR483W	KRE2	1	-0.0138792	0.19505	0.851215	0.013747	0.214388	1.00219
YPL123C	RNY1	1	-0.0760885	0.248675	1.83193	0.0722758	0.161181	1.89934
YNL024C-A	KSH1	1	0.0440033	0.0479535	0.184843	-0.0453878	0.36192	0.251678
YIL156W-A	NA	1	0.453185	-0.103631	-1.60559	-0.664423	0.513577	0.375687
YKL193C	SDS22	1	0.0848222	0.254114	0.957286	-0.0901225	0.156112	1.07789
YOL030W	GAS5	1	0.0286432	0.205167	0.136322	-0.0292234	0.205423	0.297911
YLR252W	NA	1	-0.220314	0.261551	2.24992	0.191084	0.149406	2.02803
YPL249C	GYP5	1	-0.0143717	0.0783925	1.05242	0.0142299	0.332571	0.849771
YHR007C-A	NA	1	-0.179223	0.106082	0.661841	0.159399	0.304977	0.228078
YNR068C	NA	1	0.069311	0.0135191	0.529731	-0.0728097	0.397955	0.398398
YGL054C	ERV14	1	0.102567	0.140763	0.0261984	-0.110421	0.270999	0.264513
YDR236C	FMN1	1	-0.0683905	0.21827	0.759398	0.0652947	0.19385	0.739173
YJR151C	DAN4	1	0.10107	0.0755067	1.16596	-0.108688	0.337234	1.26594
YOL055C	THI20	1	-0.160786	0.281162	0.925449	0.14465	0.131846	0.921726
YEL063C	CAN1	1	0.054736	0.168303	0.00413013	-0.0568949	0.245012	0.0316865
YGL128C	CWC23	1	-0.0478158	0.313239	0.879748	0.0462817	0.100289	1.02326
YDR090C	NA	1	0.0199573	0.265046	0.469079	-0.0202372	0.150312	0.635557
YGL203C	KEX1	1	-0.0249376	0.158563	0.335069	0.0245139	0.256853	0.498494
YDR452W	PPN1	1	-0.0711291	0.118284	0.938631	0.0677864	0.297264	0.956333
YPL024W	RMI1	1	-0.0812211	0.137609	0.12108	0.0768912	0.278339	0.239858
YNL067W-B	NA	1	0.328678	-0.865567	-0.78256	-0.426359	1.28216	-1.38625
YBR199W	KTR4	1	-0.0190491	0.140166	0.784946	0.0188008	0.276595	0.896012
YKL004W	AUR1	1	0.0531842	0.195724	-0.109329	-0.0552201	0.22122	-0.115189
YDR254W	CHL4	1	0.200939	0.0830908	0.43847	-0.233526	0.333976	0.326841
YFR055W	IRC7	1	-0.0550597	0.0259821	-0.0820085	0.0530354	0.391651	0.266586
YKR011C	NA	1	0.0566647	0.111255	1.65145	-0.0589816	0.306559	1.45238
YMR139W	RIM11	1	-0.129008	0.112637	1.00542	0.118413	0.305347	1.02491
YDR304C	CPR5	1	-0.081386	0.199192	0.626191	0.0770389	0.218892	0.772966
YMR156C	TPP1	1	0.00890119	0.206497	0.599967	-0.00895645	0.211847	0.629537
YOL060C	MAM3	1	-0.0843649	0.145285	0.87211	0.0797028	0.273193	1.20445
YAL037C-B	NA	1	-0.026396	0.132995	0.216002	0.0259217	0.285535	0.317571
YMR244W	NA	1	0.460313	0.575923	0.215323	-0.680014	-0.157366	-0.447259
YJL060W	BNA3	1	0.0160931	0.16648	1.17309	-0.0162747	0.252459	1.00232
YDR275W	BSC2	1	0.095896	0.207435	0.215401	-0.102727	0.211744	0.277633
YOR161W-B	NA	1	-0.159913	-0.131766	-0.271152	0.143943	0.552556	0.66948
YMR189W	GCV2	1	-0.110135	0.0823029	-0.34775	0.102321	0.338585	-0.462306
YBR041W	FAT1	1	0.0588507	0.141317	1.16411	-0.0613538	0.280144	1.15473
YGL126W	SCS3	1	-0.0491303	0.180219	2.16258	0.0475121	0.242022	2.22092
YLR299W	ECM38	1	-0.086048	0.194573	0.798255	0.0812034	0.22793	0.926745
YGR003W	CUL3	1	0.00418306	0.176205	0.212829	-0.00419522	0.247053	0.137453
YMR296C	LCB1	1	-0.0230924	0.218257	0.741035	0.0227286	0.205506	0.839035
YPL041C	NA	1	-0.0117304	0.204276	0.287283	0.0116358	0.219648	0.542732
YKL208W	CBT1	1	-0.105166	0.158298	0.983087	0.0980181	0.265749	0.926355
YEL008C-A	NA	1	0.270809	0.160628	-0.382748	-0.333669	0.263694	-0.21761
YBR230C	OM14	1	-0.0298751	0.122422	1.26038	0.029269	0.302765	1.71551
YMR262W	NA	1	0.0748945	0.152581	1.22949	-0.0789964	0.273363	1.21076
YMR196W	NA	1	-0.229023	-0.0313083	1.64236	0.197598	0.457509	1.58908
YLR034C	SMF3	1	0.330902	0.443884	0.97735	-0.430119	-0.017262	0.675849
YDR079C-A	TFB5	1	0.0590724	0.127408	0.276267	-0.0615948	0.299317	0.475057
YKR087C	OMA1	1	0.0762517	0.184406	0.380552	-0.0805079	0.242986	0.440383
YNL326C	PFA3	1	0.113163	0.061875	0.404022	-0.1228	0.3662	0.451967
YER053C-A	NA	1	-0.109695	0.113244	-0.253577	0.101941	0.315303	0.195434
YLR258W	GSY2	1	-0.208122	0.196255	1.44113	0.181849	0.232302	1.4027
YLR327C	TMA10	1	0.0542918	0.203681	2.83981	-0.0564151	0.224983	3.11374
YCR086W	CSM1	1	0.060129	0.273218	0.414777	-0.0627444	0.155672	0.317441
YLR036C	NA	1	0.0417528	0.0698997	0.0676211	-0.0429973	0.358991	0.396488
YPR098C	NA	1	-0.0856193	0.166176	0.72462	0.0808215	0.262879	1.10561
YKL018C-A	NA	1	0.0172856	0.168289	0.469476	-0.0174953	0.260819	0.918317
YPL075W	GCR1	1	-0.032523	0.176402	0.172032	0.0318059	0.253593	0.393921
YIL141W	NA	1	0.0669507	0.394658	0.548054	-0.0702095	0.0357123	0.95719
YKR018C	NA	1	-0.00452956	0.0872598	0.799392	0.00451539	0.343736	0.644411
YDR305C	HNT2	1	-0.0302028	0.165093	0.669237	0.0295835	0.266775	0.538351
YHR219W	NA	1	-0.210277	0.121601	-0.0151335	0.183491	0.310618	0.192237
YDR109C	NA	1	0.0340069	0.145225	0.287042	-0.0348279	0.287044	0.266328
YJL154C	VPS35	1	-0.0810466	0.142854	0.855136	0.0767348	0.289432	0.789807
YGR268C	HUA1	1	-0.106811	0.258091	1.65153	0.0994456	0.174269	1.54603
YKR014C	YPT52	1	0.0536543	0.0985858	0.51711	-0.0557271	0.333805	0.549176
YPR052C	NHP6A	1	0.131938	0.209911	0.132246	-0.14523	0.222821	0.215392
YJR157W	NA	1	-0.620051	-0.591904	2.39799	0.432267	1.0253	0.0573393
YDL091C	UBX3	1	-0.117784	0.179243	1.11437	0.10889	0.254596	1.31341
YJR102C	VPS25	1	0.167414	0.0853376	0.562089	-0.189423	0.348908	0.578228
YIR002C	MPH1	1	-0.0471109	0.122756	0.657179	0.045621	0.312073	0.521541
YAR009C	NA	1	-0.100325	0.226535	0.189008	0.0937998	0.208351	0.285299
YER137C	NA	1	0.144963	0.222741	-0.00403526	-0.161173	0.212551	0.0773505
YGR026W	NA	1	0.0152106	0.137213	0.448193	-0.0153727	0.298208	0.728779
YOR270C	VPH1	1	-0.0497043	0.0882931	0.172552	0.0480488	0.347143	0.164338
YPL165C	SET6	1	0.291875	-0.390471	-2.18193	-0.3663	0.826199	-1.20066
YLR056W	ERG3	1	0.0699088	0.238143	-0.223265	-0.0734697	0.197671	-0.27386
YBR162C	TOS1	1	0.0491912	0.198005	0.471697	-0.0509279	0.238304	0.668116
YDR014W	RAD61	1	0.102658	0.151211	0.193113	-0.110527	0.285152	0.320959
YJL048C	UBX6	1	0.0123789	0.238362	1.30696	-0.012486	0.198022	1.38976
YJL134W	LCB3	1	0.0227235	0.163407	-0.0512198	-0.0230872	0.273295	0.142004
YPR026W	ATH1	1	-0.0464029	0.154464	1.30604	0.0449568	0.28241	1.41119
YMR209C	NA	1	-0.0860375	0.19145	0.137774	0.081194	0.24611	0.266981
YAR050W	FLO1	1	0.0301252	0.0307914	0.0998588	-0.0307677	0.406991	0.313496
YIL077C	NA	1	-0.044317	0.196066	0.982289	0.0429961	0.242143	0.873751
YNL300W	TOS6	1	0.126981	0.373072	-0.298784	-0.139246	0.065905	-0.193315
YDR173C	ARG82	1	-0.137716	0.116566	0.720857	0.125708	0.324538	0.826794
YPR030W	CSR2	1	0.0446593	0.351727	1.91629	-0.0460861	0.0898383	2.13835
YPR192W	AQY1	1	0.0567409	-0.0198096	0.123951	-0.0590642	0.461961	-0.10237
YGR055W	MUP1	1	-0.00819537	0.170954	0.123167	0.00814908	0.271309	0.187706
YCL042W	NA	1	-0.144514	0.471279	1.26418	0.131347	-0.0287789	1.59595
YKR030W	GMH1	1	0.0190601	0.127264	0.324427	-0.0193153	0.31573	0.403529
YOR175C	ALE1	1	0.0483425	0.13427	0.604524	-0.0500187	0.308812	0.682249
YDR416W	SYF1	1	-0.0475944	0.158762	0.369716	0.0460743	0.284621	0.116004
YLR403W	SFP1	1	-0.124439	0.22594	0.367759	0.114553	0.217462	0.39351
YMR215W	GAS3	1	0.03394	0.289603	-0.0706352	-0.0347577	0.154331	-0.146651
YJL193W	NA	1	0.0552085	0.221816	0.0694565	-0.0574055	0.22214	0.397447
YJR142W	NA	1	0.0441102	0.179915	1.54869	-0.0455015	0.264283	1.2586
YJL108C	PRM10	1	0.0453017	0.231878	1.16288	-0.0467705	0.213222	0.952426
YJL070C	NA	1	-0.0584095	0.0281541	1.78374	0.0561364	0.41702	1.67358
YJR161C	COS5	1	-0.100651	0.253876	1.2095	0.0940842	0.191657	1.30027
YMR313C	TGL3	1	-0.0439514	0.168844	0.870233	0.0426519	0.276861	0.908733
YHR202W	NA	1	-0.0469851	0.183533	1.22463	0.045503	0.262228	1.21499
YOR328W	PDR10	1	-0.0220566	0.0847646	1.00363	0.0217244	0.361115	0.760627
YML125C	PGA3	1	0.108729	0.264654	0.119677	-0.117596	0.181779	0.280778
YBL005W	PDR3	1	-0.00833936	0.189453	0.639995	0.00829144	0.257076	0.720169
YKR067W	GPT2	1	-0.0714268	0.0665169	0.651694	0.0680567	0.38008	0.770231
YHR029C	YHI9	1	-0.0668491	0.210615	0.161001	0.0638882	0.236176	0.0426521
YMR136W	GAT2	1	-0.0849787	0.19737	-0.12628	0.0802505	0.249581	0.121112
YHR161C	YAP1801	1	-0.0642978	0.261934	1.08101	0.061554	0.185066	1.19381
YDR387C	NA	1	-0.0518788	0.181484	0.973442	0.0500778	0.26677	0.957393
YBR095C	RXT2	1	-0.0164124	0.117888	0.778133	0.0162278	0.331385	0.571811
YMR109W	MYO5	1	-0.0304986	0.205759	0.877621	0.0298671	0.243764	0.828279
YNL157W	IGO1	1	0.0552384	0.288015	1.0202	-0.0574379	0.161591	1.20713
YDL125C	HNT1	1	0.0449946	0.203383	1.68789	-0.0464432	0.246603	1.95805
YOL009C	MDM12	1	-0.143537	0.184171	0.854542	0.130539	0.266047	0.838215
YFR042W	KEG1	1	-0.00796901	0.203803	1.01884	0.00792524	0.246566	1.05825
YMR297W	PRC1	1	-0.0984877	0.201008	1.13431	0.0921918	0.249545	1.18328
YFR041C	ERJ5	1	0.0914364	0.180984	0.997816	-0.097626	0.269611	1.20619
YML120C	NDI1	1	-0.059087	0.107458	0.74385	0.0567619	0.343171	0.831727
YER103W	SSA4	1	0.0549869	0.276082	0.978345	-0.057166	0.174855	1.19284
YKL034W	TUL1	1	-0.0996709	0.183013	0.938883	0.0932278	0.268052	1.1017
YOR230W	WTM1	1	-0.126963	0.233807	1.57399	0.116688	0.217496	1.40104
YNR030W	ALG12	1	0.0705389	0.165934	0.837828	-0.0741659	0.285873	0.845005
YEL031W	SPF1	1	-0.0151503	0.168516	0.708483	0.0149929	0.284005	0.693889
YLR053C	NA	1	0.101515	0.352054	0.0871373	-0.109202	0.100506	0.193942
YBR269C	SDH8	1	-0.0131534	0.216627	1.54324	0.0130345	0.235948	1.42614
YOR249C	APC5	1	0.0338882	0.0420963	0.429138	-0.0347034	0.41054	0.562415
YMR194C-B	CMC4	1	0.0627025	0.462818	1.7446	-0.065552	-0.0101719	2.10109
YIR038C	GTT1	1	-0.0178749	0.148113	1.79058	0.0176562	0.304624	1.64959
YPR003C	NA	1	-0.0511293	0.138204	0.647598	0.0493791	0.315424	0.792697
YBR169C	SSE2	1	0.101273	0.160391	1.76751	-0.108922	0.293703	1.57442
YJL036W	SNX4	1	0.0732196	0.210778	1.02079	-0.0771353	0.244036	0.92603
YDR042C	NA	1	0.0221802	0.00263038	-0.561253	-0.0225266	0.452941	0.172093
YGR149W	NA	1	-0.0322451	0.150294	1.81428	0.0315401	0.306013	1.79874
YGR133W	PEX4	1	-0.000562223	0.199567	0.65529	0.000562004	0.25743	0.523354
YGL136C	MRM2	1	0.0334546	0.235012	0.728872	-0.0342489	0.221993	0.773001
YJR015W	NA	1	-0.00733855	0.168618	-0.0209899	0.00730141	0.288648	0.233645
YGL180W	ATG1	1	-0.107529	0.172681	1.1589	0.100067	0.285246	1.15774
YKL046C	DCW1	1	-0.00399795	0.187683	0.529044	0.0039869	0.270282	0.635788
YBL017C	PEP1	1	-0.0223369	0.140189	1.44721	0.0219963	0.318485	1.33238
YPL244C	HUT1	1	0.0622095	0.112305	0.283329	-0.0650134	0.346783	0.479364
YDR059C	UBC5	1	0.0526219	0.154382	1.00746	-0.0546141	0.304933	1.35215
YDR210C-D	NA	1	-0.0394129	0.239588	0.0326878	0.0383647	0.220564	0.0826748
YPR066W	UBA3	1	-0.0596118	0.265736	1.06562	0.0572461	0.194604	0.979999
YDR338C	NA	1	-0.0984697	0.0569713	0.45246	0.0921761	0.403927	0.355856
YOL062C	APM4	1	0.000203944	0.204348	0.863772	-0.000203973	0.256722	0.600919
YJL186W	MNN5	1	-0.00519483	0.17565	0.0299025	0.00517619	0.285506	0.22768
YNL048W	ALG11	1	0.0865951	0.117561	0.416374	-0.0921266	0.343624	0.492272
YGL198W	YIP4	1	0.0242674	0.197216	1.04156	-0.0246826	0.264264	0.953785
YDR084C	TVP23	1	0.0973961	0.235632	1.04615	-0.10445	0.226057	1.25405
YDR367W	KEI1	1	0.157129	0.164612	0.227614	-0.176358	0.297338	0.413355
YDR070C	FMP16	1	0.0961745	0.194711	1.99392	-0.103047	0.267598	2.07613
YLR046C	NA	1	0.205342	0.262401	1.25077	-0.239497	0.20001	0.72009
YKL072W	STB6	1	-0.0789375	0.168219	0.366182	0.0748416	0.29442	0.19823
YGL010W	MPO1	1	-0.156623	-0.000468163	0.399012	0.141272	0.463728	0.666809
YBR058C-A	TSC3	1	0.0130639	0.176361	0.435537	-0.0131833	0.287309	0.830035
YMR097C	MTG1	1	0.0755893	0.179101	0.893819	-0.0797698	0.285023	0.846942
YJR036C	HUL4	1	-0.0420484	-0.0242435	1.57282	0.0408575	0.488973	1.44857
YGL160W	AIM14	1	-0.0282541	0.150617	0.500218	0.0277114	0.314321	0.680845
YGR142W	BTN2	1	-0.00868861	0.29133	0.586942	0.00863659	0.174017	0.761811
YKL100C	NA	1	-0.0129572	0.120137	0.81424	0.0128419	0.345391	0.946527
YCL033C	MXR2	1	-0.100495	0.196333	1.45177	0.093948	0.270238	1.22062
YJL045W	NA	1	0.0972065	-0.021488	0.298558	-0.104232	0.488805	0.990325
YBR283C	SSH1	1	0.0025816	0.185715	0.055663	-0.00258623	0.281819	0.10026
YLR324W	PEX30	1	-0.233841	0.139603	1.00047	0.201172	0.32853	1.15418
YGR189C	CRH1	1	0.0569269	0.26122	0.914228	-0.0592657	0.206973	0.926496
YDR241W	BUD26	1	-0.192478	0.135974	0.0442063	0.169795	0.332755	0.981086
YHL002W	HSE1	1	0.0161937	0.269054	1.04366	-0.0163775	0.199751	0.831832
YKR013W	PRY2	1	0.0178157	0.492644	1.07386	-0.0180384	-0.0226939	1.14327
YNL160W	YGP1	1	-0.0917411	0.203531	0.376903	0.0862544	0.267692	0.46108
YNL125C	ESBP6	1	-0.0157615	0.236186	0.0406913	0.0155912	0.23522	0.254723
YDR306C	NA	1	-0.0240134	0.276103	0.661934	0.0236202	0.195612	0.50492
YPR091C	NVJ2	1	-0.0897537	0.209414	0.805953	0.0844954	0.26322	0.99446
YBR056W-A	NA	1	0.0961745	0.401031	3.47807	-0.103047	0.0716777	3.27461
YHR171W	ATG7	1	-0.172529	0.0459495	1.07949	0.154083	0.42689	1.06913
YDR475C	JIP4	1	-0.132333	0.136407	0.846772	0.121208	0.336672	0.877474
YDR436W	PPZ2	1	-0.132307	0.209016	1.05859	0.121186	0.264085	1.39291
YLR037C	PAU23	1	0.0489819	0.110043	0.645562	-0.0507035	0.363131	0.413663
YHR092C	HXT4	1	-0.148843	0.0917246	1.09237	0.134913	0.381483	1.19633
YML128C	MSC1	1	-0.19936	0.131642	2.33401	0.175126	0.341998	2.57447
YOR257W	CDC31	1	0.0783788	0.094351	0.605327	-0.0828829	0.379662	0.806395
YKR106W	GEX2	1	-0.66497	0.221158	1.0461	0.453437	0.253403	1.02737
YJL057C	IKS1	1	-0.0593342	0.16288	1.63488	0.0569901	0.312132	1.67205
YGR127W	NA	1	0.00363099	0.202012	1.28255	-0.00364015	0.273251	1.47093
YDR326C	YSP2	1	-0.0129241	0.272055	0.13068	0.0128094	0.203266	0.562337
YGR008C	STF2	1	-0.18333	0.17766	3.016	0.162638	0.298931	3.00726
YLR041W	NA	1	-0.269167	0.159518	1.17541	0.226757	0.317294	1.06205
YOL118C	NA	1	0.571704	0.0148885	1.15679	-0.960941	0.462171	0.886524
YNL095C	NA	1	-0.0334203	0.177656	-0.135009	0.0326636	0.299656	0.208657
YGL072C	NA	1	0.447975	0.489297	0.233887	-0.653182	-0.0118901	-0.140319
YBR229C	ROT2	1	-0.0676039	0.154523	0.724289	0.0645773	0.323104	0.901173
YCL012C	NA	1	0.0329272	0.071416	1.03637	-0.0336963	0.406224	1.0435
YBR131W	CCZ1	1	-0.0323837	0.124238	0.383624	0.0316728	0.353703	0.480376
YJL185C	ATG36	1	0.0138591	0.380989	1.19726	-0.0139936	0.0974586	1.19696
YIL099W	SGA1	1	0.0207968	0.0654318	1.41693	-0.0211009	0.413032	1.34271
YOR044W	IRC23	1	0.164416	0.300162	0.679392	-0.185593	0.179416	0.663077
YDL015C	TSC13	1	0.0337476	0.221659	0.622288	-0.034556	0.258816	0.673922
YNL204C	SPS18	1	-0.205244	0.197298	0.0417927	0.179649	0.283482	0.19119
YBL082C	ALG3	1	0.0136549	0.289112	0.170104	-0.0137854	0.191813	0.387941
YBR234C	ARC40	1	-0.0553143	0.180442	0.818478	0.0532716	0.300801	0.539999
YDR125C	ECM18	1	-0.143333	0.249728	0.507509	0.130371	0.231932	0.605005
YBR126C	TPS1	1	-0.142548	0.201253	1.71117	0.129721	0.281046	1.57888
YPL167C	REV3	1	-0.0811044	0.161815	0.876654	0.0767866	0.320489	0.745783
YDR099W	BMH2	1	0.0690781	0.213023	0.485899	-0.0725528	0.269599	0.542049
YDR519W	FPR2	1	0.0112364	0.167951	1.24714	-0.0113246	0.31472	1.37769
YDR233C	RTN1	1	0.0222034	0.248129	0.207111	-0.0225505	0.234659	0.401127
YJR118C	ILM1	1	0.165584	0.137147	0.30298	-0.187083	0.346875	0.589993
YOR236W	DFR1	1	0.15117	0.29971	0.766103	-0.168884	0.184583	0.859917
YDR335W	MSN5	1	-0.0220713	0.134594	0.855499	0.0217387	0.349902	0.620315
YER001W	MNN1	1	0.0630636	0.244386	0.118032	-0.0659468	0.24015	0.155296
YDR019C	GCV1	1	-0.0708872	0.211107	0.803479	0.0675667	0.273751	0.497274
YNL101W	AVT4	1	0.0322709	0.156609	0.332419	-0.0330093	0.328773	0.317624
YBR008C	FLR1	1	0.0718293	0.29335	0.366124	-0.0755937	0.192164	0.0925555
YGL138C	NA	1	-0.912705	0.115441	1.52038	0.55465	0.370079	-0.820278
YIR042C	NA	1	-0.0607494	0.158975	0.763267	0.0582944	0.326684	0.734087
YGR172C	YIP1	1	0.178573	0.127056	0.0829352	-0.203841	0.35895	0.328521
YKR049C	FMP46	1	0.00168908	0.38764	2.07772	-0.00169106	0.0985332	2.04988
YDR046C	BAP3	1	-0.116052	0.167747	0.243501	0.107408	0.319039	0.366873
YIL062C	ARC15	1	0.000979369	0.269323	1.16738	-0.000980035	0.217917	1.06652
YLR222C-A	NA	1	0.499431	0.665081	0.096011	-0.77018	-0.177143	-1.73007
YIL010W	DOT5	1	-0.14193	0.209808	1.39235	0.12921	0.278811	1.13678
YMR015C	ERG5	1	-0.0168597	0.222855	0.0570779	0.016665	0.265982	0.193853
YMR292W	GOT1	1	0.0894063	0.106002	0.0400951	-0.0953152	0.382998	0.0694215
YCR024C-A	PMP1	1	0.0124283	0.0499296	-0.33259	-0.0125363	0.44033	-0.084113
YJL205C	NCE101	1	0.126467	0.194753	0.610206	-0.138628	0.295711	0.912709
YOR113W	AZF1	1	-0.30039	0.316442	0.870999	0.248495	0.17504	0.752354
YGL139W	FLC3	1	-0.00313063	0.245004	0.222544	0.00312385	0.246796	0.36652
YIL108W	NA	1	-0.0903301	0.301619	1.35412	0.0850061	0.190188	1.24182
YMR088C	VBA1	1	0.0901141	0.232381	0.733951	-0.09612	0.260274	0.750552
YJL066C	MPM1	1	-0.102466	0.167096	1.67369	0.0956686	0.326363	1.56608
YPL149W	ATG5	1	-0.0026113	0.163881	1.68213	0.00260658	0.330053	1.71038
YOL031C	SIL1	1	-0.0439154	0.235854	1.81913	0.042618	0.258372	1.91072
YIL067C	NA	1	0.0670857	0.183408	1.05271	-0.070358	0.311256	1.08061
YJR019C	TES1	1	-0.0854145	0.287794	1.50606	0.080639	0.207527	1.4628
YPL196W	OXR1	1	0.0223493	0.310997	0.98487	-0.0227009	0.185311	1.02227
YLR456W	NA	1	0.0653839	0.0999859	0.457787	-0.0684884	0.396339	0.868664
YCR030C	SYP1	1	-0.0893634	0.334604	0.736808	0.0841495	0.161873	0.834625
YDR154C	NA	1	0.148539	0.152183	0.832129	-0.165606	0.344711	0.653937
YNR062C	NA	1	-0.410931	0.295288	0.185649	0.319459	0.202002	0.166924
YEL007W	MIT1	1	-0.0964896	0.209458	0.0592559	0.0904388	0.287832	0.173921
YPL067C	NA	1	0.01528	0.402274	0.948614	-0.0154435	0.0952211	0.665517
YPR196W	NA	1	-0.177228	0.2954	0.533684	0.157819	0.202114	0.326514
YGR088W	CTT1	1	-0.30549	0.0951832	2.73069	0.25197	0.402514	2.9473
YPL099C	INA17	1	-0.0224842	0.0985323	0.458893	0.0221391	0.399198	0.540494
YDR284C	DPP1	1	0.0473726	0.208682	0.877724	-0.0489812	0.28922	0.895538
YMR256C	COX7	1	0.0503426	0.201237	0.25327	-0.052163	0.297027	0.435307
YER097W	NA	1	0.241879	-0.0925441	-0.494964	-0.290766	0.591778	0.334307
YML072C	TCB3	1	-0.126444	0.206597	0.567054	0.116249	0.292991	1.09908
YMR035W	IMP2	1	-0.0969971	0.136179	1.24667	0.0908845	0.364148	1.08164
YDR411C	DFM1	1	-0.0422274	0.203227	1.13117	0.0410265	0.297102	1.27968
YOR302W	NA	1	-0.0771127	0.37116	-0.566501	0.0731993	0.130708	-0.595153
YKL044W	NA	1	-0.288628	0.112672	0.280376	0.240399	0.391078	0.22966
YER075C	PTP3	1	-0.018712	0.216332	0.352685	0.0184724	0.28789	0.420683
YDR534C	FIT1	1	0.118331	-0.0347621	1.31695	-0.128911	0.54018	0.983349
YLR393W	ATP10	1	-0.0096709	0.28604	0.290039	0.0096065	0.220041	0.4717
YKL132C	RMA1	1	0.073452	0.0518459	0.40525	-0.0773933	0.455772	0.391761
YAL002W	VPS8	1	-0.0838426	0.160438	0.926213	0.0792365	0.347193	0.842753
YOR227W	HER1	1	-0.156975	0.165424	1.06268	0.141559	0.342278	1.07026
YCL019W	NA	1	-0.113258	0.144331	0.986169	0.10501	0.36526	1.27783
YCL035C	GRX1	1	0.0232339	0.226763	1.51569	-0.0236142	0.282893	1.33286
YNL025C	SSN8	1	0.00106467	0.205061	0.709459	-0.00106546	0.304834	0.760993
YDR253C	MET32	1	0.203324	0.299375	0.243219	-0.236755	0.210605	-0.148551
YKR042W	UTH1	1	-0.0416807	0.223672	0.177975	0.0405102	0.286318	0.208699
YLL053C	NA	1	0.338881	0.570561	-0.736379	-0.443742	-0.0601587	-0.291158
YNR056C	BIO5	1	0.00988199	-0.0341209	-0.712955	-0.00995014	0.545612	0.0301599
YKL162C	NA	1	0.0757389	0.0971912	0.717407	-0.0799365	0.414667	0.53222
YLR362W	STE11	1	-0.0663031	0.207887	0.883099	0.0633894	0.304044	0.75352
YLR004C	THI73	1	0.0740185	0.0181011	0.761032	-0.0780224	0.493953	0.504615
YDR001C	NTH1	1	-0.116119	0.219117	1.31051	0.107465	0.295165	1.2357
YER056C	FCY2	1	0.00290659	0.208216	-0.775114	-0.00291246	0.306094	-0.522652
YOL088C	MPD2	1	0.0735092	0.265155	0.74561	-0.0774567	0.250013	0.943544
YDR286C	NA	1	0.184085	-0.0262807	0.911909	-0.211057	0.541458	0.395157
YDR205W	MSC2	1	-0.0722691	0.205237	0.650814	0.0688209	0.310546	0.564126
YBL047C	EDE1	1	-0.112259	0.251683	0.830589	0.104151	0.264497	0.837969
YBR161W	CSH1	1	-0.00517102	0.290274	1.09212	0.00515255	0.226022	1.08627
YML067C	ERV41	1	0.0212048	0.182942	0.806175	-0.0215211	0.334095	0.910523
YBR069C	TAT1	1	-0.0905461	0.193595	-0.215523	0.0851973	0.324341	-0.174138
YJR005W	APL1	1	0.0504904	0.213345	0.849001	-0.0523217	0.30565	0.812713
YCL043C	PDI1	1	-0.136719	0.233617	1.49913	0.124877	0.286046	1.62315
YOR347C	PYK2	1	-0.183047	0.296413	2.0405	0.162416	0.223995	1.90269
YOR245C	DGA1	1	0.0237429	0.228624	1.02267	-0.0241401	0.291826	1.05242
YDR478W	SNM1	1	0.0186425	0.235346	-0.276196	-0.0188865	0.286574	-0.353816
YKR003W	OSH6	1	-0.0330304	0.187762	1.59979	0.0322911	0.335875	1.38654
YKL162C-A	NA	1	0.179167	-0.146323	0.624739	-0.204615	0.670193	-0.444613
YDR065W	RRG1	1	0.0731133	0.198841	0.434763	-0.0770173	0.325336	0.456527
YDR350C	ATP22	1	0.0516873	0.118505	0.607435	-0.0536081	0.406498	0.54697
YDL146W	LDB17	1	-0.133525	0.344506	1.26175	0.122207	0.180771	1.11204
YBL089W	AVT5	1	0.0879739	0.164756	0.520066	-0.0936888	0.361069	0.582188
YLL066W-B	NA	1	0.128516	0.337235	-0.345293	-0.141094	0.188908	0.220944
YJR039W	NA	1	-0.101847	-0.00223781	0.810206	0.0951288	0.528401	0.854767
YBR224W	NA	1	-0.620051	0.0861679	1.07607	0.432267	0.440341	-0.0421963
YLR125W	NA	1	-0.194815	0.378766	0.613775	0.171611	0.147976	0.732553
YPL027W	SMA1	1	0.397387	0.747462	0.678465	-0.550296	-0.220293	0.811742
YGR256W	GND2	1	0.0423644	0.196729	2.23174	-0.0436461	0.331025	2.21106
YBL040C	ERD2	1	0.0219549	0.209136	0.887461	-0.0222942	0.319103	1.28516
YKL150W	MCR1	1	-0.00643973	0.135479	1.10487	0.00641111	0.393372	0.988779
YOL092W	YPQ1	1	0.0672216	0.24441	-0.125743	-0.0705075	0.284841	0.0574089
YBL098W	BNA4	1	-0.0563446	0.268359	0.380847	0.0542265	0.260972	0.160852
YBR201W	DER1	1	0.0313716	0.242864	1.5135	-0.0320689	0.286935	1.7949
YHR057C	CPR2	1	0.0361798	0.150643	0.560675	-0.0371105	0.379517	0.773581
YEL062W	NPR2	1	-0.0249897	0.180884	0.501891	0.0245642	0.349301	0.474862
YDL161W	ENT1	1	0.021999	0.273766	0.873026	-0.0223397	0.256451	0.895943
YDR034C-D	NA	1	0.00523968	0.171219	1.973	-0.00525878	0.359077	1.77935
YHR026W	VMA16	1	-0.00551585	0.204913	0.0892565	0.00549484	0.325646	0.224415
YLR361C	DCR2	1	0.0501729	0.183173	0.6033	-0.0519808	0.34747	0.626441
YNL253W	TEX1	1	0.0664588	0.258338	0.621796	-0.0696687	0.272953	0.440341
YOR002W	ALG6	1	0.0192562	0.225648	0.973274	-0.0195167	0.305988	1.14264
YNR069C	BSC5	1	-0.0576433	0.0966807	0.359841	0.0554284	0.435134	0.709945
YIL150C	MCM10	1	-0.0372196	0.226673	-0.0369267	0.0362834	0.305288	0.0206509
YIL146C	ATG32	1	0.103609	0.215472	0.97776	-0.11163	0.317645	0.818141
YPR109W	NA	1	0.034894	0.166841	0.745458	-0.035759	0.367686	0.898723
YJL091C	GWT1	1	-0.0165601	0.236094	0.937479	0.0163722	0.300929	1.04442
YHL021C	AIM17	1	-0.0334502	0.218506	2.84947	0.0326922	0.318792	2.7687
YER084W	NA	1	-0.276243	0.390805	0.229189	0.231754	0.146719	0.641098
YLR454W	FMP27	1	-0.109005	0.115927	0.890762	0.101344	0.422188	0.967942
YBR086C	IST2	1	0.0105189	0.271236	0.563512	-0.0105961	0.267105	1.01791
YKL220C	FRE2	1	-0.209368	0.245043	0.464028	0.182799	0.293967	0.275377
YJL172W	CPS1	1	-0.0190431	0.348414	1.05564	0.018795	0.190816	1.44857
YMR298W	LIP1	1	0.0280379	0.264597	0.59773	-0.0285936	0.275781	0.681321
YGR284C	ERV29	1	0.0110743	0.183019	1.31867	-0.01116	0.358948	1.43457
YOR329C	SCD5	1	-0.05555	0.333854	0.970587	0.0534902	0.209041	0.92137
YGR027W-B	NA	1	-0.154903	0.223186	0.658864	0.139872	0.320526	0.593026
YJR013W	GPI14	1	-0.00446082	0.235753	0.389842	0.00444707	0.30918	0.591923
YCL044C	MGR1	1	-0.040417	0.310356	1.01481	0.0393155	0.236299	1.12102
YML130C	ERO1	1	0.00883768	0.205565	1.80926	-0.00889216	0.341178	1.77182
YLR040C	AFB1	1	-0.0290641	0.288112	0.829509	0.0284902	0.258957	1.13
YPR124W	CTR1	1	-0.0732852	0.143088	0.592849	0.0697418	0.404062	0.720054
YBR036C	CSG2	1	-0.0528868	0.270152	1.07472	0.0510164	0.278657	1.11774
YLR242C	ARV1	1	0.166655	0.100165	0.475454	-0.188452	0.44944	0.315226
YNL200C	NA	1	0.117437	0.450698	1.86822	-0.12785	0.0994226	1.84483
YDR007W	TRP1	1	0.0662418	0.201304	0.729343	-0.0694303	0.349959	0.697196
YJL135W	NA	1	0.282283	-0.0410427	-0.356585	-0.351291	0.592653	-0.134303
YBR078W	ECM33	1	0.0144485	0.245279	0.188532	-0.0145947	0.306917	0.339932
YNR061C	NA	1	-0.0195797	0.212522	1.12067	0.0193175	0.341207	1.14069
YBR051W	NA	1	-1.85231	-0.239204	1.71827	0.784966	0.793041	-0.174924
YCR068W	ATG15	1	-0.0431511	0.341357	1.03362	0.0418978	0.212497	1.08711
YBR024W	SCO2	1	-0.020461	0.190481	1.17267	0.0201749	0.364184	1.27764
YNL320W	NA	1	-0.0572217	0.193318	0.963734	0.0550385	0.361362	0.841311
YJR009C	TDH2	1	0.0357314	0.325789	0.341271	-0.0366388	0.228916	0.201241
YPR117W	NA	1	-0.0981236	0.183718	1.07061	0.0918727	0.371999	1.01629
YOR242C	SSP2	1	-0.500739	0.0838017	-0.0847305	0.371007	0.472191	0.311581
YNL162W-A	NA	1	0.121655	0.458183	-0.389717	-0.132866	0.0987916	-0.5387
YDR038C	ENA5	1	0.0426067	0.151192	0.702988	-0.0439034	0.406277	0.564067
YGR045C	NA	1	0.241879	0.125636	0.353033	-0.290766	0.433516	0.526952
YKL142W	MRP8	1	0.00471222	0.21163	1.76124	-0.00472766	0.348151	1.53339
YKR088C	TVP38	1	0.161426	0.180979	0.74818	-0.181791	0.378953	0.776437
YML101C-A	NA	1	-0.199224	0.529362	1.30425	0.175021	0.0310928	1.14113
YGR059W	SPR3	1	-0.199224	-0.00115238	2.06168	0.175021	0.561608	2.00173
YKL073W	LHS1	1	0.014119	0.165429	1.64389	-0.0142586	0.395103	1.87547
YIL165C	NA	1	0.0660689	0.321626	0.424532	-0.0692404	0.239229	0.56471
YLR466W	YRF1-4	1	-0.418582	0.150133	0.0911205	0.324051	0.411197	0.214414
YDR282C	NA	1	0.0690454	0.168815	0.961402	-0.0725167	0.393192	0.881057
YGR154C	GTO1	1	0.100646	0.267148	0.396224	-0.108198	0.295131	0.540997
YGR036C	CAX4	1	-0.044307	0.249822	0.565698	0.0429868	0.313616	0.688077
YFL031W	HAC1	1	-0.162078	0.237144	1.31327	0.145694	0.326378	1.7368
YGR060W	ERG25	1	-0.0448076	0.298731	0.226554	0.0434578	0.264809	0.315344
YOL107W	NA	1	0.150299	0.228551	0.880011	-0.167798	0.335435	1.12268
YML131W	NA	1	-0.00273899	0.0929411	1.31225	0.0027338	0.471538	1.15942
YBR140C	IRA1	1	-0.0383956	0.103498	0.835296	0.0374002	0.461385	0.53302
YGR260W	TNA1	1	0.0379468	0.313446	0.522907	-0.038972	0.251955	0.508199
YEL039C	CYC7	1	-0.00164101	0.26523	0.32287	0.00163915	0.300615	0.911327
YJL151C	SNA3	1	0.0534862	0.348384	1.32001	-0.0555457	0.2176	1.31635
YOR386W	PHR1	1	-0.120715	0.071408	1.16826	0.111389	0.494645	1.01773
YMR096W	SNZ1	1	0.113726	0.229703	0.874967	-0.123463	0.336389	0.677459
YMR281W	GPI12	1	0.0167927	0.358851	0.933743	-0.0169904	0.207402	1.07241
YOR338W	NA	1	0.0972065	0.193525	0.663555	-0.104232	0.373327	0.425262
YOL087C	DUF1	1	-0.0866269	0.264879	1.3219	0.0817187	0.302835	1.24447
YGL038C	OCH1	1	-0.0337929	0.319096	1.14934	0.0330195	0.248922	1.18479
YOR005C	DNL4	1	0.0182658	0.166534	1.19486	-0.0185001	0.402313	1.15953
YLR459W	GAB1	1	-0.0258523	0.297711	0.484771	0.0253971	0.271353	0.415795
YOR094W	ARF3	1	0.124797	0.273676	0.403745	-0.136624	0.295815	0.41874
YKL026C	GPX1	1	-0.00837102	0.0197759	1.73392	0.00832273	0.55245	1.83503
YNL277W-A	NA	1	0.499431	0.527578	0.989096	-0.77018	0.0452496	1.26993
YGR194C	XKS1	1	-0.216092	0.253155	1.70313	0.187901	0.320034	1.54246
YPL006W	NCR1	1	-0.0210154	0.220074	1.00177	0.0207136	0.353371	1.10787
YER034W	NA	1	-0.00541485	0.356733	1.03906	0.0053946	0.216797	0.914149
YGL242C	NA	1	0.0632051	0.291863	1.24707	-0.0661015	0.282325	1.23989
YPR202W	NA	1	-0.385708	-0.0680543	0.403518	0.30404	0.642263	0.34415
YMR221C	NA	1	0.032229	0.274904	0.259563	-0.0329654	0.301002	0.458129
YHL009C	YAP3	1	0.0618909	0.318245	0.530223	-0.0646654	0.258395	0.481336
YPR201W	ARR3	1	-0.179223	0.0763342	0.528575	0.159399	0.500897	0.965044
YGR106C	VOA1	1	0.099483	0.3208	0.393362	-0.106854	0.257076	0.536247
YFL055W	AGP3	1	-0.00776121	0.354387	0.808487	0.00771968	0.223902	1.07859
YDL037C	BSC1	1	0.376127	0.495422	0.211646	-0.510155	0.0828821	0.19292
YGR203W	YCH1	1	0.0243657	0.09578	0.152314	-0.0247843	0.483657	-0.0705521
YMR274C	RCE1	1	-0.039964	0.305417	0.438586	0.0388867	0.274509	0.522507
YPL240C	HSP82	1	-0.0721455	0.136826	1.12265	0.0687088	0.443277	1.09137
YKL007W	CAP1	1	-0.00548399	0.213953	1.29947	0.00546323	0.366604	1.09203
YLR378C	SEC61	1	0.0120379	0.232622	0.699074	-0.0121392	0.349577	0.816015
YNL336W	COS1	1	-0.0609515	0.306197	1.34088	0.0584804	0.276008	1.45934
YJL097W	PHS1	1	0.116265	0.286943	0.335222	-0.126462	0.295956	0.592586
YAL019W-A	NA	1	0.0270405	0.49576	0.23773	-0.027557	0.0874326	-1.10292
YHR181W	SVP26	1	0.125618	0.207763	0.422603	-0.137608	0.375774	0.570486
YOL075C	NA	1	-0.13886	0.247099	0.653701	0.126661	0.336569	0.542088
YER044C	ERG28	1	0.0256917	0.345853	0.0375358	-0.0261575	0.238042	0.205502
YIL014C-A	NA	1	-0.0804524	0.240476	0.554263	0.0762019	0.344512	0.899501
YLR356W	ATG33	1	-0.0235443	0.345875	1.21552	0.0231663	0.239114	1.17616
YIR028W	DAL4	1	0.209486	0.315635	0.238177	-0.245157	0.269878	0.405007
YBR284W	NA	1	0.203809	0.323379	1.96581	-0.237413	0.264201	2.04261
YMR299C	DYN3	1	0.0257426	0.178096	0.449796	-0.0262103	0.40965	0.862529
YBL088C	TEL1	1	-0.103606	0.237945	0.763408	0.0966619	0.350933	0.739882
YLL016W	SDC25	1	0.0413774	0.148959	1.44698	-0.0425992	0.439938	1.58358
YGL084C	GUP1	1	0.0106263	0.196775	0.935323	-0.0107051	0.392278	0.988863
YDR261W-B	NA	1	-0.0928443	0.273172	1.88364	0.0872289	0.315948	2.06168
YIL071C	PCI8	1	0.0706882	0.186298	1.01933	-0.0743309	0.402968	1.12154
YIL111W	COX5B	1	-0.0656534	0.25426	1.23191	0.0627953	0.335027	1.41808
YDR504C	SPG3	1	0.302086	0.289875	0.93377	-0.382562	0.30151	0.248028
YGL053W	PRM8	1	-0.026396	0.265388	2.59743	0.0259217	0.327442	2.61438
YNL020C	ARK1	1	0.0158872	0.227698	1.70124	-0.0160641	0.365387	1.72222
YOR079C	ATX2	1	0.0622281	0.344692	0.246016	-0.0650336	0.248565	0.241388
YBR244W	GPX2	1	-0.0441985	0.0187138	0.934369	0.0428846	0.575118	0.919496
YDR319C	YFT2	1	0.0515074	0.320964	1.1607	-0.0534147	0.273086	1.44055
YHL048W	COS8	1	-0.0282876	0.274928	1.37625	0.0277436	0.319412	1.42205
YLR412C-A	NA	1	-1.03942	-0.0112681	0.0717384	0.597865	0.60594	0.637975
YJL215C	NA	1	-0.026396	0.101287	0.652442	0.0259217	0.493428	0.408424
YBR255C-A	NA	1	0.138882	0.176112	0.601426	-0.15369	0.418626	0.922609
YGR018C	NA	1	0.625639	0.0163557	1.68432	-1.1294	0.579116	1.49567
YKL071W	NA	1	-0.125398	0.204405	0.844893	0.115365	0.391372	0.933082
YOR303W	CPA1	1	-0.141721	0.210557	-0.151331	0.129036	0.385703	-0.276794
YJL020C	BBC1	1	-0.0629727	0.371981	1.19129	0.0603386	0.224615	1.28187
YNL198C	NA	1	-0.0839851	0.509759	-1.15726	0.0793638	0.0874383	-0.828059
YLR162W	NA	1	-0.136342	0.282595	1.09767	0.124562	0.31484	0.972027
YGL079W	KXD1	1	0.18175	0.224694	0.398969	-0.207993	0.372869	0.380243
YKL175W	ZRT3	1	-0.0128078	0.290096	0.534913	0.0126951	0.307533	0.698264
YNL283C	WSC2	1	0.0235493	0.438702	0.544764	-0.0239401	0.159373	1.10512
YDL133C-A	RPL41B	1	0.158081	0.184609	0.144186	-0.177558	0.413815	0.643079
YGL118C	NA	1	0.169991	-0.2169	-0.718856	-0.192729	0.815345	-0.737582
YDR391C	NA	1	0.107516	0.338441	1.83986	-0.116179	0.260569	1.77289
YER158C	NA	1	0.00701772	0.349439	0.865405	-0.00705202	0.250001	1.16291
YDL079C	MRK1	1	0.00176671	-0.12412	0.864422	-0.00176887	0.724162	1.36784
YPL163C	SVS1	1	0.0713406	0.493773	0.358571	-0.0750528	0.109813	0.996694
YGR295C	COS6	1	0.0351725	0.234415	0.931147	-0.0360515	0.369506	1.04156
YDL239C	ADY3	1	0.0200781	0.254676	1.28877	-0.0203614	0.349657	1.18967
YHR134W	WSS1	1	-0.032387	0.383014	0.619826	0.0316759	0.222614	0.477042
YDL045C	FAD1	1	0.000962373	0.188943	1.30667	-0.000963015	0.416957	1.1774
YLR219W	MSC3	1	-0.157349	0.265543	0.928374	0.141863	0.342105	1.12833
YBL020W	RFT1	1	0.0440082	0.254604	0.256051	-0.0453929	0.354313	0.220993
YOR071C	NRT1	1	-0.070256	0.287804	0.878644	0.0669929	0.321228	0.832278
YPL203W	TPK2	1	-0.0369816	0.248536	1.33699	0.0360573	0.361423	1.24352
YOR121C	NA	1	0.0829012	0.236971	0.498014	-0.087957	0.373052	-0.0478469
YMR043W	MCM1	1	0.108665	0.379317	0.207415	-0.117521	0.231086	0.326295
YER187W	NA	1	-0.102484	0.289937	-0.00676073	0.0956844	0.322182	0.911088
YGL214W	NA	1	0.499431	0.790612	-1.12638	-0.77018	-0.177143	-1.73007
YDL114W	NA	1	0.499431	-0.794351	3.14664	-0.77018	1.40782	2.85489
YOR022C	NA	1	-0.0934063	0.198323	0.876295	0.0877248	0.415321	1.10206
YBR149W	ARA1	1	-0.0821541	0.20402	1.86471	0.0777269	0.409852	1.60441
YLR337C	VRP1	1	-0.0952302	0.419183	1.26312	0.0893315	0.194873	1.24219
YJL034W	KAR2	1	-0.044058	0.261404	1.70312	0.0427523	0.353399	1.76803
YLR329W	REC102	1	-0.131292	0.0488578	0.434427	0.120334	0.56653	0.454176
YIL102C-A	NA	1	0.145878	0.298951	0.854026	-0.162305	0.317838	0.905462
YDR492W	IZH1	1	0.060484	0.233904	-0.6214	-0.0631311	0.383271	-0.405439
YGR294W	PAU12	1	-0.0441985	0.533287	0.64014	0.0428846	0.0849063	-0.18004
YPL168W	NA	1	0.0478572	0.279967	0.571716	-0.0494994	0.338279	0.807537
YJR073C	OPI3	1	0.153162	0.332581	0.946883	-0.171375	0.28615	1.28473
YDL149W	ATG9	1	0.0164898	0.143909	1.38242	-0.0166804	0.475022	1.31826
YDL242W	NA	1	0.128516	0.249773	0.502704	-0.141094	0.369481	0.220944
YOR097C	NA	1	-0.111982	0.324059	1.01877	0.103913	0.29555	1.325
YGL166W	CUP2	1	-0.00982366	0.323508	1.5181	0.00975722	0.296548	1.44825
YCR011C	ADP1	1	-0.0235291	0.17998	0.819437	0.0231515	0.442021	0.891671
YCR081W	SRB8	1	-0.0489818	0.205251	0.381744	0.0473733	0.417003	0.423948
YOR092W	ECM3	1	-0.164224	0.403104	1.08193	0.147426	0.219363	1.25055
YLL019C	KNS1	1	-0.275151	0.237512	0.91255	0.230985	0.385	1.26566
YER121W	NA	1	0.0530604	0.00320476	1.56014	-0.0550866	0.620412	1.598
YFR034W-A	NA	1	-0.026396	0.463429	-0.186545	0.0259217	0.160214	-0.255896
YER138W-A	NA	1	0.192478	0.106968	0.526024	-0.22217	0.516815	0.699943
YGL249W	ZIP2	1	-0.0931463	0.439473	1.24995	0.0874954	0.184837	1.06487
YLR080W	EMP46	1	0.201968	0.112279	2.43077	-0.234918	0.512767	2.56057
YDL115C	IWR1	1	0.0478018	0.266842	1.03796	-0.0494401	0.359172	1.34508
YDR140W	MTQ2	1	0.0582512	0.203058	-0.0070719	-0.0607025	0.423864	0.116439
YGR197C	SNG1	1	0.144126	0.631372	0.637999	-0.160139	-0.00333834	0.260101
YJR044C	VPS55	1	0.0503358	0.349142	1.0544	-0.0521557	0.279378	1.14162
YFR020W	NA	1	-0.0678942	0.352132	0.5463	0.0648421	0.279078	0.932037
YDR479C	PEX29	1	-0.0508209	0.250777	0.901343	0.0490915	0.380481	1.01903
YLR064W	PER33	1	0.0807887	0.329674	0.317992	-0.0855825	0.30188	0.594027
YMR053C	STB2	1	-0.0606293	0.0469521	1.78204	0.0581838	0.584725	1.77555
YPL119C	DBP1	1	-0.685664	0.184942	1.21136	0.462869	0.447485	1.45567
YER159C	BUR6	1	0.0519078	0.326089	0.515452	-0.0538453	0.307225	0.619816
YOL157C	IMA2	1	0.12075	0.3009	0.854536	-0.131787	0.333145	0.727751
YBR180W	DTR1	1	-0.181012	-0.32279	1.21965	0.160812	0.957382	1.06342
YGR225W	AMA1	1	0.307861	0.117368	1.03372	-0.391893	0.518001	1.15518
YLR281C	NA	1	-0.25252	0.413057	1.01064	0.214835	0.222909	1.12941
YNR075W	COS10	1	-0.0837806	0.153254	1.57884	0.0791811	0.482797	1.47944
YOR161C	PNS1	1	-0.138166	0.24733	0.972466	0.126082	0.389219	1.09848
YGR087C	PDC6	1	-0.0609515	-0.255197	2.01544	0.0584804	0.892525	1.59336
YAL007C	ERP2	1	0.0375328	0.301607	0.7723	-0.0385354	0.336108	0.990195
YER119C	AVT6	1	-0.0434882	0.336574	1.14927	0.0422156	0.303073	1.19693
YBR043C	QDR3	1	-0.120471	0.270246	0.341427	0.111182	0.37023	0.415316
YDR100W	TVP15	1	-0.0921501	0.118511	1.25549	0.0866159	0.522284	1.33609
YKR076W	ECM4	1	-0.0297456	0.287009	2.17158	0.0291447	0.353891	1.99266
YOL159C-A	NA	1	-0.0804524	0.255123	0.697458	0.0762019	0.385932	0.788079
YKL126W	YPK1	1	0.00871517	0.260228	1.38016	-0.00876814	0.380965	1.21886
YPR198W	SGE1	1	-0.0109861	0.301261	1.44987	0.010903	0.34196	1.63978
YDL020C	RPN4	1	0.0198621	0.307746	0.626991	-0.0201394	0.335858	0.583531
YKL154W	SRP102	1	0.0567898	0.233533	0.0535054	-0.0591172	0.411629	0.298837
YPR028W	YOP1	1	-0.0136254	0.337516	0.908766	0.0134979	0.307648	1.10728
YJR078W	BNA2	1	0.0353534	0.419459	2.39412	-0.0362415	0.226215	2.22117
YEL049W	PAU2	1	-0.23938	0.181085	0.456736	0.205255	0.464869	1.31248
YJL093C	TOK1	1	-0.0619413	0.213526	0.968362	0.059391	0.432478	0.816246
YGL033W	HOP2	1	0.12224	0.0349098	-0.145118	-0.133565	0.611476	-0.237844
YKR105C	VBA5	1	0.571704	0.0148885	0.0978951	-0.960941	0.632096	1.07917
YNL179C	NA	1	-0.0726393	0.224245	-0.111439	0.0691566	0.423737	-0.0954691
YOR289W	NA	1	0.0324781	0.229096	2.5502	-0.0332262	0.41915	2.32597
YLR120C	YPS1	1	0.0263727	0.415737	2.97584	-0.0268638	0.232892	2.95386
YDL070W	BDF2	1	0.0193392	0.329562	1.35469	-0.019602	0.319203	1.79435
YMR140W	SIP5	1	0.0431788	0.266054	1.2354	-0.0445111	0.383188	1.23884
YJL073W	JEM1	1	0.141513	0.342048	1.27785	-0.156919	0.307264	1.63977
YDR435C	PPM1	1	-0.0499891	0.241679	1.62257	0.0483148	0.410764	1.57889
YBL043W	ECM13	1	-0.187661	0.199813	-0.076508	0.166037	0.452827	0.751143
YOL002C	IZH2	1	0.0300735	0.0813451	0.416298	-0.0307138	0.572558	0.611992
YJL004C	SYS1	1	0.0592174	0.296706	0.319477	-0.0617525	0.357275	0.642671
YLR349W	NA	1	0.114952	0.502995	3.62528	-0.124911	0.151097	3.73928
YLR245C	CDD1	1	-0.10855	0.355245	0.684562	0.100951	0.300507	0.572296
YKL065C	YET1	1	-0.0190796	0.337151	1.58496	0.0188306	0.318684	1.71454
YOR248W	NA	1	0.331506	0.476298	0.791667	-0.431144	0.179595	1.00383
YAL005C	SSA1	1	-0.127752	0.185154	1.34725	0.117354	0.470778	1.26243
YBR046C	ZTA1	1	0.0116261	0.248562	1.49778	-0.0117205	0.408614	1.38829
YBL078C	ATG8	1	0.1608	0.142216	1.96219	-0.180997	0.516435	1.99765
YDL072C	YET3	1	0.0488515	0.372184	1.38075	-0.0505638	0.286846	1.44757
YPL246C	RBD2	1	-0.0126123	0.288123	1.21126	0.012503	0.371396	1.27811
YOL114C	NA	1	0.0786363	0.263753	-0.0633292	-0.0831708	0.396525	0.282709
YLR296W	NA	1	-0.548795	0.372437	-0.923068	0.396608	0.289205	0.19571
YAL028W	FRT2	1	-0.178034	0.382674	2.0209	0.158457	0.27999	2.06586
YBR137W	NA	1	0.0658604	0.229258	1.17926	-0.0690114	0.435067	1.1356
YGR126W	NA	1	0.200041	0.254385	1.08249	-0.232313	0.410925	1.44806
YLR241W	CSC1	1	-0.0371018	0.325744	1.37488	0.0361715	0.341153	1.53389
YMR045C	NA	1	-0.122093	0.324248	0.185257	0.112562	0.343427	0.308291
YPR159W	KRE6	1	0.0506481	0.27144	0.891943	-0.052491	0.397756	0.815479
YJL212C	OPT1	1	-0.104005	0.302697	-0.627942	0.0970086	0.367432	-0.457122
YGL161C	YIP5	1	0.00581557	0.307101	0.979379	-0.0058391	0.363122	0.976185
YPR082C	DIB1	1	-0.0549133	0.129474	0.147581	0.0528995	0.542507	0.0839074
YCL040W	GLK1	1	-0.289148	0.264661	2.60073	0.24076	0.407856	2.38006
YCL001W	RER1	1	0.113371	0.342034	0.423177	-0.123045	0.330787	0.450794
YPR054W	SMK1	1	-0.026396	0.586713	0.471781	0.0259217	0.0884439	0.723144
YDR031W	MIX14	1	-0.026396	0.360205	0.812818	0.0259217	0.315409	1.6411
YKL133C	NA	1	0.108572	0.288721	1.61565	-0.117412	0.387736	1.84384
YHR112C	NA	1	0.0173382	0.28808	1.36759	-0.0175491	0.391794	1.20751
YER062C	GPP2	1	0.00283794	0.295703	2.62619	-0.00284353	0.384653	2.39248
YBR126W-B	NA	1	0.122617	0.0795056	1.19858	-0.134015	0.602386	1.39459
YER104W	RTT105	1	0.0534532	0.257677	0.799557	-0.0555101	0.424633	0.543473
YBL064C	PRX1	1	-0.31833	0.207439	2.14749	0.260631	0.474883	2.06253
YDL009C	NA	1	0.317539	0.0826511	-1.57131	-0.407751	0.600323	-0.367641
YLR231C	BNA5	1	0.0710081	0.320683	1.09621	-0.0746848	0.365321	0.957078
YBL005W-B	NA	1	-0.0248651	0.320996	0.303519	0.0244438	0.365249	0.548151
YGL167C	PMR1	1	0.0505821	0.295146	1.13043	-0.0524202	0.391109	1.08903
YGL104C	VPS73	1	0.0327823	0.309779	1.47053	-0.0335446	0.378427	1.56809
YFL058W	THI5	1	0.728113	0.134772	1.21778	-1.5415	0.55404	1.35659
YBR141W-A	NA	1	-0.289418	0.516336	0.897023	0.240947	0.173072	0.995655
YOL084W	PHM7	1	-0.0637648	0.318666	4.23619	0.0610654	0.373994	4.07261
YIL160C	POT1	1	0.113726	-0.230096	1.67234	-0.123463	0.924139	2.22246
YJL164C	TPK1	1	-0.0498947	0.181908	1.86061	0.0482266	0.515733	1.78322
YAR033W	MST28	1	-0.172543	0.338871	0.692098	0.154094	0.360268	0.834309
YER053C	PIC2	1	-0.108457	0.332798	1.71848	0.10087	0.366491	1.85123
YPR149W	NCE102	1	-0.105495	0.313379	0.203906	0.0983037	0.387456	0.525106
YMR210W	NA	1	-0.114788	0.242999	1.03353	0.106324	0.458956	0.906742
YKR012C	NA	1	-0.525786	0.309716	-0.166705	0.384513	0.392588	0.520839
YDR516C	EMI2	1	-0.218888	0.345876	2.217	0.190011	0.357012	2.01963
YKL096W-A	CWP2	1	0.0539162	0.586746	0.328462	-0.0560096	0.117269	0.247701
YDL027C	NA	1	0.033446	0.273333	1.8777	-0.0342399	0.430842	1.85494
YMR063W	RIM9	1	-0.187478	0.122183	0.172022	0.165893	0.582521	0.0704396
YLR104W	LCL2	1	0.218567	0.281147	1.1889	-0.257696	0.423625	1.45566
YKL050C	NA	1	0.0411779	0.388007	0.905417	-0.0423879	0.319324	0.943274
YHL028W	WSC4	1	-0.16956	0.4092	-0.343797	0.151711	0.298374	-0.00405929
YBL070C	NA	1	0.728113	1.24169	0.517339	-1.5415	-0.533423	-0.501387
YML042W	CAT2	1	-0.361435	0.264613	1.32162	0.288784	0.4437	1.42843
YFR008W	FAR7	1	0.00900754	0.294452	0.937297	-0.00906413	0.41585	0.846621
YGR122C-A	NA	1	-0.0657682	0.296798	-0.32843	0.0629003	0.413576	-0.388378
YPR121W	THI22	1	-0.100438	0.313854	0.673157	0.0938986	0.39843	0.641803
YFR017C	IGD1	1	-0.142659	0.444132	1.93925	0.129813	0.268782	2.06621
YGL081W	NA	1	-0.0079175	0.283264	1.41066	0.00787428	0.430986	1.42079
YKL201C	MNN4	1	0.0142303	0.30905	1.31045	-0.0143721	0.405268	1.48965
YPL230W	USV1	1	0.005962	0.5786	1.75977	-0.00598674	0.136458	2.33715
YPR153W	NA	1	0.00519965	0.489985	0.146727	-0.00521845	0.225248	0.587433
YLR257W	NA	1	-0.0257315	0.317437	1.37526	0.0252806	0.398564	1.34485
YPL148C	PPT2	1	-0.134796	0.254751	0.536537	0.123271	0.464189	0.614487
YOR219C	STE13	1	-0.0303662	0.265305	1.62104	0.0297402	0.453911	1.75856
YER088C	DOT6	1	-0.0418163	0.449531	0.794436	0.0406383	0.269769	0.771488
YJL077W-B	NA	1	-0.112417	0.450066	0.300627	0.104287	0.269903	0.166424
YGL156W	AMS1	1	-0.00354856	0.241893	2.99216	0.00353985	0.478545	2.58613
YCR061W	NA	1	0.0258524	0.286258	1.38526	-0.0263241	0.434393	1.42882
YGR141W	VPS62	1	-0.0282949	0.291224	1.19934	0.0277506	0.430711	1.34402
YBR208C	DUR1,2	1	0.0533054	0.409771	0.357753	-0.0553508	0.313034	0.313059
YGR019W	UGA1	1	0.0221917	0.407236	1.68073	-0.0225384	0.316043	1.57503
YAR068W	NA	1	0.241879	1.27003	0.353033	-0.290766	-0.545726	-0.250656
YLR001C	NA	1	-0.0970792	0.25365	1.07258	0.0909565	0.47215	1.16127
YLR092W	SUL2	1	0.144083	0.279145	1.06381	-0.160085	0.447451	0.857999
YPL036W	PMA2	1	-0.0600027	0.373128	0.466188	0.0576064	0.354026	0.231734
YHR087W	RTC3	1	-0.1016	0.358899	4.45193	0.0949129	0.369726	4.40503
YPR193C	HPA2	1	-0.166275	0.124906	0.333443	0.149077	0.60461	0.571057
YOR072W	NA	1	-0.166275	-0.344579	-0.261573	0.149077	1.07469	0.106725
YKR017C	HEL1	1	-0.0350784	0.393779	0.64767	0.0342457	0.336941	0.84254
YIL167W	SDL1	1	-0.0498947	0.505183	0.620132	0.0482266	0.226226	0.348864
YGR043C	NQM1	1	-0.298296	0.384354	4.86613	0.247062	0.347059	4.64472
YLR070C	XYL2	1	-0.13962	0.389425	1.28801	0.127292	0.342599	1.56474
YLR265C	NEJ1	1	0.0560568	0.287675	0.801448	-0.0583233	0.444941	0.634583
YLL052C	AQY2	1	0.144176	0.657749	-0.173514	-0.1602	0.0752848	-0.455274
YMR169C	ALD3	1	-0.205955	0.297829	2.82512	0.180193	0.436551	2.81539
YDL158C	NA	1	0.0327823	0.397964	-0.103992	-0.0335446	0.3371	-0.168521
YFL014W	HSP12	1	-0.174717	0.285096	2.74109	0.155825	0.452097	2.85188
YPL057C	SUR1	1	-0.00762227	0.36397	0.997438	0.00758221	0.373782	1.21675
YOR052C	TMC1	1	-0.039584	0.325126	1.56867	0.0385268	0.414472	1.56311
YDL130W-A	STF1	1	0.0247502	0.334791	2.02292	-0.0251822	0.40707	1.91583
YOR036W	PEP12	1	0.0282608	0.39429	2.02321	-0.0288255	0.347691	2.01419
YDL022W	GPD1	1	-0.161504	0.331393	2.46332	0.145231	0.411447	2.31119
YBR139W	NA	1	-0.0925763	0.286961	1.21558	0.0869923	0.458008	1.43674
YDR358W	GGA1	1	-0.069486	0.183905	1.84387	0.0662925	0.56114	1.64213
YDR446W	ECM11	1	-0.519277	0.356867	0.0773036	0.381038	0.389112	-1.16381
YOR178C	GAC1	1	-0.106862	0.499458	1.24686	0.0994894	0.246727	1.67502
YJR106W	ECM27	1	-0.0147417	0.390641	1.94981	0.0145926	0.355924	2.03455
YEL028W	NA	1	0.0530604	0.491491	0.145105	-0.0550866	0.257842	0.743051
YOR292C	NA	1	-0.0377377	0.255306	1.24458	0.0367757	0.495243	1.44007
YMR081C	ISF1	1	-0.143884	0.106656	1.31567	0.130826	0.645437	1.95521
YLR108C	NA	1	-0.018926	0.204477	0.646905	0.0186809	0.553528	0.62818
YER169W	RPH1	1	-0.0497955	0.380631	0.946346	0.0481339	0.379542	0.96463
YDR072C	IPT1	1	0.0406289	0.399686	1.28372	-0.0418063	0.361801	1.32845
YOR363C	PIP2	1	-0.0207787	0.232511	0.978049	0.0204837	0.534644	1.05851
YBR005W	RCR1	1	0.0105887	0.427827	2.58609	-0.0106669	0.339419	2.68527
YNL280C	ERG24	1	-0.00647356	0.337672	0.377158	0.00644464	0.431939	0.439213
YMR159C	ATG16	1	-0.127674	0.600912	0.944309	0.117288	0.169757	1.00289
YDR171W	HSP42	1	-0.0584274	0.375336	2.62318	0.056153	0.397127	2.56481
YBR196C-A	NA	1	0.272283	0.440607	-0.476386	-0.335913	0.332675	-0.495112
YKL202W	NA	1	-0.026396	0.203385	2.04823	0.0259217	0.570049	2.01089
YDR106W	ARP10	1	0.223568	-0.288853	0.858284	-0.264682	1.06532	0.742261
YPL265W	DIP5	1	0.155491	0.404577	-0.738751	-0.174297	0.372248	-0.472783
YGR039W	NA	1	0.0825326	0.286836	0.869414	-0.0875421	0.490848	0.930542
YPL087W	YDC1	1	-0.12258	0.306581	1.79269	0.112976	0.471276	1.9567
YNL305C	BXI1	1	-0.0252081	0.372361	1.77259	0.0247751	0.409113	1.8383
YOR376W-A	NA	1	0.294089	0.0466014	1.12961	-0.3698	0.73781	1.0127
YFL019C	NA	1	-0.736861	-0.708714	1.07473	0.485382	1.49346	0.814999
YPR145C-A	NA	1	0.205487	0.934074	4.79777	-0.239695	-0.149158	4.67295
YLL026W	HSP104	1	-0.127099	0.278627	1.78568	0.116803	0.508117	1.77147
YAL061W	BDH2	1	-0.151145	0.235689	2.80994	0.136801	0.551241	2.47191
YGR110W	CLD1	1	-0.249168	0.256139	1.59664	0.212405	0.531941	1.7072
YBR096W	NA	1	0.109534	0.339693	1.25664	-0.118539	0.45157	1.28835
YBR053C	NA	1	0.0461091	0.428952	1.68928	-0.0476315	0.362614	1.56026
YPR158W-B	NA	1	-0.04611	0.816978	0.4703	0.0446818	-0.0252463	-0.0338526
YHR157W	REC104	1	0.320649	0.562921	0.488386	-0.412908	0.229038	0.55058
YKL107W	NA	1	-0.25252	0.2902	2.33668	0.214835	0.503017	2.17551
YEL011W	GLC3	1	-0.111043	0.341194	2.40669	0.103104	0.452459	2.44741
YLR030W	NA	1	0.27699	0.609991	2.34507	-0.343118	0.188519	2.40435
YJL163C	NA	1	-0.0820455	0.376536	1.93806	0.0776296	0.4225	1.89439
YPR027C	NA	1	-0.026396	-0.0913585	0.332685	0.0259217	0.891977	1.06603
YOR137C	SIA1	1	0.00535141	0.321446	1.54731	-0.00537133	0.479924	1.6504
YNR059W	MNT4	1	0.0994402	0.208449	2.35867	-0.106805	0.593147	2.25905
YDR223W	CRF1	1	-0.119144	0.385441	0.790375	0.110051	0.417686	0.307702
YDR342C	HXT7	1	-0.362283	0.315583	0.705016	0.289324	0.48933	1.17933
YBR085C-A	NA	1	0.00956294	0.253702	1.84728	-0.00962675	0.552961	1.79585
YDL048C	STP4	1	0.00918706	0.482758	1.33272	-0.00924593	0.324294	1.42691
YAL059C-A	NA	1	0.728113	0.75626	-0.482661	-1.5415	0.0515397	-1.50139
YKL091C	NA	1	-0.063892	0.315727	2.13681	0.061182	0.493556	2.12059
YEL012W	UBC8	1	-0.0197039	0.394501	2.12867	0.0194384	0.416675	2.28076
YMR195W	ICY1	1	0.068072	0.416099	0.244789	-0.0714436	0.396417	0.369676
YIL020C-A	NA	1	0.0234158	0.4666	-0.772321	-0.0238022	0.346842	-0.983692
YNL115C	NA	1	-0.0774251	0.414959	1.80427	0.0734807	0.399618	1.9955
YPR158C-D	NA	1	-0.0615021	0.387488	0.245202	0.0589871	0.428398	0.552463
YNR019W	ARE2	1	-0.0467831	0.423156	1.26265	0.0453135	0.393333	1.37294
YNL332W	THI12	1	0.397387	0.300003	1.56743	-0.550296	0.516672	1.11431
YLR054C	OSW2	1	0.271669	0.347121	3.76133	-0.334977	0.469564	3.30895
YIR027C	DAL1	1	-0.0992143	0.216215	0.57224	0.0928281	0.602097	0.358498
YPL154C	PEP4	1	-0.0460121	0.420284	1.75734	0.0445899	0.399475	1.65459
YMR316C-B	NA	1	0.144781	0.265047	1.22387	-0.160948	0.55536	0.536769
YJL214W	HXT8	1	0.169991	0.590455	0.603072	-0.192729	0.230383	0.61997
YAL026C-A	NA	1	0.0627025	0.429651	0.786833	-0.065552	0.393184	-0.0743516
YJL094C	KHA1	1	0.0592984	0.445829	1.60128	-0.0618406	0.37939	1.62
YMR119W	ASI1	1	-0.0417817	0.397142	1.23889	0.0406057	0.431215	1.21312
YDR074W	TPS2	1	-0.125297	0.325171	1.83585	0.115279	0.503554	1.83186
YMR250W	GAD1	1	-0.211126	0.353803	2.70219	0.184137	0.474982	2.59125
YAR027W	UIP3	1	-0.0319407	0.35732	2.07976	0.0312488	0.473726	2.10772
YGR249W	MGA1	1	0.282926	0.615927	2.41978	-0.352289	0.215213	2.22125
YGR281W	YOR1	1	0.00210297	0.448127	1.18127	-0.00210604	0.384707	0.985318
YPL229W	NA	1	0.382113	0.44033	0.661705	-0.521286	0.393051	0.703343
YPL092W	SSU1	1	0.117805	0.363343	-0.890685	-0.128286	0.470877	-0.679291
YER014C-A	BUD25	1	0.34895	0.225093	0.225638	-0.461229	0.610975	0.0263398
YLR271W	NA	1	-0.0459006	0.336219	1.22916	0.0444851	0.50102	1.13988
YDL210W	UGA4	1	-0.00289043	0.314763	-0.511465	0.00288465	0.523165	0.39766
YCL038C	ATG22	1	-0.0015659	0.277475	0.77043	0.0015642	0.563695	0.892448
YOR192C	THI72	1	0.0918199	0.39389	0.779166	-0.0980634	0.447668	0.894741
YFR032C-B	NA	1	0.0782959	0.582639	0.305719	-0.0827901	0.259703	1.14342
YOL052C-A	DDR2	1	-0.0541063	0.355192	2.78833	0.0521502	0.489257	2.8284
YAL008W	FUN14	1	-0.210867	0.259668	1.77601	0.18394	0.58511	1.78707
YKL103C	APE1	1	-0.0436411	0.444282	1.93127	0.0423597	0.401173	1.62192
YBR147W	RTC2	1	0.181106	0.477025	0.470597	-0.207149	0.36861	0.580195
YLR297W	NA	1	0.0073793	0.482985	0.377919	-0.00741724	0.363227	0.44773
YFL041W-A	NA	1	-0.466121	-0.174939	1.45239	0.351732	1.02723	1.51383
YMR050C	NA	1	-0.202183	0.688461	0.651173	0.1773	0.164313	0.781311
YKL106C-A	NA	1	-0.394767	0.826025	-1.50601	0.309628	0.0281954	-1.10969
YFL020C	PAU5	1	-0.340763	0.449224	1.45628	0.275456	0.405521	0.585655
YFL056C	AAD6	1	0.0450335	0.474994	0.687511	-0.0464846	0.382433	0.624392
YLR350W	ORM2	1	-0.0406829	0.437893	1.97454	0.0395671	0.423057	2.17414
YOR300W	NA	1	-0.752802	0.275345	0.358352	0.492161	0.587698	0.780198
YGR146C-A	NA	1	0.0912626	0.32586	-0.913061	-0.0974279	0.538678	0.570713
YNL217W	NA	1	-0.0552625	0.453441	1.23629	0.0532236	0.411216	1.33059
YGR016W	NA	1	-0.125196	0.564954	0.790701	0.115194	0.303841	0.617647
YLL039C	UBI4	1	-0.0745807	0.388207	2.17442	0.070914	0.483852	1.80341
YPL171C	OYE3	1	-0.073922	0.447764	0.50355	0.0703182	0.425043	0.836667
YDR249C	NA	1	0.0982561	0.487669	0.446804	-0.10544	0.386059	0.437994
YDL016C	NA	1	-0.306572	0.56111	0.311541	0.252706	0.313247	0.82333
YDR255C	RMD5	1	-0.147937	0.397894	1.38537	0.134168	0.480015	1.33928
YMR316W	DIA1	1	0.143184	0.458771	3.85904	-0.158977	0.421092	3.68918
YBR018C	GAL7	1	0.12224	0.876212	1.62042	-0.133565	0.00575446	1.94049
YLR251W	SYM1	1	-0.337491	0.284336	2.34545	0.273317	0.599753	2.57349
YDL169C	UGX2	1	0.0498516	0.343732	2.06898	-0.0516361	0.541401	2.18618
YDL204W	RTN2	1	-0.25102	0.349634	1.815	0.213749	0.535966	2.31877
YPL054W	LEE1	1	-0.156366	0.246176	1.82342	0.141064	0.640991	2.08083
YBR132C	AGP2	1	0.0578593	0.226967	1.17955	-0.060277	0.661725	1.21644
YIL089W	NA	1	-0.143884	0.246833	0.619346	0.130826	0.643132	1.01566
YLL028W	TPO1	1	0.0477445	0.507382	0.127199	-0.0493788	0.387553	0.243911
Q0075	AI5_BETA	1	0.557521	0.585668	1.17769	-0.920676	0.309791	0.341827
YPR001W	CIT3	1	0.0202517	0.191357	2.04629	-0.02054	0.705135	1.72739
YOR161W-A	NA	1	0.223568	0.0590702	-0.205847	-0.264682	0.838549	-1.22457
YCL007C	NA	1	-0.945441	0.0827056	0.335637	0.566308	0.81539	1.23445
YGR038C-B	NA	1	0.397387	0.010496	0.771574	-0.550296	0.890738	0.560204
YNL015W	PBI2	1	0.010392	0.491848	2.30156	-0.0104674	0.410827	2.43017
YDR058C	TGL2	1	0.0524509	0.561403	1.98321	-0.05443	0.341375	1.75121
YGL037C	PNC1	1	-0.15475	0.347511	2.11877	0.139747	0.558584	2.05095
YNL319W	NA	1	-0.424928	0.690682	-0.506419	0.32783	0.220427	0.252463
YEL017C-A	PMP2	1	0.131999	0.327541	0.175262	-0.145304	0.585588	0.335506
YMR008C	PLB1	1	0.0558512	0.574549	2.5556	-0.0581008	0.340536	2.40022
YGL177W	NA	1	-0.154105	0.221965	2.11233	0.139221	0.694783	3.39775
YGL062W	PYC1	1	-0.01856	0.36621	1.46066	0.0183242	0.554101	1.32238
YOR177C	MPC54	1	-0.132047	0.473867	0.599518	0.120968	0.447218	0.635758
YCR021C	HSP30	1	0.0672483	0.674408	0.904641	-0.0705369	0.247222	0.819826
YGR138C	TPO2	1	0.134785	0.549306	1.03949	-0.148688	0.374358	0.688793
YBR066C	NRG2	1	-0.122972	0.426427	1.01675	0.113308	0.498331	1.23825
YDR040C	ENA1	1	0.110545	0.44948	1.60872	-0.119724	0.476122	1.50816
YIL177C	NA	1	-0.353546	-0.588433	-0.242392	0.283734	1.5142	0.738882
YPR160W	GPH1	1	-0.093767	0.331919	2.06953	0.0880429	0.599602	2.1767
YLR164W	SHH4	1	-0.314158	0.648698	1.01024	0.257831	0.283607	1.20126
YER079W	NA	1	-0.128457	0.523869	1.24091	0.117948	0.415988	1.62936
YJR079W	NA	1	-0.026396	0.323679	2.57661	0.0259217	0.618959	2.19531
Q0045	COX1	1	-0.00640882	0.48471	0.802182	0.00638047	0.45924	0.491275
YDL024C	DIA3	1	0.12075	0.511467	2.33943	-0.131787	0.432681	2.1959
YDR258C	HSP78	1	-0.0128431	0.442801	1.94221	0.0127297	0.503229	1.78364
YOL083W	ATG34	1	0.00952707	0.410276	2.20363	-0.00959041	0.536304	2.18325
YGR161C	RTS3	1	-0.101061	0.528624	1.65467	0.0944432	0.421188	1.7293
YOL129W	VPS68	1	0.0639358	0.400618	1.32376	-0.0669012	0.549542	1.39069
YOR161C-C	NA	1	-0.637964	0.612575	0.303264	0.440826	0.339966	0.582219
YBR201C-A	NA	1	-0.256829	0.269437	-0.0590879	0.217944	0.687466	0.454854
YLR461W	PAU4	1	0.0217819	0.34366	1.38819	-0.0221158	0.619831	1.55233
YLL059C	NA	1	0.262216	0.188001	0.0661882	-0.320702	0.77664	0.294102
YEL035C	UTR5	1	-0.353546	0.259564	0.757608	0.283734	0.706846	-0.261118
YFL030W	AGX1	1	0.0645419	0.334965	1.77705	-0.0675651	0.633725	1.74193
YDR403W	DIT1	1	0.234792	0.245451	1.26553	-0.280575	0.7275	0.882918
YER087C-A	NA	1	-0.190626	0.543789	1.01245	0.168353	0.429193	0.843699
YBR045C	GIP1	1	-0.0113293	0.524504	1.68805	0.011241	0.449303	1.61614
YOL103W-B	NA	1	0.0312342	0.0593811	1.02691	-0.0319254	0.914749	0.67115
YCL025C	AGP1	1	-0.0338228	0.441247	-0.0270365	0.033048	0.534423	0.138274
YGL006W	PMC1	1	-0.0492113	0.398771	2.38406	0.0475879	0.582947	2.27757
YPL166W	ATG29	1	-0.013142	0.425716	1.7723	0.0130234	0.558364	1.58432
YDL113C	ATG20	1	-0.101761	0.563329	1.43545	0.0950541	0.422181	1.27117
YGR248W	SOL4	1	-0.0818122	0.311984	2.58393	0.0774207	0.67902	2.5581
YMR034C	NA	1	-0.23518	0.25394	3.16529	0.202162	0.737749	3.07721
YNL092W	NA	1	-0.184547	0.37105	2.57959	0.163595	0.620748	2.48119
YER006C-A	NA	1	-0.353546	0.481956	2.00554	0.283734	0.514201	2.32384
YHR160C	PEX18	1	0.397387	0.425534	2.3159	-0.550296	0.573256	3.20863
YLL023C	POM33	1	-0.029217	0.451833	1.20758	0.0286371	0.548796	1.3561
YLL025W	PAU17	1	0.128516	0.818247	1.5244	-0.141094	0.188908	1.28507
YBR056W	NA	1	-0.0324864	0.424618	2.35389	0.0317709	0.58326	2.19572
YOR220W	RCN2	1	0.015929	0.556559	2.8828	-0.0161068	0.451864	2.77022
YDR022C	ATG31	1	0.244298	0.580112	1.10419	-0.294272	0.429235	0.913783
Q0160	SCEI	1	0.157668	0.490669	0.825215	-0.177038	0.522915	0.686195
YHR138C	NA	1	0.0714781	0.497217	3.20568	-0.0752049	0.51677	3.13306
YGL182C	NA	1	0.460313	1.10317	0.525663	-0.680014	-0.086977	0.722666
YER160C	NA	1	-0.301511	0.66822	0.476219	0.24926	0.351457	0.932578
YPR138C	MEP3	1	-0.0696392	0.552806	0.219919	0.0664319	0.46952	0.344523
YOR186W	NA	1	0.128516	0.571701	1.19076	-0.141094	0.451943	1.59946
YOR015W	NA	1	0.199946	0.454329	0.993146	-0.232184	0.573914	0.983551
YIL066W-A	NA	1	0.499431	-0.209388	2.28866	-0.77018	1.23789	1.72936
YGL089C	MF(ALPHA)2	1	0.499431	0.205649	0.288656	-0.77018	0.822857	0.854893
YMR158C-A	NA	1	-0.123222	0.303474	0.172356	0.11352	0.725666	0.367755
YFL015C	NA	1	-0.026396	1.00175	3.08476	0.0259217	0.0339961	3.87339
YFL061W	DDI2	1	0.268935	1.36121	0.505619	-0.330824	-0.32275	-0.0980691
YPR197C	NA	1	0.261028	0.464261	-0.881576	-0.318923	0.576677	-0.0157786
YPL114W	NA	1	0.238288	0.478738	0.515451	-0.285587	0.584984	0.61702
YKL178C	STE3	1	0.241879	0.793588	1.41193	-0.290766	0.271898	1.17561
YBR214W	SDS24	1	-0.177233	0.580825	2.41992	0.157823	0.486396	2.26381
YBR287W	NA	1	-0.0111175	0.513251	1.64325	0.0110325	0.561991	1.71857
YOL048C	RRT8	1	0.0954478	0.538632	2.11422	-0.102213	0.537711	2.27791
YDR467C	NA	1	0.315645	0.478093	0.461564	-0.404627	0.603448	0.831881
YIL056W	VHR1	1	-0.0234275	0.624005	1.3104	0.0230532	0.464087	1.25374
YIL037C	PRM2	1	-0.25252	0.144861	0.595599	0.214835	0.95083	0.809534
YDR406W	PDR15	1	-0.11783	0.214956	1.2721	0.108929	0.894277	1.45323
YGR224W	AZR1	1	0.206364	0.709849	0.842608	-0.240889	0.401057	-0.0143663
YKL043W	PHD1	1	-0.099291	0.491316	0.463647	0.0928952	0.621569	0.538468
YGL146C	RRT6	1	0.193558	0.478044	1.11207	-0.22361	0.638614	1.24534
YEL060C	PRB1	1	-0.0144256	0.581958	2.57711	0.0142828	0.553549	2.30395
YAR030C	NA	1	0.310494	0.833406	0.284144	-0.39618	0.303772	0.698378
YHR185C	PFS1	1	-1.62869	1.72138	0.80439	0.745555	-0.568299	0.463736
YKL151C	NA	1	-0.0826614	0.532325	1.96513	0.0781807	0.621587	1.91891
YGL052W	NA	1	-0.101704	0.585406	2.66841	0.0950038	0.568742	2.68531
YLR149C	NA	1	-0.0482351	0.398996	2.58906	0.0466744	0.755592	2.50902
YPL060C-A	NA	1	-0.278447	0.919624	1.35627	0.233302	0.241376	0.135908
YGL205W	POX1	1	-0.026396	0.127282	2.26918	0.0259217	1.034	2.41396
YPL111W	CAR1	1	0.113726	0.690469	0.369603	-0.123463	0.471481	0.0281549
YGL152C	NA	1	-0.026396	0.809106	-1.91524	0.0259217	0.355924	1.38796
YLR428C	NA	1	-0.026396	0.809106	1.08476	0.0259217	0.355924	1.97292
YJL089W	SIP4	1	-0.127674	0.748469	1.10212	0.117288	0.418145	1.32732
YBR113W	NA	1	-0.620051	0.730024	1.29846	0.432267	0.440341	0.0573393
YLL044W	NA	1	-0.620051	0.408096	0.813031	0.432267	0.762269	0.0573393
YMR107W	SPG4	1	0.397387	1.3	2.44714	-0.550296	-0.127184	2.68621
YBR033W	EDS1	1	-0.089785	0.769762	2.24679	0.0845232	0.406706	1.9208
YBR144C	NA	1	0.169991	-0.2169	-1.71886	-0.192729	1.40031	1.26242
YGR032W	GSC2	1	-0.0705081	0.577018	3.47892	0.0672221	0.611647	3.31627
YOL151W	GRE2	1	-0.00084604	0.597725	3.07386	0.000845544	0.593151	2.58327
YLR377C	FBP1	1	-0.199224	0.331423	1.08185	0.175021	0.861168	2.70056
YGL006W-A	NA	1	0.157668	0.42028	0.0882492	-0.177038	0.774453	-0.377936
YDR011W	SNQ2	1	0.229229	0.853	0.718384	-0.27266	0.342161	-0.000144121
YPL038W-A	NA	1	0.353286	0.922002	0.911899	-0.468865	0.276175	0.686722
YJL144W	NA	1	0.135346	0.73696	3.19959	-0.149371	0.465199	3.14095
YIL170W	HXT12	1	-0.844917	0.990585	2.51416	0.529328	0.215475	0.832473
YDR544C	NA	1	0.397387	-0.0890396	0.186612	-0.550296	1.30578	-0.832114
YHR096C	HXT5	1	-0.107979	0.405594	4.14068	0.100457	0.811814	4.12546
YCL064C	CHA1	1	0.238934	0.604316	-1.41113	-0.286516	0.621254	-1.63067
YGL121C	GPG1	1	0.211295	0.703098	1.97558	-0.24764	0.526944	1.67596
YOR247W	SRL1	1	0.10389	0.788175	1.18876	-0.111955	0.443404	1.69673
YCR098C	GIT1	1	-0.0715825	0.348882	1.5153	0.068198	0.8957	1.6647
YLR214W	FRE1	1	0.518268	1.25554	1.4741	-0.816634	-0.0101376	0.165556
YNL134C	NA	1	-0.123722	0.494599	1.91897	0.113945	0.751719	1.7172
YBR126W-A	NA	1	-0.492943	0.808222	1.45951	0.366729	0.441918	1.53808
YDR525W-A	SNA2	1	0.0750092	0.536115	1.53666	-0.079124	0.720364	1.82279
YLL005C	SPO75	1	-0.181012	0.847135	0.760216	0.160812	0.409895	1.64838
YNR014W	NA	1	-0.168239	0.61152	1.71143	0.150653	0.647646	1.73061
YNL284C-B	NA	1	-0.447958	0.650579	0.428731	0.341326	0.612434	0.261141
YCL048W-A	NA	1	-0.620051	0.408096	0.90614	0.432267	0.855379	1.97488
YNR002C	ATO2	1	0.153162	0.493253	1.63515	-0.171375	0.77061	2.04582
YKR039W	GAP1	1	-0.00753909	0.550529	-0.223079	0.0074999	0.716729	0.0675512
YGR243W	MPC3	1	0.128516	0.698489	2.26131	-0.141094	0.569999	2.46569
YPR194C	OPT2	1	-0.0699972	0.47982	0.198289	0.0667576	0.789255	0.461963
YPL192C	PRM3	1	0.101515	0.419168	1.36467	-0.109202	0.849963	0.11148
YGL183C	MND1	1	-0.026396	0.750212	1.52836	0.0259217	0.519423	2.22953
YCR010C	ADY2	1	-0.293783	0.660363	0.88776	0.243961	0.614606	1.43091
YNR034W-A	NA	1	0.34615	0.759322	2.1512	-0.456334	0.520713	2.88094
YGL051W	MST27	1	0.169991	0.313615	1.74058	-0.192729	0.967348	1.23204
YNR042W	NA	1	-0.267393	0.345717	0.284333	0.225497	0.939841	1.54124
YIL101C	XBP1	1	-0.194731	0.582083	2.56366	0.171545	0.704027	2.67563
YDL222C	FMP45	1	-0.309208	0.471759	4.72653	0.254491	0.821194	4.6687
YKR040C	NA	1	0.302086	0.593267	0.413239	-0.382562	0.703515	1.39451
YIL169C	NA	1	-0.026396	0.849748	-0.500205	0.0259217	0.449034	0.887062
YNL109W	NA	1	-0.143884	0.547228	0.774625	0.130826	0.757811	0.823013
YKL070W	NA	1	0.609246	0.637392	0.922033	-1.0754	0.669638	1.23773
YCL026C-A	FRM2	1	-0.293783	0.871867	-0.504558	0.243961	0.444681	0.869034
YGR121C	MEP1	1	0.0921261	0.620272	2.03886	-0.0984127	0.69879	2.1201
YPL238C	NA	1	-0.25252	0.775627	1.97411	0.214835	0.544838	0.839908
YPL095C	EEB1	1	-0.0440558	0.436454	2.09114	0.0427502	0.89503	2.27491
YDR009W	GAL3	1	-0.105774	0.520632	1.09284	0.0985463	0.818116	1.34811
YIL072W	HOP1	1	-0.394767	0.481377	2.11849	0.309628	0.85827	2.16083
YOR348C	PUT4	1	-0.265091	0.526028	1.23859	0.22386	0.825218	1.45173
YEL009C-A	NA	1	0.571704	0.429926	1.32029	-0.960941	0.921603	0.664132
YER106W	MAM1	1	-0.548795	0.479352	0.455444	0.396608	0.874168	1.1286
YDR320W-B	NA	1	0.189244	0.696559	1.32209	-0.21787	0.664674	1.69671
YGL024W	NA	1	0.241879	1.32892	0.227502	-0.290766	0.0392368	0.0712724
YAR023C	NA	1	-0.0092144	0.615036	1.52116	0.00915592	0.754196	1.62273
YLR374C	NA	1	-0.154105	0.221965	0.819545	0.139221	1.1473	0.478891
YJR029W	NA	1	0.469531	0.497678	0.77333	-0.700543	0.892494	1.7546
YBL094C	NA	1	-0.747025	0.679671	0.712051	0.489717	0.711916	1.3454
YNL142W	MEP2	1	0.0916241	0.660322	-0.477052	-0.0978401	0.738807	-0.127892
YGR204C-A	NA	1	0.667455	0.865527	0.585964	-1.28023	0.535203	1.66677
YCR085W	NA	1	-1.50238	0.847698	0.778701	0.719866	0.558015	0.397406
YNL019C	NA	1	0.550069	0.490753	-0.256316	-0.900114	0.915316	-0.123038
YPL061W	ALD6	1	-0.16355	0.699322	1.0014	0.146883	0.71582	1.01873
YGL192W	IME4	1	0.667455	-0.304398	-1.22139	-1.28023	1.72785	0.759883
YHR124W	NDT80	1	0.191493	0.696078	1.56916	-0.220858	0.728323	1.03338
YNL237W	YTP1	1	0.258353	0.789	3.09642	-0.314934	0.640673	2.67003
YOR365C	NA	1	0.287967	0.7856	1.15811	-0.360155	0.64792	1.20352
YHL015W-A	NA	1	-0.143884	1.10666	0.189662	0.130826	0.331546	1.06402
YGR254W	ENO1	1	-0.0182874	0.737458	1.95655	0.0180585	0.70841	1.67892
YHR137W	ARO9	1	0.00798386	0.761271	0.757408	-0.00802829	0.687605	0.915318
YML047C	PRM6	1	-0.026396	1.41679	1.49979	0.0259217	0.0339961	0.0660317
YMR119W-A	NA	1	-0.150506	0.545066	1.2655	0.136277	0.909886	0.439422
YOL099C	NA	1	0.364915	0.186611	0.656641	-0.489658	1.2733	0.00988396
YHR165W-A	NA	1	0.397387	1.0105	1.0935	-0.550296	0.457779	-0.510186
YOR049C	RSB1	1	-0.598734	0.713205	2.39825	0.421874	0.770986	1.65663
YPL130W	SPO19	1	0.128516	-0.165265	-2.08226	-0.141094	1.67434	0.483978
YIL100W	NA	1	-0.394767	1.07395	2.23096	0.309628	0.443233	1.74829
YLR142W	PUT1	1	-0.0388488	0.685848	2.86968	0.0378301	0.840744	3.13129
YGR066C	NA	1	-0.189611	0.795467	2.04353	0.167561	0.737514	1.698
YEL059W	HHY1	1	0.302086	1.17823	2.89867	-0.382562	0.362478	3.62717
YOR152C	NA	1	-0.150725	0.721872	2.32012	0.136457	0.831886	2.22486
YAL064W-B	NA	1	-1.11042	0.843725	0.678804	0.619968	0.715505	0.660078
YPR064W	NA	1	-0.492943	0.994635	-2.38179	0.366729	0.567449	-0.0785876
YOL162W	NA	1	-0.026396	0.338786	1.98658	0.0259217	1.2455	1.43281
YJL211C	NA	1	-0.903214	0.487503	0.985547	0.551202	1.10471	1.44795
YGL041C-B	NA	1	0.169991	0.7831	0.866106	-0.192729	0.815345	0.847381
YPR002C-A	NA	1	-0.447958	0.995227	1.77867	0.341326	0.612434	0.0595075
YHR014W	SPO13	1	0.0290582	0.65987	0.811589	-0.0296555	0.949273	0.89016
YLR099C	ICT1	1	0.0795887	0.968204	2.96437	-0.084237	0.650891	2.51904
YDR203W	NA	1	-0.026396	0.00175092	0.0847575	0.0259217	1.61896	1.65099
YFL060C	SNO3	1	0.0138591	0.532992	0.798202	-0.0139936	1.09362	0.624754
YNL057W	NA	1	0.526111	1.13922	0.544155	-0.836609	0.493393	1.01086
YFL021C-A	NA	1	-0.311112	0.997143	0.162611	0.255779	0.642365	0.6744
YML132W	COS3	1	0.0270405	1.00272	1.79027	-0.027557	0.63763	2.10653
YOR366W	NA	1	0.317539	0.848186	0.75062	-0.407751	0.792968	1.52544
YBL006W-A	NA	1	-0.570543	0.890563	1.74224	0.407774	0.752883	1.75454
YLR312C	NA	1	-0.405807	0.670702	1.71352	0.316362	0.989569	1.95511
YPR170C	NA	1	0.0825326	0.625253	-0.291741	-0.0875421	1.03601	1.2745
Q0055	AI2	1	0.135346	0.333418	0.305394	-0.149371	1.3387	1.1974
YDL068W	NA	1	-0.026396	1.00175	1.36487	0.0259217	0.686073	1.4286
YLR120W-A	NA	1	-0.150506	0.697069	-0.126815	0.136277	0.992349	-0.975616
YLR227W-B	NA	1	-1.50238	0.695695	1.30922	0.719866	1.01745	-0.824987
YGL259W	YPS5	1	-0.026396	1.00175	1.57018	0.0259217	0.712068	1.99203
YMR057C	NA	1	0.128516	0.156663	-0.497296	-0.141094	1.56742	0.706371
YOR277C	NA	1	-0.912705	0.852407	-0.0645864	0.55465	0.884652	0.179722
YLR307C-A	NA	1	0.241879	0.932991	0.674961	-0.290766	0.804772	1.5567
YPL251W	NA	1	0.667455	1.01753	0.778609	-1.28023	0.727848	0.759883
YPL156C	PRM4	1	0.169132	0.978317	3.38531	-0.191626	0.792732	3.26597
YJL052W	TDH1	1	-0.108742	0.959083	4.03922	0.101117	0.833164	3.40788
YLR465C	BSC3	1	0.0825326	0.888287	-0.0287063	-0.0875421	0.920532	0.17496
YPL062W	NA	1	-0.154105	1.66254	1.81955	0.139221	0.147295	1.38578
YER085C	NA	1	0.101515	0.714624	1.08714	-0.109202	1.10051	0.0684115
YDR522C	SPS2	1	-1.03942	-0.0112681	2.53117	0.597865	1.82833	2.63798
YNL202W	SPS19	1	-0.0689633	0.626608	1.89724	0.0658166	1.20775	2.14545
YBR054W	YRO2	1	-0.148186	0.885116	0.881973	0.134373	0.960872	0.80992
YFL010W-A	AUA1	1	0.128516	0.834735	3.08767	-0.141094	1.03691	3.0283
YER066C-A	NA	1	0.667455	2.15503	2.6855	-1.28023	-0.272152	1.56724
YER037W	PHM8	1	-0.0651742	0.894072	2.1259	0.0623568	1.00511	2.00838
YLR042C	NA	1	0.128838	1.381	1.48687	-0.141482	0.524137	1.78721
YBR076W	ECM8	1	-0.222307	0.457917	2.38527	0.192581	1.457	2.17129
YOL047C	LDS2	1	0.0750092	1.10316	2.54606	-0.079124	0.813473	2.86046
YOR153W	PDR5	1	-0.0313457	1.13543	2.24616	0.0306791	0.849274	1.7883
YNL036W	NCE103	1	0.044047	0.836422	0.824373	-0.0454343	1.15079	0.857369
YGR035C	NA	1	0.138663	1.3419	1.72747	-0.153421	0.648581	1.54368
YNR064C	NA	1	-0.217209	0.810938	3.51844	0.188745	1.19682	3.32
YDR536W	STL1	1	0.667455	1.28056	3.02654	-1.28023	0.727848	3.28345
YFL063W	NA	1	0.397387	1.23289	0.0935026	-0.550296	0.779707	0.489814
YLR311C	NA	1	-0.353546	0.996529	2.6645	0.283734	1.02877	2.82634
YJL219W	HXT9	1	-0.213956	0.939722	1.86403	0.186285	1.08744	1.66697
YGR190C	NA	1	-0.026396	1.00175	2.66972	0.0259217	1.034	0.0660317
YCR045C	RRT12	1	0.700839	0.559061	2.88999	-1.41677	1.4982	2.66774
YLR124W	NA	1	-0.115397	1.16068	1.08322	0.106846	0.944996	0.561994
YDR380W	ARO10	1	0.0410312	1.07616	2.16134	-0.0422324	1.02972	2.17483
YBR300C	NA	1	-0.353546	1.84453	1.56496	0.283734	0.291809	1.32384
YKL037W	AIM26	1	0.200362	1.00612	2.02772	-0.232747	1.15384	2.5729
YFR052C-A	NA	1	-0.105774	1.00037	3.84668	0.0985463	1.30825	3.72362
YHR214W	NA	1	-0.447958	1.60994	1.07823	0.341326	0.782359	-0.240053
YOR273C	TPO4	1	-0.142156	1.05537	2.96054	0.129396	1.37365	3.00134
YHL045W	NA	1	-0.620051	1.4081	2.95053	0.432267	1.0253	1.7943
YDR018C	NA	1	0.0389238	1.00294	2.31302	-0.0400031	1.4584	2.40221
YKL031W	NA	1	0.256697	1.63534	1.33132	-0.312474	0.853142	1.23665
YER158W-A	NA	1	-1.03942	0.988732	0.656701	0.597865	1.60594	1.37494
YDR524C-A	NA	1	-0.353546	1.25956	2.07954	0.283734	1.5142	0.323844
YGL069C	NA	1	0.169991	1.36806	1.74058	-0.192729	1.45278	1.06977
YGR213C	RTA1	1	0.140245	1.82047	5.84918	-0.155361	1.03714	5.2833
YJL022W	NA	1	-0.026396	1.00175	1.49979	0.0259217	1.90847	-0.518931
YJL038C	LOH1	1	-1.15589	1.53522	2.17766	0.633394	1.64147	2.25847
YOR255W	OSW1	1	-0.620051	1.57802	1.66103	0.432267	1.61027	0.472377
YBR178W	NA	1	0.571704	1.01489	-0.902105	-0.960941	2.21706	-0.920831
YPL280W	HSP32	1	0.469531	1.93825	1.86079	-0.700543	1.30753	2.799
YOR199W	NA	1	-0.026396	2.32368	2.89211	0.0259217	1.034	2.06603
YAL065C	NA	1	-0.026396	2.17168	0.0847575	0.0259217	1.35592	2.52546
YJL142C	IRC9	1	-0.026396	1.41679	2.30715	0.0259217	2.14947	2.28842
YJL195C	NA	1	0.667455	1.6956	-1.22139	-1.28023	1.89777	1.08181
YER135C	NA	1	-0.026396	1.58671	3.54419	0.0259217	2.35592	3.52546
YNL097W-A	NA	1	-0.026396	1.58671	0.0847575	0.0259217	2.84135	2.06603
YGL258W-A	NA	1	-1.62869	2.30635	3.48246	0.745555	2.23906	3.41793
