# Supplementary material for: Sphingolipid synthesis maintains nuclear membrane integrity and genome stability during cell division
Source: J Cell Biol. 2025 Jul 3;224(8):e202407209. doi: 10.1083/jcb.202407209 (PMC12237252; doi:10.1083/jcb.202407209)
Supplement: Table S3 — shows lipidomics of yeast cells after alpha factor release with no myriocin or 2.5 µM myriocin. [file jcb_202407209_tables3.xlsx]

## Sheet: Sheet1
Table S3	Log2 ratios of lipid levels after release from alpha factor arrest
LIPID	0 min	20 min	40 min	60 min	80 min	100 min	120 min
dhC14-Cer	0	-0.302073	-0.476605	-0.612438	-0.169403	-0.376022	-0.241495
dhC16-Cer	0	0.0881639	-0.0753816	-0.385931	-0.152653	-0.160842	-0.340516
dhC18-Cer	0	0.518154	0.790372	0.938223	1.03367	1.32559	1.3315
dhC18:1-Cer	0	0.621964	0.81536	0.842232	0.770743	1.11338	1.08203
dhC20-Cer	0	0.959973	1.22603	1.43607	1.49712	1.91401	1.86603
dhC20:1-Cer	0	0.643174	0.903509	0.894382	0.790393	1.18014	1.31134
dhC22-Cer	0	0.0850503	0.299872	0.429881	0.653375	0.943955	0.959261
dhC22:1-Cer	0	0.405978	0.472611	0.363721	0.25071	0.581738	0.823316
dhC24-Cer	0	-0.0049259	0.458373	0.395693	0.320317	0.223256	0.282841
dhC24:1-Cer	0	-1.21718	-1.29509	-1.7078	-1.17739	-1.33009	-1.78549
dhC26-Cer	0	0.211227	0.779838	0.870953	0.686581	0.595134	0.662194
dhC26:1-Cer	0	0.0596923	0.998437	0.947382	1.06981	1.19329	0.898344
PhytoC14-Cer	0	0.783671	0.581433	1.34807	1.96119	3.77535	0.486504
PhytoC16-Cer	0	0.175806	0.670468	0.632434	1.01041	0.291481	1.02123
PhytoC18-Cer	0	1.3516	1.15758	0.667414	1.72801	1.22151	0.911708
PhytoC18:1-Cer	0	0.522638	0.511756	0.93964	0.699081	1.12655	1.41783
PhytoC20-Cer	0	-0.306554	-0.0200577	0.0801051	-0.299104	0.306846	0.750419
PhytoC20:1-Cer	0	-0.425725	-0.288478	-0.184184	-0.105307	-0.0969021	1.07004
PhytoC22-Cer	0	0.208263	0.633527	1.40719	1.58777	1.39511	1.20913
PhytoC22:1-Cer	0	-1.59656	-1.69356	-2.44242	-3.893	-0.394225	-2.15818
PhytoC24-Cer	0	0.643401	1.22091	1.80791	1.59039	1.78317	1.63922
PhytoC24:1-Cer	0	3.69817	0.885467	-0.812811	-0.29142	1.04565	3.9222
PhytoC26-Cer	0	0.854545	1.79023	2.34813	2.3407	2.60261	2.61937
PhytoC26:1-Cer	0	-1.05566	0.80025	1.927	2.23609	2.17203	2.09884
PhytoC28-Cer	0	1.09528	2.33304	2.68037	3.11632	3.52653	2.65934
PhytoC28:1-Cer	0	0.741346	-0.995174	-0.04343	0.385208	1.50433	0.512312
DHS	0	0.604859	0.560029	0.539424	0.377691	0.549731	0.540152
DHS-1P	0	0.138405	0.114874	0.149673	-0.489474	0.393068	0.432937
PHS	0	0.32693	0.57801	0.463314	0.63565	0.925912	0.901852
