# Supplementary material for: Sphingolipid synthesis maintains nuclear membrane integrity and genome stability during cell division
Source: J Cell Biol. 2025 Jul 3;224(8):e202407209. doi: 10.1083/jcb.202407209 (PMC12237252; doi:10.1083/jcb.202407209)
Supplement: Table S4 — shows lipidomics of RPE-1 cells. [file jcb_202407209_tables4.xlsx]

## Sheet: Sheet1
Table S4	Lipidomics of RPE-1 cells
	FBS
C14-Cer	2.24726	1.07823	1.97914
C16-Cer	22.4539	11.3768	18.9734
C18-Cer	2.47451	1.29246	2.14082
C18:1-Cer	0.631163	0.293587	0.504794
C20-Cer	1.08956	0.480489	0.705716
C20:1-Cer	0.158256	0.09225	0.149548
C20:4-Cer	0	0.002036	0.010271
C22-Cer	9.18191	3.96795	8.52664
C22:1-Cer	4.72922	2.40894	3.93457
C24-Cer	32.1579	20.3624	34.9571
C24:1-Cer	38.9856	16.7609	34.8411
C26-Cer	7.02321	4.19577	6.69796
C26:1-Cer	5.8004	2.81135	5.99783
dhC16-Cer	1.87888	1.06863	1.45524
dhSph	2.60433	1.59105	1.35499
dhSph-1P	0.105151	0.031627	0.089149
Sph	23.3409	17.9357	21.4999
Sph-1P	0.359411	0.099402	0.132985
