# Supplementary material for: Sphingolipid synthesis maintains nuclear membrane integrity and genome stability during cell division
Source: J Cell Biol. 2025 Jul 3;224(8):e202407209. doi: 10.1083/jcb.202407209 (PMC12237252; doi:10.1083/jcb.202407209)
Supplement: Table S5 — shows RNA-seq of RPE-1 cells in FBS or LD-FBS. [file jcb_202407209_tables5.xlsx]

## Sheet: Sheet 1
Table S5	RNASeq of RPE-1 cells
Gene	Name	Type	Chr	Strand	FBS -1	FBS-2	LD-FBS-1	LD-FBS-2
ENSG05220038329	PTGES3P1	processed_pseudogene	1	-	12.0574	26.0451	8.05425	15.6276
ENSG05220038331	SSX2IP	protein_coding	1	-	21.4367	15.8377	19.1738	22.0182
ENSG05220038334	KYAT3	protein_coding	1	-	38.4107	26.7892	43.4016	44.6001
ENSG05220038335	MCOLN2	protein_coding	1	-	0.0545475	0.107431	0.112956	0.267278
ENSG05220038353	PRKACB-DT	lncRNA	1	-	1.7601	3.35098	1.45791	1.60988
ENSG05220038355	CLCA2	protein_coding	1	+	0.298464	0.16795	0.13244	0.208921
ENSG05220038357	MCOLN3	protein_coding	1	-	2.09838	2.206	1.14504	1.16713
ENSG05220038358	C1orf52	protein_coding	1	-	18.5115	12.2249	19.9629	20.025
ENSG05220038362	BCL10	protein_coding	1	-	24.2988	25.7591	30.2621	36.2694
ENSG05220038367	ENSG05220038367	lncRNA	1	+	0.157569	0.116375	0.367077	0.347433
ENSG05220038376	SAMD13	protein_coding	1	+	0.496551	0.488979	0.342749	0.75695
ENSG05220038378	CCN1	protein_coding	1	+	806.362	693.864	981.808	955.802
ENSG05220038391	HS2ST1	protein_coding	1	+	30.6186	23.1495	30.9948	27.9227
ENSG05220038408	GBP2	protein_coding	1	-	4.68094	2.79134	8.48154	6.52407
ENSG05220038410	ZNHIT6	protein_coding	1	-	28.5896	16.1048	29.3192	29.0264
ENSG05220038422	PKN2	protein_coding	1	+	39.9856	29.9343	39.2574	32.512
ENSG05220038424	SH3GLB1	protein_coding	1	+	81.7526	62.544	82.4406	83.3807
ENSG05220038433	PKN2-AS1	lncRNA	1	-	0	0.0445105	0	0.0332212
ENSG05220038439	ODF2L	protein_coding	1	-	5.60343	4.63511	5.62323	5.06886
ENSG05220038447	GBP3	protein_coding	1	-	43.4134	30.401	42.044	42.3295
ENSG05220038452	COL24A1	protein_coding	1	-	0.176709	0.11601	0.203292	0.192413
ENSG05220038463	ENSG05220038463	TEC	1	-	1.09413	1.40068	1.92584	1.82278
ENSG05220038466	CTBS	protein_coding	1	-	14.6301	11.6057	11.95	12.7442
ENSG05220038474	PRKACB	protein_coding	1	+	27.4953	24.1348	23.7285	25.714
ENSG05220038480	TTLL7	protein_coding	1	-	10.5981	8.57718	10.3092	8.27381
ENSG05220038513	GBP1	protein_coding	1	-	34.9396	27.4406	35.7621	35.0841
ENSG05220038519	SYDE2	protein_coding	1	-	1.3492	1.44416	2.12579	1.46591
ENSG05220038520	LMO4	protein_coding	1	+	33.3722	30.338	48.4391	47.579
ENSG05220038522	SELENOF	protein_coding	1	-	267.667	163.984	254.162	306.807
ENSG05220038529	DNAI3	protein_coding	1	+	0.335211	0.235785	0.892475	0.610072
ENSG05220038534	ENSG05220038534	lncRNA	1	-	3.54259	3.28336	3.4522	3.98222
ENSG05220038537	ENSG05220038537	processed_pseudogene	1	+	0.338489	1.33331	0.350469	0.331714
ENSG05220038538	ELOCP19	processed_pseudogene	1	+	0.59076	1.1635	0.611667	1.15787
ENSG05220038539	CLCA3P	transcribed_unprocessed_pseudogene	1	+	0.163976	0.0538251	0.113186	0.0535645
ENSG05220038541	SPATA1	protein_coding	1	+	0.0877858	0.172894	0.0454463	0.3011
ENSG05220038543	GNG5	protein_coding	1	-	308.273	389.182	279.694	292.309
ENSG05220038544	DDAH1	protein_coding	1	-	170.66	165.195	202.016	215.648
ENSG05220038547	ENSG05220038547	lncRNA	1	+	0.513283	0.505456	1.59434	5.03008
ENSG05220038553	GTF2B	protein_coding	1	-	41.0854	25.6533	43.5413	46.6817
ENSG05220038562	LINC02795	lncRNA	1	-	0.0651167	0	0.0674212	0.0638132
ENSG05220038565	RPF1	protein_coding	1	+	62.9213	49.6018	62.3451	70.7463
ENSG05220038567	ENSG05220038567	lncRNA	1	+	0.317602	0.312759	0.328842	0.155622
ENSG05220038568	RBMXL1	protein_coding	1	-	10.0818	7.30969	10.2474	11.1467
ENSG05220038575	CLCA4-AS1	lncRNA	1	-	2.35317	1.73797	3.2486	3.65127
ENSG05220038345	GBP4	protein_coding	1	-	0.244651	0.210806	0.0633274	0.149846
ENSG05220037147	TMEM222	protein_coding	1	+	40.2231	52.3724	39.3015	36.5818
ENSG05220037154	MTFR1L	protein_coding	1	+	34.4191	26.1954	34.0586	38.1809
ENSG05220037159	PDIK1L	protein_coding	1	+	8.85751	5.80144	6.78226	5.73297
ENSG05220037160	DHDDS-AS1	lncRNA	1	-	0.595913	0.586826	0.154251	0.437988
ENSG05220037163	TRNP1	protein_coding	1	+	20.6942	41.6921	17.9865	20.0009
ENSG05220037164	LDLRAP1	protein_coding	1	+	12.6244	14.6358	12.0211	11.652
ENSG05220037167	SELENON	protein_coding	1	+	185.389	286.29	165.027	149.804
ENSG05220037188	STMN1	protein_coding	1	-	360.777	263.947	360.312	427.084
ENSG05220037194	ACTG1P20	processed_pseudogene	1	+	2.00707	3.16234	2.49372	3.14703
ENSG05220037196	GPATCH3	protein_coding	1	-	25.8246	18.3667	26.3891	26.9618
ENSG05220037201	SLC9A1	protein_coding	1	-	42.6062	67.8472	52.2147	38.3953
ENSG05220037226	AUNIP	protein_coding	1	-	12.8833	11.3028	13.4201	13.7731
ENSG05220037231	SFN	protein_coding	1	+	0	0	0.447492	0.282364
ENSG05220037235	ENSG05220037235	lncRNA	1	+	0	0.2179	0.229105	0.216845
ENSG05220037247	ZNF593	protein_coding	1	+	78.789	111.2	58.4593	63.6306
ENSG05220037250	PAFAH2	protein_coding	1	-	9.55648	6.58265	7.28003	8.24913
ENSG05220037253	MACO1	protein_coding	1	+	23.2289	16.4121	24.1977	20.7744
ENSG05220037276	CNKSR1	protein_coding	1	+	0.189759	0.233582	0.147356	0.0464902
ENSG05220037282	ENSG05220037282	lncRNA	1	-	1.69075	1.94247	2.33412	3.12972
ENSG05220037284	TMEM50A	protein_coding	1	+	162.585	99.1977	154.962	166.67
ENSG05220037294	RHCE	protein_coding	1	-	0.077214	0.152073	0.159893	0.151337
ENSG05220037312	ENSG05220037312	processed_pseudogene	1	+	1.17905	0.387023	2.03462	1.92574
ENSG05220037319	NPM1P39	processed_pseudogene	1	+	1.52733	3.43781	1.80729	2.56587
ENSG05220037322	CEP85	protein_coding	1	+	31.9858	28.8372	34.9702	31.9896
ENSG05220037326	EXTL1	protein_coding	1	+	0.0827038	0.244328	0.0428153	0.121572
ENSG05220037337	PAQR7	protein_coding	1	-	22.006	20.1877	24.2838	20.3737
ENSG05220037339	NUDC	protein_coding	1	+	366.818	238.002	388.815	367.879
ENSG05220037343	MAP3K6	protein_coding	1	-	22.4937	33.0329	23.7298	20.7618
ENSG05220037346	ENSG05220037346	lncRNA	1	-	0.20164	0.595697	0.626329	0.65868
ENSG05220037352	ENSG05220037352	lncRNA	1	+	0.247186	0	0.255934	0
ENSG05220037357	ARID1A	protein_coding	1	+	22.9376	27.9155	31.6698	17.4652
ENSG05220037365	WDTC1	protein_coding	1	+	51.4864	66.2872	62.5881	60.1108
ENSG05220037367	GPN2	protein_coding	1	-	28.5613	32.2608	31.8047	31.6598
ENSG05220037369	SH3BGRL3	protein_coding	1	+	1993.56	3654.11	1669.77	1793.51
ENSG05220037373	SYTL1	protein_coding	1	+	0.0336248	0.298008	0.348148	0.0329517
ENSG05220037377	RPS6KA1	protein_coding	1	+	15.5487	15.3745	13.5536	13.9546
ENSG05220037388	PIGV	protein_coding	1	+	11.9653	9.92405	12.2563	13.2307
ENSG05220037395	CRYBG2	protein_coding	1	-	0.163476	0.0268306	0.0282103	0.0267007
ENSG05220037399	ZDHHC18	protein_coding	1	+	32.5833	38.1175	32.7746	33.381
ENSG05220037407	RSRP1	protein_coding	1	-	14.6806	12.6978	19.188	20.5955
ENSG05220037412	DHDDS	protein_coding	1	+	29.8156	27.7463	24.7382	26.5297
ENSG05220037415	HMGN2	protein_coding	1	+	816.364	520.474	783.103	927.202
ENSG05220037261	UBXN11	protein_coding	1	-	14.2283	17.7714	14.1492	13.3526
ENSG05220019667	ATPAF1	protein_coding	1	-	31.0015	27.9874	27.7137	29.3758
ENSG05220019670	CMPK1	protein_coding	1	+	145.226	113.611	124.404	147.625
ENSG05220019684	FOXE3	protein_coding	1	+	0	0	0.110017	0.10413
ENSG05220019686	TTC39A	protein_coding	1	-	0.059381	0	0.0204942	0.0193974
ENSG05220019687	MOB3C	protein_coding	1	-	6.00877	6.04238	6.3531	6.38699
ENSG05220019688	CFL1P2	processed_pseudogene	1	-	18.6763	31.1033	18.4841	9.42038
ENSG05220019698	CYP4A22-AS1	lncRNA	1	-	0.611927	0.200865	0	0.199893
ENSG05220019704	PDZK1IP1	protein_coding	1	-	0.262744	0.258737	0.544084	0.128742
ENSG05220019705	LINC01389	lncRNA	1	-	0	0.383017	1.20814	0.381162
ENSG05220019708	FOXD2-AS1	lncRNA	1	-	7.26288	8.55307	8.99289	7.55776
ENSG05220019711	LINC00853	lncRNA	1	+	1.1334	0.27903	0.293379	0.277679
ENSG05220019714	STIL	protein_coding	1	-	24.6029	21.01	24.6278	22.5094
ENSG05220019715	SPATA6	protein_coding	1	-	1.3604	1.33965	1.24476	1.05413
ENSG05220019721	CDKN2C	protein_coding	1	+	90.1686	113.901	110.422	114.568
ENSG05220019728	RNF11	protein_coding	1	+	143.975	142.077	116.319	154.285
ENSG05220019733	EPS15	protein_coding	1	-	31.2933	24.2718	30.2917	28.2964
ENSG05220019736	FAF1	protein_coding	1	-	43.6667	37.73	41.655	43.3538
ENSG05220019743	OSBPL9	protein_coding	1	+	36.7496	27.763	32.7686	34.1684
ENSG05220019744	CYP4X1	protein_coding	1	+	0.384018	0.30253	1.03378	0.97846
ENSG05220019746	ENSG05220019746	processed_pseudogene	1	+	0.149452	1.61891	0.618966	0.292921
ENSG05220019753	EFCAB14	protein_coding	1	-	23.7821	22.0472	21.7381	21.9292
ENSG05220019756	FOXD2	protein_coding	1	+	1.27508	2.7903	0.806791	1.11072
ENSG05220018896	KDM4A	protein_coding	1	+	36.2025	26.9074	41.3109	36.5432
ENSG05220018898	CITED4	protein_coding	1	-	1.57746	9.88533	3.71202	4.07552
ENSG05220018899	HYI	protein_coding	1	-	82.9483	118.159	84.542	99.4039
ENSG05220018903	PPCS	protein_coding	1	+	7.32286	8.13293	7.12595	6.79857
ENSG05220018906	ENSG05220018906	lncRNA	1	+	0	0.291859	0.0876764	0.165969
ENSG05220018910	ARTN	protein_coding	1	+	1.34338	3.34206	2.70865	3.74161
ENSG05220018912	YBX1	protein_coding	1	+	1543.4	1059.52	1556.25	1533.76
ENSG05220018915	SLFNL1-AS1	lncRNA	1	+	0.469654	0.924985	0.405229	0.460253
ENSG05220018916	KCNQ4	protein_coding	1	+	0.0852367	0.167874	0	0.125296
ENSG05220018921	P3H1	protein_coding	1	-	54.7814	58.5942	72.3016	62.1743
ENSG05220018929	TMEM269	protein_coding	1	+	0.128878	0.126913	0.0444798	0.126298
ENSG05220018934	ERMAP	protein_coding	1	+	13.7588	11.8351	15.0957	14.8027
ENSG05220018942	SLFNL1	protein_coding	1	-	0	0.0429227	0	0.0427149
ENSG05220018954	MED8	protein_coding	1	-	54.8161	47.5491	52.2962	62.5699
ENSG05220018959	CDC20	protein_coding	1	+	500.28	513.615	552.304	502.16
ENSG05220018961	HIVEP3	protein_coding	1	-	2.42825	3.56785	2.93987	2.8455
ENSG05220018968	ZNF691	protein_coding	1	+	10.5188	10.3584	11.2732	11.8454
ENSG05220018980	PPIH	protein_coding	1	+	25.4046	15.8673	24.9675	25.9078
ENSG05220018983	KDM4A-AS1	lncRNA	1	-	1.78195	1.40382	1.52213	1.96456
ENSG05220018984	ENSG05220018984	lncRNA	1	-	0.568416	0.839623	1.47133	0.835557
ENSG05220018986	SZT2-AS1	lncRNA	1	-	1.34379	4.76387	2.22615	2.10702
ENSG05220018987	ENSG05220018987	lncRNA	1	-	0.497515	0.391943	0.515122	0.975112
ENSG05220018988	ENSG05220018988	lncRNA	1	-	0.342501	1.18047	0.531933	0.167822
ENSG05220018997	FOXJ3	protein_coding	1	-	31.1013	26.3323	35.3629	31.9479
ENSG05220019001	C1orf50	protein_coding	1	+	6.71569	5.3886	7.1741	6.72054
ENSG05220019011	ENSG05220019011	lncRNA	1	-	0.25341	0.499093	0.787136	0.579455
ENSG05220019015	CFAP57	protein_coding	1	+	0.30284	0.331358	0.243878	0.131901
ENSG05220019037	ST3GAL3	protein_coding	1	+	7.17715	6.40184	7.66118	8.55756
ENSG05220019046	TIE1	protein_coding	1	+	0.953185	1.57362	1.16108	1.01653
ENSG05220019047	CTPS1	protein_coding	1	+	60.8808	43.8866	64.5171	67.6148
ENSG05220019048	ELOVL1	protein_coding	1	-	370.925	407.052	409.434	406.036
ENSG05220019050	SCMH1	protein_coding	1	-	45.3284	50.0037	45.0081	47.7744
ENSG05220019052	SLC2A1	protein_coding	1	-	333.544	467.947	445.72	388.438
ENSG05220019055	ENSG05220019055	lncRNA	1	+	0.33368	0	0	0.24525
ENSG05220019062	CCDC30	protein_coding	1	+	0.0372638	0.00733911	0.030866	0.051125
ENSG05220019068	PTPRF	protein_coding	1	+	96.3681	101.08	110.49	78.2696
ENSG05220019069	NFYC	protein_coding	1	+	22.236	24.9854	23.0554	22.129
ENSG05220019075	SZT2	protein_coding	1	+	4.02072	5.66532	5.0709	3.40229
ENSG05220019076	ENSG05220019076	lncRNA	1	-	0.340021	0.223224	0.117351	0.222143
ENSG05220019077	IPO13	protein_coding	1	+	42.5207	53.5441	45.828	44.7549
ENSG05220019079	EBNA1BP2	protein_coding	1	-	161.783	87.4503	149.326	178.845
ENSG05220019080	ENSG05220019080	lncRNA	1	+	0.625163	0.307815	0.647288	0.612649
ENSG05220019081	SLC2A1-AS1	lncRNA	1	+	1.36227	0.995305	1.00099	0.947421
ENSG05220019082	SVBP	protein_coding	1	-	18.1891	18.1852	14.0887	18.3693
ENSG05220018932	FOXO6	protein_coding	1	+	0.433861	2.13622	0.524084	0.637764
ENSG05220036337	ENSG05220036337	processed_pseudogene	1	-	0.238403	0.704303	0.740521	0.700892
ENSG05220036338	GPBP1L1	protein_coding	1	-	40.1152	30.3931	42.4509	42.9536
ENSG05220036347	ENSG05220036347	lncRNA	1	+	0.746399	0.542513	1.67443	1.79381
ENSG05220036348	CCDC17	protein_coding	1	-	0.45227	0.278358	0.52681	0.554021
ENSG05220036349	ERI3	protein_coding	1	-	104.015	156.899	99.6646	117.269
ENSG05220036351	PLK3	protein_coding	1	+	27.0471	38.0892	34.9615	37.2408
ENSG05220036352	TMEM69	protein_coding	1	+	67.8354	71.4732	69.8377	73.0121
ENSG05220036353	BTBD19	protein_coding	1	+	6.84689	12.8002	10.9107	14.2584
ENSG05220036356	ENSG05220036356	pseudogene	1	-	7.59037	0	5.89424	5.57882
ENSG05220036357	UQCRH	protein_coding	1	+	367.878	186.514	307.358	338.96
ENSG05220036359	MUTYH	protein_coding	1	-	7.20928	8.11809	8.80333	8.17382
ENSG05220036360	ATP6V0B	protein_coding	1	+	168.316	214.183	130.614	140.506
ENSG05220036362	MMACHC	protein_coding	1	+	11.4949	9.70776	9.35959	10.0253
ENSG05220036364	EIF2B3	protein_coding	1	-	37.2309	25.3279	37.579	38.0508
ENSG05220036366	ZSWIM5	protein_coding	1	-	0.308223	0.27317	0.255304	0.181232
ENSG05220036372	B4GALT2	protein_coding	1	+	69.4182	114.338	73.7944	78.0546
ENSG05220036373	TSPAN1	protein_coding	1	+	8.40225	5.69822	20.2717	14.1377
ENSG05220036375	LINC01144	lncRNA	1	+	0.329582	0.216371	0.227497	0.430646
ENSG05220036376	LURAP1	protein_coding	1	+	7.82333	10.0052	11.9925	11.8486
ENSG05220036377	TMEM53	protein_coding	1	-	8.33534	11.0136	11.2522	10.495
ENSG05220036378	ENSG05220036378	lncRNA	1	-	2.21014	4.83652	2.79688	2.64721
ENSG05220036379	NASP	protein_coding	1	+	78.2022	42.068	88.2519	88.7373
ENSG05220036382	IPP	protein_coding	1	-	13.3861	8.38853	11.7599	12.025
ENSG05220036383	ENSG05220036383	lncRNA	1	-	8.1679	6.49655	4.55375	8.31226
ENSG05220036385	ENSG05220036385	lncRNA	1	-	0.0919088	0.181015	0.285484	0.090069
ENSG05220036393	MKNK1	protein_coding	1	-	9.61304	8.71005	8.36266	8.71349
ENSG05220036394	DYNLT4	protein_coding	1	-	0.41593	0.955704	0.861299	0.135868
ENSG05220036396	CCDC163	protein_coding	1	-	4.76979	6.44168	5.64411	5.94305
ENSG05220036398	HECTD3	protein_coding	1	-	42.4096	42.5289	42.875	37.4591
ENSG05220036399	KIF2C	protein_coding	1	+	154.164	117.361	171.943	162.793
ENSG05220036401	AKR1A1	protein_coding	1	+	103.378	92.7355	119.933	122.773
ENSG05220036402	SLC6A9	protein_coding	1	-	22.9056	32.6714	31.9428	24.5866
ENSG05220036405	BEST4	protein_coding	1	-	0.224357	0.368226	0.0774323	0.293155
ENSG05220036406	SNORD46	snoRNA	1	+	10.8382	3.55763	18.7029	14.1616
ENSG05220036407	RAD54L	protein_coding	1	+	44.1323	38.7414	39.9227	49.0726
ENSG05220036409	KLF17	protein_coding	1	+	0.773338	0.175741	1.23186	1.39912
ENSG05220036410	UROD	protein_coding	1	+	132.748	119.566	121.949	133.564
ENSG05220036411	FAAH	protein_coding	1	+	0.344827	0.679137	0.71406	0.675848
ENSG05220036412	DPH2	protein_coding	1	+	45.8434	48.3013	46.2708	51.3347
ENSG05220036413	PRDX1	protein_coding	1	-	1403.94	816.758	1297.16	1446.54
ENSG05220036416	NSUN4	protein_coding	1	+	10.474	7.48842	11.0922	11.3188
ENSG05220036418	TOE1	protein_coding	1	+	53.8569	48.5637	58.815	55.1991
ENSG05220036420	RPS8	protein_coding	1	+	993.195	901.378	850.894	835.403
ENSG05220036422	ENSG05220036422	processed_pseudogene	1	-	1.56551	5.65269	0	1.02278
ENSG05220036423	CCDC24	protein_coding	1	+	4.68601	9.5402	6.54182	7.99767
ENSG05220036424	LRRC41	protein_coding	1	-	61.2393	82.6409	59.884	59.6715
ENSG05220036426	MAST2	protein_coding	1	+	51.9171	64.7099	55.6846	50.8093
ENSG05220036427	RNF220	protein_coding	1	+	26.4493	22.8738	25.8784	25.1211
ENSG05220036430	TESK2	protein_coding	1	-	2.20747	2.22955	3.63351	4.2711
ENSG05220036431	POMGNT1	protein_coding	1	-	94.2495	96.4591	103.808	104.499
ENSG05220036432	PTCH2	protein_coding	1	-	0.105659	0.13873	0.255263	0.172573
ENSG05220036434	ARMH1	protein_coding	1	+	0.285504	0.787221	0.591216	0.335747
ENSG05220036435	DMAP1	protein_coding	1	+	26.406	23.7235	31.7525	31.1055
ENSG05220036436	PIK3R3	protein_coding	1	-	17.6001	14.6557	31.2394	27.5517
ENSG05220036115	ENSG05220036115	processed_pseudogene	1	-	1.47923	2.91334	0.765788	0.724807
ENSG05220036116	PRELP	protein_coding	1	+	0.650941	1.15383	0.60658	0.988762
ENSG05220036117	IPO9	protein_coding	1	+	91.594	75.1463	102.977	87.7799
ENSG05220036129	TIMM17A	protein_coding	1	+	176.981	91.4693	165.431	192.768
ENSG05220036132	RPS10P7	transcribed_processed_pseudogene	1	+	0.497812	0.306388	0.644286	0.548827
ENSG05220036135	TUBA5P	transcribed_unprocessed_pseudogene	1	-	1.14317	0.813036	1.31515	1.36924
ENSG05220036138	NAV1	protein_coding	1	+	38.7822	42.4178	53.6263	34.6768
ENSG05220036140	ACTG1P25	transcribed_processed_pseudogene	1	+	0.0809051	0.159343	0.670147	0.475713
ENSG05220036142	RNPEP	protein_coding	1	+	187.862	216.732	171.232	180.847
ENSG05220036144	IGFN1	protein_coding	1	+	0.75501	0.832717	0.125077	0.221969
ENSG05220036149	ENSG05220036149	lncRNA	1	+	3.35967	1.37852	2.31905	2.46931
ENSG05220036150	ARL8A	protein_coding	1	-	112.432	135.54	93.5618	99.2748
ENSG05220036157	SHISA4	protein_coding	1	+	105.875	170.379	104.94	108.669
ENSG05220036175	ATP2B4	protein_coding	1	+	111.589	93.385	94.807	55.8799
ENSG05220036178	INAVA	protein_coding	1	+	2.00489	3.60226	2.84063	2.89543
ENSG05220036181	TMEM183A	protein_coding	1	+	51.3153	56.4887	47.2547	56.1695
ENSG05220036189	KIF21B	protein_coding	1	-	0.108108	0.380214	0.0639625	0.0302698
ENSG05220036193	ELF3-AS1	lncRNA	1	-	0.100983	0.132591	0.0348522	0.0329871
ENSG05220036194	ADORA1	protein_coding	1	+	14.5716	14.1286	19.5903	15.7299
ENSG05220036203	LGR6	protein_coding	1	+	0.0801971	0.118461	0.0415176	0.0785917
ENSG05220036207	UBE2T	protein_coding	1	-	179.674	146.475	170.491	216.196
ENSG05220036209	CHI3L1	protein_coding	1	-	0.279307	0.385067	1.27244	1.25909
ENSG05220036216	PPP1R12B	protein_coding	1	+	3.15449	2.15868	3.22923	2.57612
ENSG05220036228	PPFIA4	protein_coding	1	+	0.54189	0.495511	0.400762	0.436214
ENSG05220036230	ELF3	protein_coding	1	+	0.9414	0.0772537	0.135377	0.0256265
ENSG05220036232	BTG2	protein_coding	1	+	4.56703	5.90702	4.65808	4.34201
ENSG05220036235	ADIPOR1	protein_coding	1	-	162.033	168.952	146.585	159.44
ENSG05220036251	KLHL12	protein_coding	1	-	40.8907	28.3557	41.0078	41.4359
ENSG05220036253	IPO9-AS1	lncRNA	1	-	1.32712	2.61377	1.06874	1.30056
ENSG05220036254	MIR6739	miRNA	1	+	2.50482	2.46663	0	4.90936
ENSG05220036258	CAMSAP2	protein_coding	1	+	36.3065	28.2598	39.5423	31.2951
ENSG05220036267	RABIF	protein_coding	1	-	36.1388	35.3505	36.1082	43.8561
ENSG05220036273	LMOD1	protein_coding	1	-	39.8738	34.2293	71.6358	60.377
ENSG05220036281	ENSG05220036281	lncRNA	1	-	0.311545	0.102265	0.107524	0.305309
ENSG05220036282	FMOD	protein_coding	1	-	1.91948	1.89021	2.43618	2.00242
ENSG05220036286	TMEM9	protein_coding	1	-	53.0038	57.434	47.6847	45.6965
ENSG05220036292	CSRP1	protein_coding	1	-	135.469	145.168	139.17	147.945
ENSG05220036302	ENSG05220036302	lncRNA	1	+	0.247839	1.46436	0.641524	0.850071
ENSG05220036304	PHLDA3	protein_coding	1	-	98.6404	179.989	66.4122	75.0335
ENSG05220036305	CYB5R1	protein_coding	1	-	47.1012	36.5878	40.806	35.1819
ENSG05220036319	KDM5B	protein_coding	1	-	13.4036	10.956	17.0956	13.1796
ENSG05220036333	PCAT6	lncRNA	1	+	1.68864	3.94937	1.09275	1.8617
ENSG05220051108	LRRC8D	protein_coding	1	+	43.5734	39.0532	43.8711	39.6239
ENSG05220051109	LRRC8C	protein_coding	1	+	14.0996	11.2497	12.442	10.3316
ENSG05220051111	LRRC8C-DT	lncRNA	1	-	0.250963	0.293474	0.308566	0.353538
ENSG05220051112	CDC7	protein_coding	1	+	26.0687	18.3659	24.5031	26.5196
ENSG05220051113	RPL5	protein_coding	1	+	719.958	481.133	610.436	675.786
ENSG05220051114	GEMIN8P4	processed_pseudogene	1	-	1.54619	2.28391	2.13454	2.77793
ENSG05220051115	GLMN	protein_coding	1	-	17.8824	12.651	17.3121	16.5122
ENSG05220051117	LRRC8B	protein_coding	1	+	1.31801	0.827977	1.27054	0.957584
ENSG05220051120	ENSG05220051120	lncRNA	1	+	0.531885	0.628529	0.881133	2.08495
ENSG05220051128	EPHX4	protein_coding	1	+	26.6346	26.4751	16.5117	18.4919
ENSG05220051130	FNBP1L	protein_coding	1	+	28.8695	18.8149	39.0292	33.6141
ENSG05220051132	CCDC18-AS1	lncRNA	1	-	1.2556	0.883181	1.57861	1.58203
ENSG05220051135	GBP5	protein_coding	1	-	0.138422	0.0454371	0	0.0226085
ENSG05220051142	ENSG05220051142	lncRNA	1	-	2.56466	1.89417	2.21286	1.25666
ENSG05220051152	TMED5	protein_coding	1	-	36.952	33.0933	37.1823	38.012
ENSG05220051155	TGFBR3	protein_coding	1	-	2.80325	2.24291	2.42627	1.67404
ENSG05220051157	BCAR3	protein_coding	1	-	125.042	128.825	117.251	118.419
ENSG05220051163	RPAP2	protein_coding	1	+	5.45469	3.96081	5.43095	4.07122
ENSG05220051171	DNTTIP2	protein_coding	1	-	44.0234	26.6707	37.0963	39.9347
ENSG05220051173	GBP1P1	transcribed_unprocessed_pseudogene	1	+	0.0799071	0.157377	0.082735	0.234923
ENSG05220051174	GCLM	protein_coding	1	-	44.1539	46.6156	32.3168	39.2686
ENSG05220051177	DR1	protein_coding	1	+	36.9496	35.3359	37.2242	40.7952
ENSG05220051181	LINC02609	lncRNA	1	-	0.0130923	0.0257853	0.0271113	0.0128302
ENSG05220051192	MTF2	protein_coding	1	+	15.3558	8.95399	15.3396	15.6092
ENSG05220051199	GFI1	protein_coding	1	-	0.370609	0.364958	0.268607	0.254233
ENSG05220051202	LRRC8D-DT	lncRNA	1	-	1.62183	0.266183	1.39935	0.794681
ENSG05220051208	SNORA66	snoRNA	1	+	1.41249	6.95477	8.77489	6.92109
ENSG05220051210	BTBD8	protein_coding	1	+	0.990879	0.864886	1.0959	0.419314
ENSG05220051243	ZNF326	protein_coding	1	+	14.5153	8.2161	16.9586	17.0061
ENSG05220051245	SETSIP	protein_coding	1	-	0.826674	3.05276	0.641947	0.405063
ENSG05220051251	ZNF644	protein_coding	1	-	21.0381	16.6565	18.638	19.9878
ENSG05220051254	CCDC18	protein_coding	1	+	12.7064	8.14473	13.5359	13.6613
ENSG05220051261	EVI5	protein_coding	1	-	18.4969	13.033	20.944	20.8501
ENSG05220051265	DIPK1A	protein_coding	1	-	53.7616	43.2398	45.0226	51.4339
ENSG05220048209	TOR1AIP2	protein_coding	1	-	11.3849	9.63352	11.5406	11.001
ENSG05220048214	HNRNPA1P54	processed_pseudogene	1	-	0.0773411	0.133283	0.100098	0
ENSG05220048215	MR1	protein_coding	1	+	10.6638	9.12717	8.544	8.24304
ENSG05220048216	NMNAT2	protein_coding	1	-	34.8163	26.8204	28.1996	26.9824
ENSG05220048227	XPR1	protein_coding	1	+	24.7236	19.2199	24.7475	21.1098
ENSG05220048234	ENSG05220048234	lncRNA	1	-	0.310131	0.916205	0.561936	1.06373
ENSG05220048235	QSOX1	protein_coding	1	+	392.689	421.492	457.903	385.642
ENSG05220048236	SMG7	protein_coding	1	+	57.463	50.2697	55.7781	51.5093
ENSG05220048242	ACBD6	protein_coding	1	-	27.8091	27.2373	24.4173	27.375
ENSG05220048244	LINC02816	lncRNA	1	+	0.251152	0	0.26004	0
ENSG05220048245	CEP350	protein_coding	1	+	9.74741	7.21205	12.0017	6.36389
ENSG05220048246	DHX9	protein_coding	1	+	192.799	134.184	236.69	186.942
ENSG05220048247	ENSG05220048247	lncRNA	1	-	0.760573	0.187244	1.18124	1.11802
ENSG05220048254	RNASEL	protein_coding	1	-	1.41088	0.875904	1.74662	1.47281
ENSG05220048256	SMG7-AS1	lncRNA	1	-	0	0	0.172438	0.16321
ENSG05220048258	NPL	protein_coding	1	+	1.77477	1.63615	1.36841	1.29518
ENSG05220048261	LAMC1	protein_coding	1	+	314.793	253.256	288.16	172.83
ENSG05220048262	NCF2	protein_coding	1	-	5.90074	4.42123	6.64084	7.54255
ENSG05220048263	GLUL	protein_coding	1	-	29.6999	20.552	42.8328	42.2159
ENSG05220048264	ENSG05220048264	lncRNA	1	-	0.149452	0.735867	0.309483	0.878764
ENSG05220048268	STX6	protein_coding	1	-	30.2598	21.2928	32.3881	34.8871
ENSG05220048275	TOR1AIP1	protein_coding	1	+	56.935	48.4572	58.2038	56.4624
ENSG05220048278	SOAT1	protein_coding	1	+	99.0255	71.8494	69.4639	66.1671
ENSG05220048279	EIF1P3	processed_pseudogene	1	+	0.56246	2.21553	0	0.551201
ENSG05220048280	KIAA1614	protein_coding	1	+	1.34726	1.64513	1.28334	1.32029
ENSG05220048283	ENSG05220048283	lncRNA	1	-	1.69075	1.10998	1.55608	1.65691
ENSG05220048284	IER5	protein_coding	1	+	100.571	122.201	100.936	100.443
ENSG05220048286	LAMC2	protein_coding	1	+	9.21271	6.85882	5.63131	5.43873
ENSG05220048294	AXDND1	protein_coding	1	+	0.0925579	0.0303822	0.0958335	0
ENSG05220048296	LHX4	protein_coding	1	+	1.05071	0.547779	0.639941	0.484556
ENSG05220048300	KIAA1614-AS1	lncRNA	1	-	1.30459	1.15623	1.35076	1.27848
ENSG05220053507	SH3BP5L	protein_coding	1	-	55.4001	62.312	59.5356	59.5016
ENSG05220053518	ZNF672	protein_coding	1	+	31.486	42.6269	33.1723	32.3813
ENSG05220053520	PGBD2	protein_coding	1	+	7.87259	5.97909	7.19224	7.61415
ENSG05220053568	ZNF692	protein_coding	1	-	19.795	32.5357	22.7729	27.5519
ENSG05220045618	ENSG05220045618	lncRNA	1	-	9.98126	9.12699	11.0727	12.5762
ENSG05220045619	S100A14	protein_coding	1	-	0.294223	0	0.913908	0.288334
ENSG05220045622	S100A13	protein_coding	1	-	129.452	111.95	132.716	147.796
ENSG05220045626	S100A4	protein_coding	1	-	15.4896	10.3645	20.5613	21.6017
ENSG05220045627	DENND4B	protein_coding	1	-	30.8739	48.4261	31.2505	29.7718
ENSG05220045630	S100A5	protein_coding	1	-	0	0.707897	0.744299	0.469646
ENSG05220045631	S100A1	protein_coding	1	+	0.0620005	0.24422	0.0641947	0.121519
ENSG05220045632	ENSG05220045632	lncRNA	1	+	3.16875	4.90353	3.74959	2.6617
ENSG05220045633	INTS3	protein_coding	1	+	33.5986	31.1245	36.7947	32.0466
ENSG05220045640	RAB13	protein_coding	1	-	180.077	120.238	193.167	164.426
ENSG05220045757	ENSG05220045757	lncRNA	1	+	3.43972	3.12671	3.83541	2.07438
ENSG05220045783	GATAD2B	protein_coding	1	-	13.4579	10.7503	16.881	13.826
ENSG05220045802	ILF2	protein_coding	1	-	634.376	384.64	713.863	778.664
ENSG05220045830	SNAPIN	protein_coding	1	+	94.1166	89.8766	87.4462	87.4996
ENSG05220045860	CHTOP	protein_coding	1	+	70.135	51.9965	67.6376	71.7094
ENSG05220045872	CRTC2	protein_coding	1	-	39.2204	53.4139	39.9064	42.5242
ENSG05220045879	S100A9	protein_coding	1	+	12.7864	0.645714	0	0
ENSG05220045887	S100A3	protein_coding	1	-	20.1041	29.0364	17.3463	18.826
ENSG05220045903	SLC27A3	protein_coding	1	+	0.51516	1.08225	0.568951	0.875069
ENSG05220045937	CREB3L4	protein_coding	1	+	5.37302	7.01229	6.9037	6.66114
ENSG05220045985	NPR1	protein_coding	1	+	0.0379365	0.149432	0.117837	0.0371771
ENSG05220046002	S100A6	protein_coding	1	-	3038.68	2963.57	2696.1	2902.01
ENSG05220046037	SLC39A1	protein_coding	1	-	209.099	248.719	214.489	205.619
ENSG05220046060	S100A2	protein_coding	1	-	19.9284	10.1712	15.2236	15.957
ENSG05220046095	S100A16	protein_coding	1	-	927.049	1024.72	1020.69	1079.71
ENSG05220046106	ENSG05220046106	lncRNA	1	-	5.2036	4.94956	5.0204	6.31634
ENSG05220046113	JTB	protein_coding	1	-	228.806	319.438	211.441	230.934
ENSG05220025396	PTGFR	protein_coding	1	+	8.83249	7.63867	8.40267	7.6975
ENSG05220025405	NEXN	protein_coding	1	+	77.3299	40.8278	73.7086	75.0349
ENSG05220025416	RABGGTB	protein_coding	1	+	51.9563	29.692	50.7718	61.647
ENSG05220025427	GIPC2	protein_coding	1	+	0.0961667	0.0947003	0	0.141362
ENSG05220025441	ENSG05220025441	lncRNA	1	-	0	0	0.188936	0.178826
ENSG05220025448	ENSG05220025448	processed_pseudogene	1	+	4.06187	8.66652	2.80375	3.31714
ENSG05220025466	ADGRL4	protein_coding	1	-	113.728	104.304	89.9081	97.6072
ENSG05220025487	FUBP1	protein_coding	1	-	80.1748	55.017	81.2882	78.984
ENSG05220025499	MIGA1	protein_coding	1	+	9.25034	7.99572	7.38962	7.0305
ENSG05220025516	DNAJB4	protein_coding	1	+	27.1418	22.3815	33.8278	37.9836
ENSG05220025532	ST6GALNAC3	protein_coding	1	+	1.19856	1.25726	0.836312	1.22564
ENSG05220025549	USP33	protein_coding	1	-	36.2902	27.0701	36.0558	36.7084
ENSG05220025560	ZZZ3	protein_coding	1	-	28.5505	20.1262	27.2504	27.2636
ENSG05220025570	IFI44L	protein_coding	1	+	4.41894	3.41111	2.79883	3.10907
ENSG05220025586	TPI1P1	processed_pseudogene	1	+	14.2775	22.4463	17.1169	12.7643
ENSG05220025619	PSAT1P3	processed_pseudogene	1	-	0	0.666056	0.350153	0.165708
ENSG05220025636	ST6GALNAC5	protein_coding	1	+	1.98434	1.4045	1.1878	1.45847
ENSG05220025659	ACADM	protein_coding	1	+	12.7932	8.50175	13.938	15.4643
ENSG05220025668	MSH4	protein_coding	1	+	0.1149	0.056574	0.0594832	0
ENSG05220025671	ENSG05220025671	processed_pseudogene	1	-	1.01988	1.40606	0.844778	1.19936
ENSG05220025674	AK5	protein_coding	1	+	63.432	60.6268	63.8284	61.2345
ENSG05220025677	NEXN-AS1	lncRNA	1	-	1.48247	2.4331	1.36438	1.29137
ENSG05220025683	PIGK	protein_coding	1	-	57.5101	41.5354	56.5469	55.8246
ENSG05220025699	ADGRL2	protein_coding	1	+	7.3655	5.38271	7.32558	5.99879
ENSG05220025715	IFI44	protein_coding	1	+	13.2738	8.9866	10.2123	13.2791
ENSG05220055721	FAM72D	protein_coding	1	+	3.7991	2.21416	2.64913	4.3309
ENSG05220055724	ENSG05220055724	TEC	1	+	0.172667	0.170034	0.178778	0.676842
ENSG05220055729	LINC01145	transcribed_unprocessed_pseudogene	1	-	0.0620415	0.0610954	0.0321186	0.0911994
ENSG05220055730	LINC02802	lncRNA	1	+	0.427931	0.210703	0.443075	0.419365
ENSG05220055733	NBPF15	protein_coding	1	+	29.8114	18.9669	31.6363	26.4042
ENSG05220055739	SRGAP2D	unprocessed_pseudogene	1	+	10.4879	7.06649	17.9079	19.8346
ENSG05220055748	SRGAP2C	protein_coding	1	+	6.22364	4.59025	5.59531	6.40024
ENSG05220055755	EMBP1	transcribed_unprocessed_pseudogene	1	+	0.359638	0.418545	0.913987	0.672837
ENSG05220055768	SRGAP2B	protein_coding	1	-	5.37861	3.0449	5.99941	6.36587
ENSG05220055777	ENSG05220055777	processed_pseudogene	1	+	3.61968	2.85159	1.87389	4.6114
ENSG05220055786	LINC00623	lncRNA	1	+	0.215273	0.141327	0	0.140643
ENSG05220055791	FAM72B	protein_coding	1	-	8.73343	6.52643	9.10664	10.3796
ENSG05220055798	FAM72C	protein_coding	1	-	2.90225	3.32145	3.08617	3.76658
ENSG05220055820	ENSG05220055820	unprocessed_pseudogene	1	-	1.76396	1.73706	1.82639	3.4573
ENSG05220055823	ENSG05220055823	TEC	1	-	0.50957	0.5018	0.351736	0.166457
ENSG05220055824	NBPF8	transcribed_unprocessed_pseudogene	1	+	19.0982	11.7311	21.3077	18.1291
ENSG05220055828	LINC02798	lncRNA	1	+	0.23795	0.507697	0.205309	0.34978
ENSG05220055837	ENSG05220055837	lncRNA	1	-	1.21462	3.5883	2.93442	3.57093
ENSG05220055840	NOTCH2NLR	protein_coding	1	+	0.676369	0	0.350153	0.165708
ENSG05220055852	PDE4DIPP2	transcribed_unprocessed_pseudogene	1	-	4.35638	4.23119	4.38698	3.29448
ENSG05220055750	NBPF26	protein_coding	1	+	9.90949	6.26736	9.50874	8.37072
ENSG05220035565	DNAI4	protein_coding	1	-	1.37947	1.16437	1.39914	1.60016
ENSG05220035568	LEPR	protein_coding	1	+	4.80553	3.88663	7.50615	6.44095
ENSG05220035581	DNAJC6	protein_coding	1	+	17.6846	15.022	22.0005	19.8177
ENSG05220035605	SGIP1	protein_coding	1	+	2.09604	2.21671	3.52279	3.50063
ENSG05220035631	USP1	protein_coding	1	+	121.729	84.2504	121.764	137.088
ENSG05220035638	ATG4C	protein_coding	1	+	13.2034	9.08361	10.7992	14.0616
ENSG05220035645	DOCK7	protein_coding	1	-	16.1947	11.9274	18.4087	13.3413
ENSG05220035663	LEPROT	protein_coding	1	+	79.9381	71.6881	71.9568	79.8146
ENSG05220035669	ROR1-AS1	lncRNA	1	-	0.122412	0.0803636	0	0.0399872
ENSG05220035706	DLEU2L	lncRNA	1	+	0.0528443	0.104077	0.164144	0.15536
ENSG05220035711	ENSG05220035711	lncRNA	1	+	0.458945	0.301298	0.633583	0.149919
ENSG05220035714	SLC35D1	protein_coding	1	-	57.4232	39.4907	41.2388	39.0617
ENSG05220035718	AK4	protein_coding	1	+	10.7838	8.32462	12.1665	11.9284
ENSG05220035726	CACHD1	protein_coding	1	+	6.82306	6.13934	8.893	4.58876
ENSG05220035746	ITGB3BP	protein_coding	1	-	14.0406	9.35321	13.1835	13.4223
ENSG05220035779	JAK1	protein_coding	1	-	48.9038	43.4537	46.4895	40.5743
ENSG05220035797	RAVER2	protein_coding	1	+	16.6389	13.4255	14.18	14.1803
ENSG05220035827	PDE4B	protein_coding	1	+	1.43053	1.03582	1.19799	1.17511
ENSG05220035845	PGM1	protein_coding	1	+	84.3235	68.6081	81.4872	82.0033
ENSG05220035849	EFCAB7	protein_coding	1	+	5.072	3.72978	4.36488	5.16413
ENSG05220035858	MIER1	protein_coding	1	+	22.0693	17.6188	20.3349	20.7598
ENSG05220035864	ALG6	protein_coding	1	+	9.9289	7.55227	9.25226	8.95845
ENSG05220035868	ROR1	protein_coding	1	+	13.3927	12.1422	19.7434	14.4124
ENSG05220029726	ENSG05220029726	lncRNA	1	-	2.29449	0.847314	0.593924	1.96749
ENSG05220029729	EEF1A1P11	processed_pseudogene	1	+	7.43873	17.7139	7.28187	3.18101
ENSG05220029731	SEC63P1	processed_pseudogene	1	+	0.448001	1.02939	0.154618	0.292689
ENSG05220029732	RTCA	protein_coding	1	+	66.1764	46.8447	50.4095	58.1052
ENSG05220029733	PTBP2	protein_coding	1	+	3.78872	2.97467	3.51197	3.85086
ENSG05220029743	SLC44A3	protein_coding	1	+	2.29179	1.54755	2.03391	1.41172
ENSG05220029744	DPYD	protein_coding	1	-	35.4595	21.9215	37.6418	35.9373
ENSG05220029748	ENSG05220029748	lncRNA	1	-	0.311373	0.817666	0.322392	0.406853
ENSG05220029749	F3	protein_coding	1	-	855.575	688.782	751.188	822.357
ENSG05220029750	ALG14	protein_coding	1	-	4.73404	3.95202	3.08618	3.87561
ENSG05220029751	TRMT13	protein_coding	1	+	9.08861	6.53352	6.39898	9.88642
ENSG05220029754	SLC44A3-AS1	transcribed_processed_pseudogene	1	-	0.0733476	0.234745	0.151887	0.233608
ENSG05220029757	RPL7P9	processed_pseudogene	1	-	10.814	9.90613	9.37398	11.3369
ENSG05220029760	MFSD14A	protein_coding	1	+	82.6719	64.8903	99.3355	102.647
ENSG05220029763	ENSG05220029763	lncRNA	1	-	0	0.0909076	0.0477912	0.0904674
ENSG05220029766	CNN3	protein_coding	1	-	756.851	588.784	924.43	1031.65
ENSG05220029768	FRRS1	protein_coding	1	-	0.959256	0.536721	0.383738	0.320473
ENSG05220029769	RWDD3	protein_coding	1	+	19.5953	11.1363	20.2888	19.8718
ENSG05220029776	SLC35A3	protein_coding	1	+	5.20264	4.93055	5.04542	5.46195
ENSG05220029777	RTCA-AS1	lncRNA	1	-	0.16857	0.202888	0.155143	0.14684
ENSG05220029778	ABCA4	protein_coding	1	-	0.175839	0.389604	0.250335	0.387717
ENSG05220029786	LRRC39	protein_coding	1	-	0	0.18574	0.195291	0.369681
ENSG05220029787	CNN3-DT	lncRNA	1	+	10.0014	11.5393	17.8513	19.8218
ENSG05220029795	MIR137HG	lncRNA	1	-	1.77596	1.9795	1.55592	2.04642
ENSG05220029797	ENSG05220029797	processed_pseudogene	1	+	3.6549	8.63799	1.5137	5.73077
ENSG05220029798	ARHGAP29	protein_coding	1	-	71.1499	56.0057	104.747	95.9843
ENSG05220029799	ABCD3	protein_coding	1	+	30.7785	23.9041	29.5806	30.2345
ENSG05220029802	TLCD4	protein_coding	1	+	7.09824	6.99	6.34845	6.83149
ENSG05220029807	SNX7	protein_coding	1	+	87.6142	74.1957	84.9746	105.99
ENSG05220029810	DBT	protein_coding	1	-	5.64315	4.26363	5.03695	4.83097
ENSG05220029811	LINC01776	lncRNA	1	+	3.2041	0.91336	2.53177	2.89207
ENSG05220029813	ARHGAP29-AS1	lncRNA	1	+	0.149651	0.0982459	0.361543	0.342195
ENSG05220029815	ENSG05220029815	lncRNA	1	-	3.80801	4.99992	5.58559	3.4208
ENSG05220029816	PALMD	protein_coding	1	+	2.53616	1.53515	1.49364	1.3909
ENSG05220029818	AGL	protein_coding	1	+	9.00501	7.62032	10.4683	7.31258
ENSG05220029822	SASS6	protein_coding	1	-	10.5471	8.75615	11.8998	10.9849
ENSG05220024685	ECE1-AS1	lncRNA	1	+	0.218528	0.0717321	0.0754207	0.214154
ENSG05220024691	EIF4G3	protein_coding	1	-	53.0286	42.2978	63.6426	44.1108
ENSG05220024701	DDOST	protein_coding	1	-	552.905	466.897	597.675	550.265
ENSG05220024706	KIF17	protein_coding	1	-	1.93368	2.35955	1.13163	1.35944
ENSG05220024716	PINK1	protein_coding	1	+	101.425	107.641	95.1242	94.1815
ENSG05220024720	CELA3A	protein_coding	1	+	1.07262	0.905369	2.37981	0
ENSG05220024724	MICOS10	protein_coding	1	+	48.336	25.5934	45.0168	59.7121
ENSG05220024728	SH2D5	protein_coding	1	-	43.124	53.1861	28.394	32.4546
ENSG05220024735	HS6ST1P1	processed_pseudogene	1	+	0.304476	0.44975	0	0.149191
ENSG05220024738	AKR7L	polymorphic_pseudogene	1	-	0.407214	1.13618	0.491897	0.465574
ENSG05220024740	MUL1	protein_coding	1	-	104.462	86.0167	91.1616	93.3406
ENSG05220024747	AKR7A2	protein_coding	1	-	137.913	192.276	118.302	128.012
ENSG05220024755	EMC1	protein_coding	1	-	70.6897	55.924	73.9797	54.9261
ENSG05220024770	CDA	protein_coding	1	+	6.88138	11.52	4.03745	4.49575
ENSG05220024772	PINK1-AS	lncRNA	1	-	15.3555	14.7881	15.8989	11.6903
ENSG05220024774	RAP1GAP	protein_coding	1	-	0.0652977	0	0.304239	0
ENSG05220024780	ALDH4A1	protein_coding	1	-	31.0344	39.4239	30.5261	27.1184
ENSG05220024781	HSPG2	protein_coding	1	-	18.3361	38.6457	34.6411	12.3181
ENSG05220024788	CAMK2N1	protein_coding	1	-	60.5051	123.213	46.8915	52.6508
ENSG05220024790	HP1BP3	protein_coding	1	-	103.223	93.6954	121.898	118.601
ENSG05220024793	AKR7A3	protein_coding	1	-	1.23695	1.67487	1.60091	1.51524
ENSG05220024795	ALPL	protein_coding	1	+	0.188996	0.186114	1.23933	0.740849
ENSG05220024798	IFFO2	protein_coding	1	-	25.5995	20.808	25.4667	23.1802
ENSG05220024799	ECE1	protein_coding	1	-	200.586	243.6	299.431	232.771
ENSG05220024802	NBL1	protein_coding	1	+	16.5039	21.9379	13.1403	13.8249
ENSG05220024809	CAPZB	protein_coding	1	-	72.1129	56.2116	68.7537	78.0392
ENSG05220024811	USP48	protein_coding	1	-	28.0467	17.5882	30.3909	30.3734
ENSG05220024814	UBR4	protein_coding	1	-	21.0022	22.3623	36.2976	14.3707
ENSG05220024816	EMC1-AS1	lncRNA	1	+	2.22321	3.64886	3.83649	3.26807
ENSG05220024818	MRTO4	protein_coding	1	+	148.598	115.415	126.374	140.436
ENSG05220024820	ENSG05220024820	processed_pseudogene	1	+	5.78036	6.91197	3.84745	3.64156
ENSG05220024824	TMCO4	protein_coding	1	-	26.5908	28.1607	25.2134	23.727
ENSG05220024826	ENSG05220024826	lncRNA	1	-	0.496988	0.870062	0.971979	1.08231
ENSG05220024831	OTUD3	protein_coding	1	+	8.18569	6.04565	7.54309	6.8453
ENSG05220024759	NBPF2P	unprocessed_pseudogene	1	-	0.5745	1.13148	1.48708	0.8445
ENSG05220024785	CELA3B	protein_coding	1	+	0.731928	0.60064	1.51566	0.478185
ENSG05220024817	NBPF3	protein_coding	1	+	9.25784	6.50798	10.7692	11.6686
ENSG05220024819	SLC66A1	protein_coding	1	+	56.1	95.1472	46.7287	42.9957
ENSG05220050108	NUF2	protein_coding	1	+	84.5992	58.1623	81.0555	88.9293
ENSG05220050109	PBX1	protein_coding	1	+	1.74019	1.54056	2.29317	1.869
ENSG05220050110	DCAF6	protein_coding	1	+	37.3578	34.2065	48.3962	50.3899
ENSG05220050111	TBX19	protein_coding	1	+	0.839329	0.972389	1.32911	1.11283
ENSG05220050114	TADA1	protein_coding	1	-	15.2828	11.1598	14.7508	16.9442
ENSG05220050118	MPZL1	protein_coding	1	+	81.5865	70.1099	88.2711	88.2612
ENSG05220050120	RGS5	lncRNA	1	-	0.880763	0.561215	1.01922	1.42163
ENSG05220050123	CREG1	protein_coding	1	-	20.6957	21.3934	8.52387	11.5974
ENSG05220050124	GPR161	protein_coding	1	-	27.9892	20.6758	35.59	31.3957
ENSG05220050131	TMCO1	protein_coding	1	-	64.1866	41.5008	59.8014	59.3015
ENSG05220050151	RPL4P2	processed_pseudogene	1	+	0.293305	0.433248	0	0.287433
ENSG05220050153	POU2F1	protein_coding	1	+	3.01207	2.21595	3.26428	1.86065
ENSG05220050157	MGST3	protein_coding	1	+	50.415	36.0354	37.2127	38.5333
ENSG05220050164	MPC2	protein_coding	1	-	53.9087	54.4191	52.7935	58.2033
ENSG05220050179	ENSG05220050179	lncRNA	1	-	0.515395	0.253768	0.266818	0.252539
ENSG05220050180	SFT2D2	protein_coding	1	+	33.0516	23.7429	38.1739	28.7637
ENSG05220050192	ENSG05220050192	processed_pseudogene	1	-	0.858687	2.25491	0.79029	0.934998
ENSG05220050205	TMCO1-AS1	lncRNA	1	+	0.262132	0.430226	0.361879	0.342514
ENSG05220050206	DUTP6	processed_pseudogene	1	+	0.813254	0	2.10509	0
ENSG05220050209	TIPRL	protein_coding	1	+	68.463	49.1163	67.4756	73.1447
ENSG05220050214	UCK2	protein_coding	1	+	56.4311	38.2131	58.5397	58.4134
ENSG05220050222	ADCY10	protein_coding	1	-	0.0305914	0	0	0.059958
ENSG05220050226	ALDH9A1	protein_coding	1	-	134.933	84.781	139.944	141.526
ENSG05220050233	POGK	protein_coding	1	+	42.3072	39.2126	40.6312	42.8749
ENSG05220050236	GCSHP5	processed_pseudogene	1	-	2.51922	5.67041	1.11787	1.41074
ENSG05220050251	ENSG05220050251	lncRNA	1	+	0.261646	0.257656	0.812716	0.512816
ENSG05220057619	DSTYK	protein_coding	1	-	15.1398	11.0234	16.1805	12.8382
ENSG05220057621	MDM4	protein_coding	1	+	5.68295	4.7392	5.58368	5.53574
ENSG05220057622	IKBKE	protein_coding	1	+	21.3085	25.2779	23.2427	21.0762
ENSG05220057624	SLC41A1	protein_coding	1	-	50.948	40.4971	51.2849	49.4078
ENSG05220057625	DYRK3-AS1	lncRNA	1	-	0.400558	0.197225	0.414734	0.19627
ENSG05220057626	PIK3C2B	protein_coding	1	-	1.47792	1.6373	1.5876	0.995728
ENSG05220057630	SLC26A9	protein_coding	1	-	0.100139	0	0.172806	0.0327116
ENSG05220057636	EIF2D	protein_coding	1	-	30.1147	27.2243	28.8413	28.8271
ENSG05220057638	CDK18	protein_coding	1	+	1.6221	2.86985	1.67951	1.88601
ENSG05220057641	NFASC	protein_coding	1	+	3.90275	4.06061	2.13928	1.64407
ENSG05220057642	NUAK2	protein_coding	1	-	4.76441	6.32841	8.14522	7.87221
ENSG05220057645	DYRK3	protein_coding	1	+	23.1885	15.5586	13.9975	12.712
ENSG05220057647	PPP1R15B	protein_coding	1	-	53.44	39.4688	42.1642	38.3325
ENSG05220057648	ZC3H11A	protein_coding	1	+	0.0439305	0.0288404	0.0454852	0.0287008
ENSG05220057655	RAB29	protein_coding	1	-	63.6958	39.7777	36.6887	40.2928
ENSG05220057656	BLACAT1	protein_coding	1	-	0.0279058	0.0274802	0	0.0546943
ENSG05220057657	ELK4	protein_coding	1	-	14.6572	9.09125	14.011	13.4424
ENSG05220057659	RBBP5	protein_coding	1	-	28.3669	23.3137	28.4875	26.6704
ENSG05220057665	NUCKS1	protein_coding	1	-	338.786	194.693	383.863	374.226
ENSG05220057672	SNRPGP10	processed_pseudogene	1	+	38.4073	32.0661	36.3085	36.8202
ENSG05220057674	ETNK2	protein_coding	1	-	0.291387	0.368928	0.1724	0.081587
ENSG05220057675	LINC00628	lncRNA	1	-	0.582969	0.861119	0.7545	1.1426
ENSG05220057678	TMCC2	protein_coding	1	+	8.46136	13.23	8.39299	9.11486
ENSG05220057681	PLEKHA6	protein_coding	1	-	14.4584	19.8717	9.53007	7.7996
ENSG05220057688	FAM72A	protein_coding	1	-	5.24474	3.49237	4.49944	5.4824
ENSG05220057691	ENSG05220057691	lncRNA	1	+	3.09237	3.04522	0.800453	0
ENSG05220057692	SRGAP2	protein_coding	1	+	16.7237	16.4687	17.8765	14.8078
ENSG05220057699	SLC45A3	protein_coding	1	-	11.5661	16.3697	8.76125	9.27375
ENSG05220057704	ENSG05220057704	lncRNA	1	+	0.48247	0.267251	0.437101	0.443261
ENSG05220057707	ZBED6	protein_coding	1	+	0.0301036	0.0889337	0.0779225	0.0147505
ENSG05220057708	RAB7B	protein_coding	1	-	0.458696	0.55208	0.26385	0.399568
ENSG05220057710	SOX13	protein_coding	1	+	5.5447	7.47966	5.3215	5.1856
ENSG05220057713	TMEM81	protein_coding	1	-	6.91083	5.55546	9.05377	4.97571
ENSG05220057714	SNRPE	protein_coding	1	+	102.601	70.9748	91.4571	103.026
ENSG05220057718	RASSF5	protein_coding	1	+	2.50482	2.51967	2.03573	2.79781
ENSG05220023296	ENSG05220023296	lncRNA	1	+	0.403137	0.793978	1.66961	0.395067
ENSG05220023305	SRSF11	protein_coding	1	+	56.5469	42.6966	64.5154	65.4509
ENSG05220023315	LRRIQ3	protein_coding	1	-	0.407462	0.253421	0.177635	0.294225
ENSG05220023319	LRRC40	protein_coding	1	-	38.7221	35.3336	37.9715	43.3217
ENSG05220023322	DEPDC1	protein_coding	1	-	65.4732	54.7315	58.7977	67.1868
ENSG05220023324	ZRANB2	protein_coding	1	-	65.2711	48.949	59.6602	68.3224
ENSG05220023328	MIR186	miRNA	1	-	8.73775	10.7556	2.26174	2.14071
ENSG05220023339	ZRANB2-AS2	lncRNA	1	+	0.0505106	0	0.0130745	0.0742493
ENSG05220023355	ENSG05220023355	lncRNA	1	+	14.0297	12.1309	13.8177	13.4136
ENSG05220023360	GADD45A	protein_coding	1	+	127.746	123.107	113.675	143.168
ENSG05220023361	DEPDC1-AS1	lncRNA	1	+	0.903905	0.445061	1.09188	1.47635
ENSG05220023370	HHLA3	lncRNA	1	+	15.6808	16.6528	11.7788	14.3123
ENSG05220023383	SERBP1	protein_coding	1	-	281.254	213.187	304.685	314.492
ENSG05220023390	LRRC7	protein_coding	1	+	0.106334	0.0800746	0.058287	0.116465
ENSG05220023393	CRYZ	protein_coding	1	-	46.7929	29.0431	42.9704	49.779
ENSG05220023394	GDI2P2	processed_pseudogene	1	+	0.308983	1.82563	0	0
ENSG05220023401	ENSG05220023401	lncRNA	1	+	0	0	0.14758	0.0698411
ENSG05220023402	CTBP2P8	processed_pseudogene	1	-	0.564997	0.417286	0	0.415266
ENSG05220023404	ANKRD13C	protein_coding	1	-	20.8398	20.0433	18.4319	20.1249
ENSG05220023407	TYW3	protein_coding	1	+	26.1281	19.4375	26.4207	30.6303
ENSG05220023413	WLS	protein_coding	1	-	141.518	86.7938	171.216	146.117
ENSG05220023415	TNNI3K	protein_coding	1	+	0	0	0.0410966	0.0388973
ENSG05220023418	GNG12	protein_coding	1	-	315.627	280.988	316.357	350.55
ENSG05220023425	GNG12-AS1	lncRNA	1	+	0.162651	0.373731	0.336814	0.31879
ENSG05220023431	DIRAS3	protein_coding	1	-	0.0916845	0.361146	0.474646	0.539095
ENSG05220023432	CTH	protein_coding	1	+	9.80554	6.28407	3.70649	3.73693
ENSG05220023434	FPGT	protein_coding	1	+	7.41955	4.64056	5.19063	6.84525
ENSG05220023437	ENSG05220023437	lncRNA	1	-	0.332498	0.654857	0.688531	0.977528
ENSG05220023438	ENSG05220023438	lncRNA	1	+	0.351253	0.0288247	0.181842	0.200796
ENSG05220023424	NEGR1	protein_coding	1	-	11.2506	8.50191	14.874	13.4229
ENSG05220045120	PRPF38A	protein_coding	1	+	28.3615	17.0275	30.1963	30.3831
ENSG05220045121	ECHDC2	protein_coding	1	-	1.26681	1.4714	1.86657	1.98951
ENSG05220045124	MRPL37	protein_coding	1	+	229.06	227.382	184.056	204.83
ENSG05220045130	RPS13P2	processed_pseudogene	1	-	3.30306	4.87904	0.854989	1.21385
ENSG05220045138	CZIB	protein_coding	1	-	34.0353	26.3284	28.4596	34.4168
ENSG05220045144	LRRC42	protein_coding	1	+	106.171	73.0926	101.749	109.661
ENSG05220045147	ENSG05220045147	lncRNA	1	+	0.677502	1.04841	0.200423	0.569091
ENSG05220045149	YIPF1	protein_coding	1	-	39.1225	39.7071	37.9276	39.0627
ENSG05220045155	ZYG11A	protein_coding	1	+	0.320788	0.394871	0.788835	0.785917
ENSG05220045158	MAGOH	protein_coding	1	-	99.0342	41.9707	87.401	96.1056
ENSG05220045163	TXNDC12	protein_coding	1	-	100.858	67.0541	94.2976	107.591
ENSG05220045168	ENSG05220045168	TEC	1	-	0	0.211546	0.222424	0.105261
ENSG05220045170	RRAS2P1	processed_pseudogene	1	-	0.374226	3.6852	1.54988	0.366735
ENSG05220045171	ENSG05220045171	processed_pseudogene	1	-	1.10507	3.80876	0.572088	0
ENSG05220045177	CC2D1B	protein_coding	1	-	47.1719	47.9065	42.3896	40.6852
ENSG05220045189	CYB5RL	protein_coding	1	-	7.53214	7.12722	5.18461	5.7319
ENSG05220045198	ZFYVE9	protein_coding	1	+	17.821	12.7041	17.0623	14.9034
ENSG05220045202	KTI12	protein_coding	1	-	33.637	38.753	27.7709	33.0714
ENSG05220045206	BTF3L4	protein_coding	1	+	45.6781	30.3299	42.0942	45.1662
ENSG05220045210	ENSG05220045210	lncRNA	1	+	0.206555	0.203405	0.534662	0.10121
ENSG05220045213	GLIS1	protein_coding	1	-	16.0524	34.4678	16.1207	14.5483
ENSG05220045228	TUT4	protein_coding	1	-	10.0083	8.47384	11.4792	8.98969
ENSG05220045244	LRP8	protein_coding	1	-	10.6526	9.91676	13.1841	10.3177
ENSG05220045257	NRDC	protein_coding	1	-	99.4219	74.5286	103.17	107.515
ENSG05220045265	COA7	protein_coding	1	-	60.8999	38.5689	46.975	50.4958
ENSG05220045266	RAB3B	protein_coding	1	-	47.0058	33.6819	56.4005	49.9396
ENSG05220045267	HSPB11	protein_coding	1	-	33.0601	20.9245	29.3124	38.829
ENSG05220045268	TMEM59	protein_coding	1	-	53.1823	35.379	54.8945	54.7518
ENSG05220045271	PLA2G12AP1	processed_pseudogene	1	+	2.3152	3.58269	2.73958	2.26885
ENSG05220045273	SSBP3	protein_coding	1	-	14.0937	19.8876	16.8288	17.0395
ENSG05220045275	ANAPC10P1	processed_pseudogene	1	+	1.35152	1.66364	1.04951	0.993351
ENSG05220045276	LINC01771	lncRNA	1	+	1.65663	0.652547	0.686103	0.324693
ENSG05220045277	ZYG11B	protein_coding	1	+	17.9624	14.7817	18.6929	15.4053
ENSG05220045279	NDC1	protein_coding	1	-	109.254	79.4468	104.384	100.28
ENSG05220045283	ENSG05220045283	lncRNA	1	+	2.40232	0.946276	0	1.88339
ENSG05220045287	TCEANC2	protein_coding	1	+	4.18397	2.43257	3.75656	3.78248
ENSG05220045290	ENSG05220045290	lncRNA	1	-	0.918639	1.65849	2.21935	2.25062
ENSG05220045304	SCP2	protein_coding	1	+	44.7517	31.2251	37.2852	46.6889
ENSG05220045306	CPT2	protein_coding	1	+	6.36882	6.03331	6.17003	6.09534
ENSG05220045307	ORC1	protein_coding	1	-	34.972	31.0008	37.3938	34.5079
ENSG05220045313	ENSG05220045313	lncRNA	1	+	1.40046	2.36418	2.07146	3.13697
ENSG05220028428	GPR153	protein_coding	1	-	10.2031	21.1526	9.73014	10.1304
ENSG05220028433	ICMT	protein_coding	1	-	268.018	227.309	254.289	262.503
ENSG05220028438	PLEKHG5	protein_coding	1	-	12.9466	21.5243	14.3863	14.4128
ENSG05220028441	RERE	protein_coding	1	-	33.5795	43.7754	33.445	29.9466
ENSG05220028443	THAP3	protein_coding	1	+	11.7183	12.7662	9.74461	10.1726
ENSG05220028445	DFFB	protein_coding	1	+	7.62126	5.92755	7.74019	6.27942
ENSG05220028451	TNFRSF25	protein_coding	1	-	4.18645	9.89428	5.84032	5.87327
ENSG05220028455	KCNAB2	protein_coding	1	+	0.801809	1.1737	0.572154	0.552155
ENSG05220028456	PHF13	protein_coding	1	+	46.862	36.3169	49.5915	47.6473
ENSG05220028457	NPHP4	protein_coding	1	-	4.43723	5.47952	5.19993	4.50221
ENSG05220028461	C1orf174	protein_coding	1	-	19.1978	16.0636	17.3278	18.5496
ENSG05220028462	ENSG05220028462	lncRNA	1	+	0.170319	0	0.0881732	0.0834547
ENSG05220028463	RNF207-AS1	lncRNA	1	-	0.496988	0	0.514577	1.46112
ENSG05220028465	NOL9	protein_coding	1	-	13.1162	12.9417	14.9705	15.2321
ENSG05220028468	PARK7	protein_coding	1	+	339.279	166.088	322.479	370.967
ENSG05220028469	LINC00337	lncRNA	1	+	0.398349	0.078455	0.247468	0.390376
ENSG05220028474	RERE-AS1	lncRNA	1	+	0	0.157043	0.165119	0.312566
ENSG05220028475	RPL22	protein_coding	1	-	227.407	116.233	196.637	210.858
ENSG05220028477	CAMTA1-DT	lncRNA	1	-	1.35804	4.90353	0.468699	3.10532
ENSG05220028483	ENSG05220028483	lncRNA	1	+	3.82416	2.82438	2.96962	3.27915
ENSG05220028485	ACOT7	protein_coding	1	-	154.056	160.532	167.286	161.489
ENSG05220028487	DNAJC11	protein_coding	1	-	74.5459	72.2081	72.5156	65.9548
ENSG05220028488	ENSG05220028488	lncRNA	1	+	0.0916622	0.361058	0.0949061	0.179655
ENSG05220028491	RNF207	protein_coding	1	+	0.541224	0.981788	1.00278	1.08869
ENSG05220028492	CAMTA1	protein_coding	1	+	9.22044	6.81922	6.54129	8.31076
ENSG05220028495	ENSG05220028495	lncRNA	1	+	0.897786	0.442048	0.929558	0
ENSG05220028499	VAMP3	protein_coding	1	+	245.877	214.51	205.186	250.857
ENSG05220028502	KLHL21	protein_coding	1	-	61.5226	78.8938	42.335	41.4034
ENSG05220028505	PER3	protein_coding	1	+	9.17582	8.53517	9.42876	7.56518
ENSG05220028506	LINC01134	lncRNA	1	+	0.321996	0.317086	0.571528	0.495865
ENSG05220028525	CEP104	protein_coding	1	-	14.5712	13.5242	13.1724	12.6379
ENSG05220028547	CHD5	protein_coding	1	-	0.0186075	0.0732952	0.0192661	0.0364701
ENSG05220028550	ENO1	protein_coding	1	-	2552.85	2183.67	2746.42	2691.89
ENSG05220028565	ENO1-AS1	lncRNA	1	+	1.64791	1.21709	0.853114	1.61492
ENSG05220028568	TNFRSF9	protein_coding	1	-	0.118189	0.0581934	0.183558	0.231647
ENSG05220028584	SLC45A1	protein_coding	1	+	0.867054	0.711527	1.34661	1.34535
ENSG05220028596	ZBTB48	protein_coding	1	+	7.87269	8.69609	7.50438	8.61316
ENSG05220062462	ERRFI1	protein_coding	1	-	106.456	87.4716	117.442	117.768
ENSG05220032128	ENSG05220032128	lncRNA	1	-	2.76776	7.15458	2.5075	1.01713
ENSG05220032138	RGS7	protein_coding	1	-	6.41763	5.60162	6.1917	6.36064
ENSG05220032145	FH	protein_coding	1	-	48.0707	35.9189	50.6459	55.833
ENSG05220032156	ENSG05220032156	lncRNA	1	+	0.42238	0.575916	0.336406	0.286563
ENSG05220032160	ENSG05220032160	lncRNA	1	-	1.52115	1.49795	0.393745	0
ENSG05220032163	LYST	protein_coding	1	-	3.12225	2.67852	2.31052	1.1169
ENSG05220032164	KMO	protein_coding	1	+	0.157602	0.155199	0.16318	0.123558
ENSG05220032169	ENSG05220032169	lncRNA	1	+	0.105937	0.139095	0.219372	0.155725
ENSG05220032175	MTR	protein_coding	1	+	11.9633	7.74504	13.1849	9.00806
ENSG05220032181	FMN2	protein_coding	1	+	8.91661	10.742	8.83031	7.86731
ENSG05220032183	HEATR1	protein_coding	1	-	32.8411	25.0515	34.7117	26.1695
ENSG05220032185	CHRM3	protein_coding	1	+	0.309472	0.268182	0.217888	0.181966
ENSG05220032191	CHRM3-AS2	lncRNA	1	-	0	0	0	0
ENSG05220032195	ERO1B	protein_coding	1	-	2.40182	2.1095	2.28519	2.09929
ENSG05220032197	LGALS8-AS1	lncRNA	1	-	0	0.253942	0.1335	0.505425
ENSG05220032199	RPL35P1	processed_pseudogene	1	+	2.03094	3.49994	2.10281	2.48785
ENSG05220032204	ENSG05220032204	processed_pseudogene	1	-	0.2072	2.24445	0.572088	0.270737
ENSG05220032207	GNG4	protein_coding	1	-	1.33903	1.53243	1.72365	2.09246
ENSG05220032211	NID1	protein_coding	1	-	57.0923	54.1843	69.7572	45.1144
ENSG05220032215	GPR137B	protein_coding	1	+	22.8821	24.7785	14.4175	18.5139
ENSG05220032216	RYR2	protein_coding	1	+	0.368232	0.279733	0.479303	0.237137
ENSG05220032217	GREM2	protein_coding	1	-	0.89972	0.5316	0.97814	0.88171
ENSG05220032165	LGALS8	protein_coding	1	+	20.6328	16.2271	17.6172	15.9148
ENSG05220037822	TMEM51-AS1	lncRNA	1	-	0.0470163	0.0462994	0.0486803	0.076792
ENSG05220037838	CTRC	protein_coding	1	+	0.323527	0.106198	0.390807	0
ENSG05220037840	KAZN	protein_coding	1	+	4.10693	4.44473	3.63478	4.038
ENSG05220037854	ENSG05220037854	lncRNA	1	-	2.72263	1.07245	4.51038	4.26901
ENSG05220037859	KIAA2013	protein_coding	1	-	96.7078	165.714	91.6527	93.7058
ENSG05220037875	EFHD2	protein_coding	1	+	203.208	346.121	173.708	181.558
ENSG05220037889	TNFRSF1B	protein_coding	1	+	11.9214	15.3593	11.2633	8.2753
ENSG05220037891	PLOD1	protein_coding	1	+	208.343	235.245	221.127	183.478
ENSG05220037895	CASP9	protein_coding	1	-	6.02555	5.58256	6.16496	5.80011
ENSG05220037897	MIIP	protein_coding	1	+	20.1114	34.7566	22.1332	21.014
ENSG05220037899	ENSG05220037899	lncRNA	1	-	0.254161	0.178776	0.0375938	0.284656
ENSG05220037902	FHAD1	protein_coding	1	+	0.11346	0.0837975	0.102791	0.0833917
ENSG05220037913	TNFRSF8	protein_coding	1	+	0.0985633	0.388241	0.102051	0.193181
ENSG05220037915	PRDM2	protein_coding	1	+	6.46494	6.36636	7.17441	5.91429
ENSG05220037916	VPS13D	protein_coding	1	+	7.53509	6.03057	9.16917	4.21071
ENSG05220037924	MFN2	protein_coding	1	+	82.1745	62.8285	84.6456	73.3886
ENSG05220037929	DHRS3	protein_coding	1	-	84.5458	99.476	53.3754	45.5929
ENSG05220037934	TMEM51	protein_coding	1	+	34.0956	37.7933	39.215	37.6103
ENSG05220037935	DNAJC16	protein_coding	1	+	12.4554	10.8187	12.4194	10.5729
ENSG05220038451	USH2A	protein_coding	1	-	0.0182098	0.00896607	0	0.026768
ENSG05220038453	TGFB2-AS1	lncRNA	1	-	2.36092	2.65705	2.09526	2.31366
ENSG05220038476	LINC01693	lncRNA	1	+	0.235514	0.154615	0.568981	0.538532
ENSG05220038489	VASH2	protein_coding	1	+	0.289368	0.529202	0.577816	0.627917
ENSG05220038498	NENF	protein_coding	1	+	99.7272	135.381	68.3247	75.7378
ENSG05220038507	ENSG05220038507	lncRNA	1	+	0	0.0749583	0.157626	0.0745953
ENSG05220038508	ENSG05220038508	lncRNA	1	-	0.29678	0.487091	0.102428	0.0969463
ENSG05220038514	GPATCH2	protein_coding	1	-	7.13883	4.47742	6.64352	5.99651
ENSG05220038518	KCNK2	protein_coding	1	+	41.0743	33.5851	48.3456	52.7589
ENSG05220038521	PROX1	protein_coding	1	+	0.147178	0.103524	0.130617	0.123627
ENSG05220038523	NSL1	protein_coding	1	-	8.39817	6.93622	7.96609	8.09732
ENSG05220038528	ANGEL2	protein_coding	1	-	17.0503	15.9811	17.4144	16.0296
ENSG05220038530	FLVCR1	protein_coding	1	+	6.97847	5.74596	7.13436	6.12042
ENSG05220038540	ESRRG	protein_coding	1	-	0.189099	0.101572	0.124595	0.0336935
ENSG05220038548	BATF3	protein_coding	1	-	6.6545	11.9539	7.95	9.38779
ENSG05220038552	RPL21P28	processed_pseudogene	1	-	6.61211	5.74525	1.61085	5.33626
ENSG05220038554	KCTD3	protein_coding	1	+	61.1477	51.0336	66.3358	67.7031
ENSG05220038558	RRP15	protein_coding	1	+	17.8655	13.1067	14.571	17.204
ENSG05220038569	INTS7	protein_coding	1	-	32.3449	24.488	34.3661	32.1814
ENSG05220038580	PTPN14	protein_coding	1	-	27.8514	24.6958	42.6544	24.6155
ENSG05220038582	RPS6KC1	protein_coding	1	+	19.9059	14.2535	19.1651	17.634
ENSG05220038583	CENPF	protein_coding	1	+	87.5175	59.7322	113.243	61.3039
ENSG05220038584	TATDN3	protein_coding	1	+	7.906	5.60737	6.77277	7.3788
ENSG05220038585	TGFB2	protein_coding	1	+	96.524	87.8652	99.1361	84.7309
ENSG05220038592	ENSG05220038592	lncRNA	1	-	0	0.428482	0.337887	0.426407
ENSG05220038595	PROX1-AS1	lncRNA	1	-	0	0	0.0188973	0.017886
ENSG05220038598	SPATA17	protein_coding	1	+	0.230753	0.0852128	0.11946	0.141334
ENSG05220038601	PPP2R5A	protein_coding	1	+	20.3969	23.0425	17.6648	19.5683
ENSG05220038607	NEK2	protein_coding	1	-	74.5377	54.0944	76.987	83.3957
ENSG05220038608	ATF3	protein_coding	1	+	2.97603	1.41953	2.64803	2.50633
ENSG05220038609	PACC1	protein_coding	1	-	21.7036	19.8505	23.4719	21.2691
ENSG05220038612	FDPSP8	processed_pseudogene	1	-	0.172508	0.339756	0	0.169055
ENSG05220038613	DTL	protein_coding	1	+	67.3187	55.1063	66.043	65.0776
ENSG05220038615	SMYD2	protein_coding	1	+	31.9699	25.3903	27.5314	32.9115
ENSG05220038617	ENSG05220038617	lncRNA	1	-	2.176	0.714274	0.751004	0.710815
ENSG05220038618	LINC02869	lncRNA	1	+	0.453772	0	0.313221	0.592918
ENSG05220038619	FLVCR1-DT	lncRNA	1	-	2.15629	2.29675	3.05275	3.19126
ENSG05220038622	LPGAT1	protein_coding	1	-	47.7346	34.971	43.0081	41.251
ENSG05220018500	H2BU1	protein_coding	1	+	0.317871	0	0.16456	0.233631
ENSG05220018501	FTH1P2	processed_pseudogene	1	+	6.38365	21.553	4.24901	0.446847
ENSG05220018502	ENSG05220018502	lncRNA	1	-	3.20857	2.64056	3.08482	3.66091
ENSG05220018503	ENSG05220018503	lncRNA	1	-	0.0375198	0.0184738	0.0388476	0.0367687
ENSG05220018504	H2AW	protein_coding	1	-	22.6693	32.8654	24.3409	23.244
ENSG05220018505	C1orf198	protein_coding	1	-	39.3123	42.3332	35.3894	39.9879
ENSG05220018506	GUK1	protein_coding	1	+	90.1338	130.731	82.497	90.9791
ENSG05220018511	C1orf35	protein_coding	1	-	14.1725	16.2323	15.4416	17.0511
ENSG05220018516	ABCB10	protein_coding	1	-	35.9173	33.9392	30.6713	33.4298
ENSG05220018525	TRIM11	protein_coding	1	-	14.7968	19.4791	14.7471	15.1084
ENSG05220018526	COG2	protein_coding	1	+	8.30745	6.2708	7.62401	7.93931
ENSG05220018530	OBSCN-AS1	lncRNA	1	-	0.340417	0.574673	0.402817	0.238288
ENSG05220018533	IBA57	protein_coding	1	+	2.82858	3.20145	3.25198	2.66396
ENSG05220018535	ENSG05220018535	lncRNA	1	-	0.327285	0	0.338868	0.641467
ENSG05220018536	ENSG05220018536	TEC	1	-	0.201352	0	0	0
ENSG05220018538	ACTA1	protein_coding	1	-	0.236701	1.39855	0.32677	0.154642
ENSG05220018541	ENSG05220018541	lncRNA	1	+	0.57982	0.285489	0.60034	0
ENSG05220018543	URB2	protein_coding	1	+	20.6434	17.9189	19.2301	17.0327
ENSG05220018545	GALNT2	protein_coding	1	+	189.494	176.937	180.335	158.821
ENSG05220018548	DUSP5P1	processed_pseudogene	1	+	0.659742	0.812103	0.683091	0.646536
ENSG05220018551	OBSCN	protein_coding	1	+	0.517447	0.490857	0.629148	0.460567
ENSG05220018585	NUP133	protein_coding	1	-	38.3687	30.0628	37.6492	35.4529
ENSG05220018587	ENSG05220018587	lncRNA	1	-	0.182567	1.25848	0	0.357825
ENSG05220018589	CCSAP	protein_coding	1	-	12.5481	9.2528	12.1841	11.8851
ENSG05220018591	RHOU	protein_coding	1	+	0.61594	0.093315	0	0.325021
ENSG05220018593	TAF5L	protein_coding	1	-	21.0952	19.2711	21.4165	20.0691
ENSG05220018596	RNF187	protein_coding	1	+	167.056	252.909	169.521	168.442
ENSG05220018597	GJC2	protein_coding	1	+	1.30158	2.39257	2.15623	2.80616
ENSG05220018602	MRPL55	protein_coding	1	-	40.441	54.5378	41.1503	39.1434
ENSG05220018605	AGT	protein_coding	1	-	0.0295775	0.0145633	0.0918728	0.0289855
ENSG05220018609	ENSG05220018609	lncRNA	1	+	0.293534	0	0.303922	0.287658
ENSG05220018621	RAB4A	protein_coding	1	+	26.959	28.56	21.2139	27.1424
ENSG05220018627	IBA57-DT	lncRNA	1	-	0.293076	0.86582	0.303448	0.574418
ENSG05220018631	ENSG05220018631	lncRNA	1	+	0.774687	1.14431	1.60421	1.13877
ENSG05220025932	PLEKHO1	protein_coding	1	+	53.78	60.2984	44.1242	48.4272
ENSG05220025937	RPRD2	protein_coding	1	+	21.995	24.2196	27.0211	20.281
ENSG05220025939	ECM1	protein_coding	1	+	132.23	206.139	175.059	145.034
ENSG05220025942	ANP32E	protein_coding	1	-	132.342	85.036	135.3	160.112
ENSG05220025946	CIART	protein_coding	1	+	5.59896	4.1514	5.3197	6.71336
ENSG05220025948	ENSG05220025948	lncRNA	1	+	0.162651	0.800853	0	0
ENSG05220025950	MCL1	protein_coding	1	-	189.52	148.859	185.3	196.69
ENSG05220025951	NUDT4B	protein_coding	1	-	1.03051	1.62367	0.906931	1.11087
ENSG05220025953	ENSG05220025953	lncRNA	1	+	0	0	0.344266	0
ENSG05220025954	ENSA	protein_coding	1	-	120.916	91.3971	131.723	152.295
ENSG05220025956	FALEC	lncRNA	1	+	0.995733	1.63425	3.78023	0.975801
ENSG05220025958	ENSG05220025958	transcribed_unprocessed_pseudogene	1	-	36.7358	21.3114	4.33081	6.59413
ENSG05220025959	OTUD7B	protein_coding	1	-	12.8231	8.0302	13.2133	10.5949
ENSG05220025967	NOTCH2NLC	protein_coding	1	+	0.351406	0.103814	0.109153	0.24106
ENSG05220025969	H2BC18	protein_coding	1	-	0.11756	0.115768	0	0
ENSG05220025972	ADAMTSL4-AS2	lncRNA	1	-	0.847496	0.278191	0.584993	0.553687
ENSG05220025974	ADAMTSL4	protein_coding	1	+	1.28512	2.01334	0.997953	0.944549
ENSG05220025978	C1orf54	protein_coding	1	+	6.65651	5.97234	9.49577	10.0023
ENSG05220025979	VPS45	protein_coding	1	+	27.781	20.518	29.1163	31.2808
ENSG05220025981	MRPS21	protein_coding	1	+	11.89	10.2297	12.3108	14.473
ENSG05220025984	APH1A	protein_coding	1	-	224.915	206.517	204.591	202.071
ENSG05220025989	H2BC19P	transcribed_unprocessed_pseudogene	1	+	3.06861	1.84382	3.39262	2.90525
ENSG05220025991	SF3B4	protein_coding	1	-	309.795	408.426	313.453	320.664
ENSG05220025993	ENSG05220025993	lncRNA	1	-	1.41683	0.671777	1.24965	1.0285
ENSG05220025995	TARS2	protein_coding	1	+	36.7245	38.2518	34.112	34.4089
ENSG05220025996	PRPF3	protein_coding	1	+	35.3602	25.8009	38.5799	35.3637
ENSG05220026002	MTMR11	protein_coding	1	-	14.4635	15.6187	20.7614	21.7845
ENSG05220026005	ENSG05220026005	lncRNA	1	+	4.50938	1.42272	4.7143	6.04946
ENSG05220026009	SV2A	protein_coding	1	-	78.6224	71.3935	99.6529	84.8188
ENSG05220026011	BOLA1	protein_coding	1	+	7.71506	12.1559	7.18928	6.42653
ENSG05220026020	PDE4DIP	protein_coding	1	+	12.9813	9.79522	8.77733	7.09415
ENSG05220026021	H2BC21	protein_coding	1	-	2.74001	2.86686	3.9895	5.37031
ENSG05220026024	H2BC20P	transcribed_unprocessed_pseudogene	1	-	2.68374	2.06829	3.17136	3.00165
ENSG05220026026	H2AC20	protein_coding	1	+	4.94373	8.61322	6.69367	6.70814
ENSG05220026033	NBPF14	protein_coding	1	+	15.3471	8.63607	15.2093	10.3131
ENSG05220025955	NBPF9	protein_coding	1	-	23.7867	16.2627	24.8804	25.5749
ENSG05220025986	LINC01138	lncRNA	1	+	0.145761	0.0239231	0.201226	0.142843
ENSG05220026004	ENSG05220026004	lncRNA	1	-	0.129828	0.255697	0.537692	0.12723
ENSG05220054808	EEF1AKNMT	protein_coding	1	+	65.6608	49.6416	64.0751	61.4631
ENSG05220054811	KIFAP3	protein_coding	1	-	19.202	11.204	19.4901	20.2252
ENSG05220054813	FMO4	protein_coding	1	+	0.665128	0.363881	0.53563	0.434542
ENSG05220054817	NME7	protein_coding	1	-	16.1944	8.76625	19.2163	20.6023
ENSG05220054821	METTL18	protein_coding	1	-	11.4506	6.81259	9.13889	10.0525
ENSG05220054824	SUCO	protein_coding	1	+	40.1473	29.2236	39.8186	35.7288
ENSG05220054827	GORAB	protein_coding	1	+	9.66636	7.11698	11.505	12.7043
ENSG05220054833	TOP1P1	processed_pseudogene	1	+	1.13683	1.1195	0	0
ENSG05220054834	SELL	protein_coding	1	-	0.206366	0	0.213669	0.0674116
ENSG05220054835	VAMP4	protein_coding	1	-	15.6614	11.2704	14.5785	19.0742
ENSG05220054844	PIGC	protein_coding	1	-	18.4735	13.166	19.8343	19.8295
ENSG05220054847	PRRX1	protein_coding	1	+	24.3979	21.2941	22.8835	24.2438
ENSG05220054855	PFN1P1	processed_pseudogene	1	-	4.44117	10.4963	3.21884	1.30568
ENSG05220054864	PRRC2C	protein_coding	1	+	40.4603	38.8528	62.2695	30.169
ENSG05220054867	DNM3	protein_coding	1	+	0.497471	0.489885	0.42923	0.438762
ENSG05220054874	GORAB-AS1	lncRNA	1	-	0.033297	0.0327893	0.103426	0.130522
ENSG05220054876	ATP1B1	protein_coding	1	+	106.798	80.2148	91.8652	98.3712
ENSG05220020760	CAPN2	protein_coding	1	+	566.714	418.5	512.433	520.244
ENSG05220054882	SCYL3	protein_coding	1	-	4.05181	3.39691	4.33693	3.48778
ENSG05220020761	MTARC2	protein_coding	1	+	7.66782	8.26325	8.83796	9.49925
ENSG05220054885	FMO3	protein_coding	1	+	0.710149	0.484144	1.414	1.33833
ENSG05220054886	SLC19A2	protein_coding	1	-	7.92084	7.67288	8.55773	8.43726
ENSG05220020772	LYPLAL1-AS1	lncRNA	1	-	0.263112	0.194325	0.0681058	0.0644612
ENSG05220054897	ENSG05220054897	lncRNA	1	+	0.146455	0.0786663	0.206779	0.156571
ENSG05220054898	BLZF1	protein_coding	1	+	31.7693	19.5651	25.5104	28.0971
ENSG05220020773	ENSG05220020773	lncRNA	1	+	0.525487	0.517474	0.544084	0.514968
ENSG05220020777	ENSG05220020777	lncRNA	1	-	1.77496	1.3284	1.69075	1.5307
ENSG05220054899	C1orf112	protein_coding	1	+	17.6818	12.362	17.3955	17.0196
ENSG05220020780	ENSG05220020780	lncRNA	1	+	0.359337	0.212315	0.223233	0.0704289
ENSG05220020784	RAB3GAP2	protein_coding	1	-	18.9623	14.6667	20.2352	16.0552
ENSG05220020787	EPRS1	protein_coding	1	-	140.887	94.9834	144.302	119.218
ENSG05220020788	MORF4L1P1	processed_pseudogene	1	+	79.2632	49.1667	90.3154	99.5707
ENSG05220020791	DISP1	protein_coding	1	+	4.36619	3.70363	4.19248	2.85253
ENSG05220020794	AIDA	protein_coding	1	-	101.167	70.7727	83.8802	99.8809
ENSG05220020796	TAF1A-AS1	lncRNA	1	+	1.33058	0.73704	1.20546	1.30395
ENSG05220020800	FBXO28	protein_coding	1	+	31.3311	23.9082	29.0473	31.1015
ENSG05220020801	MARK1	protein_coding	1	+	1.02219	1.06724	1.10937	0.965523
ENSG05220020802	DUSP10	protein_coding	1	-	7.57828	8.64105	5.78162	6.31911
ENSG05220020805	LINC02817	lncRNA	1	-	0.165736	0.0816043	0.0429003	0
ENSG05220020807	LYPLAL1	protein_coding	1	+	26.6461	22.7872	13.6626	15.7426
ENSG05220020809	SUSD4	protein_coding	1	-	1.19702	1.31744	1.93198	1.75959
ENSG05220020814	BROX	protein_coding	1	+	43.4949	37.5195	36.6366	44.7314
ENSG05220020816	SEPTIN7P13	transcribed_unprocessed_pseudogene	1	+	1.2959	1.27613	1.11813	1.48161
ENSG05220020823	IARS2	protein_coding	1	+	179.184	119.007	176.776	168.34
ENSG05220020826	HLX	protein_coding	1	+	2.27265	4.44309	2.07625	2.0634
ENSG05220020830	HLX-AS1	lncRNA	1	-	0.667359	1.64296	1.03647	0.981
ENSG05220020834	ENSG05220020834	lncRNA	1	+	0.655712	1.29143	0.678918	0.642587
ENSG05220020835	GTF2IP20	transcribed_unprocessed_pseudogene	1	-	2.89854	4.6383	3.70451	5.10406
ENSG05220020837	ENSG05220020837	lncRNA	1	-	0.350488	0	0	0.343472
ENSG05220020838	MTARC1	protein_coding	1	+	0	0	0	0
ENSG05220020841	ACTBP11	processed_pseudogene	1	-	0	0.657183	0.345489	0
ENSG05220020842	MIA3	protein_coding	1	+	15.8493	11.1457	19.1676	12.4873
ENSG05220020845	TAF1A	protein_coding	1	-	11.1118	5.75916	9.01569	10.6984
ENSG05220020846	BPNT1	protein_coding	1	-	37.85	23.0652	40.8771	42.7124
ENSG05220020849	LYPLAL1-DT	lncRNA	1	-	1.90861	1.44319	0.705769	0.567801
ENSG05220020851	LINC01705	lncRNA	1	-	0	0.195144	0	0
ENSG05220020852	TP53BP2	protein_coding	1	-	37.1073	33.3236	37.8024	32.8543
ENSG05220020858	HHIPL2	protein_coding	1	-	0.913613	0.16869	0.177365	0.223831
ENSG05220059428	RPS27AP5	protein_coding	1	+	1.79944	2.4808	1.11787	2.1161
ENSG05220059430	CFH	protein_coding	1	+	35.5007	21.6989	43.4357	34.1441
ENSG05220059431	LINC00862	lncRNA	1	-	0.106347	0.104725	0	0.052109
ENSG05220059435	LHX9	protein_coding	1	+	0.46781	0.53155	0.856955	0.846361
ENSG05220059437	EEF1A1P14	processed_pseudogene	1	+	0.136527	1.21001	0.141359	0.133794
ENSG05220059443	GLRX2	protein_coding	1	-	12.7641	11.1099	8.80008	10.7301
ENSG05220059444	NR5A2	protein_coding	1	+	0.0996217	0.0245256	0.180508	0.0244069
ENSG05220059445	KCNT2	protein_coding	1	-	1.69786	1.33758	2.78567	1.68947
ENSG05220059449	DDX59	protein_coding	1	-	13.8873	9.27082	13.4525	15.8636
ENSG05220059451	ENSG05220059451	lncRNA	1	-	2.94454	0.289964	1.82925	2.30848
ENSG05220059452	CDC73	protein_coding	1	+	21.8028	17.8802	23.2776	24.4838
ENSG05220059456	MIR181A1HG	lncRNA	1	-	0.104542	0.102948	0.252564	0.204898
ENSG05220059466	NEK7	protein_coding	1	+	109.018	89.8528	174.253	199.865
ENSG05220059467	KIF14	protein_coding	1	-	29.4381	24.234	32.4852	24.7746
ENSG05220059470	DENND1B	protein_coding	1	-	4.25955	3.70359	4.69054	3.61585
ENSG05220059474	RGS2	protein_coding	1	+	4.76852	2.1264	2.88784	2.7333
ENSG05220059476	C1orf53	protein_coding	1	+	20.6408	29.4581	17.3448	19.9345
ENSG05220059483	B3GALT2	protein_coding	1	-	0.211794	0	1.97361	2.59443
ENSG05220059486	ZNF281	protein_coding	1	-	37.6798	32.042	31.0676	26.1712
ENSG05220059492	ZBTB41	protein_coding	1	-	9.80543	7.52436	8.69569	6.74549
ENSG05220059498	ASPM	protein_coding	1	-	40.0032	30.185	50.3222	25.8177
ENSG05220059504	PTPRC	protein_coding	1	+	0.020491	0.0403571	0.148513	0.100404
ENSG05220059511	ENSG05220059511	processed_pseudogene	1	-	0.722545	0.948702	0.498744	1.18014
ENSG05220059517	RO60	protein_coding	1	+	16.7771	13.8493	16.1484	15.2234
ENSG05220059518	UCHL5	protein_coding	1	-	31.221	20.9687	28.6757	31.4804
ENSG05220027534	CASZ1	protein_coding	1	-	0.182326	0.342768	0.377556	0.406081
ENSG05220027537	FBXO6	protein_coding	1	+	0.432861	1.06565	0.336135	0.636294
ENSG05220027538	UBE4B	protein_coding	1	+	40.9606	31.4837	39.7148	32.6268
ENSG05220027555	SLC2A5	protein_coding	1	-	0.481479	0.251014	0.175948	0.166532
ENSG05220027557	LINC02606	lncRNA	1	-	1.07431	1.19899	0.964022	1.05281
ENSG05220027567	CLSTN1	protein_coding	1	-	294.786	292.691	343.371	251.159
ENSG05220027580	CLCN6	protein_coding	1	+	10.4355	12.6757	20.253	17.4122
ENSG05220027588	CTNNBIP1	protein_coding	1	-	24.0805	34.2402	34.9524	35.2874
ENSG05220027596	MAD2L2	protein_coding	1	-	53.3518	60.9978	52.6067	54.61
ENSG05220027604	LZIC	protein_coding	1	-	29.3415	21.7723	25.8515	26.7293
ENSG05220027618	ENSG05220027618	processed_pseudogene	1	+	0.336067	0.330943	1.39184	0.98802
ENSG05220027643	KIF1B	protein_coding	1	+	13.9068	11.4792	17.1184	12.1004
ENSG05220027671	MIR34AHG	lncRNA	1	-	0.474943	0.722811	0.715275	0.613529
ENSG05220027673	PEX14	protein_coding	1	+	40.7503	59.7518	39.4062	38.1137
ENSG05220027682	DFFA	protein_coding	1	-	51.6889	39.0276	46.8504	50.4318
ENSG05220027688	SRM	protein_coding	1	-	417.977	735.006	397.441	420.594
ENSG05220027700	EXOSC10	protein_coding	1	-	70.6558	63.7133	72.6695	74.0029
ENSG05220027707	CORT	protein_coding	1	+	2.05538	6.07211	1.7025	4.63274
ENSG05220027709	ENSG05220027709	lncRNA	1	+	0.210136	0.344886	0.0725243	0.0686432
ENSG05220027710	ENSG05220027710	lncRNA	1	-	0.235711	0.232117	0.488106	0.461985
ENSG05220027714	MTOR	protein_coding	1	-	27.6008	22.1759	32.4317	20.0403
ENSG05220027724	EXOSC10-AS1	lncRNA	1	+	5.9583	13.1155	4.71759	6.1825
ENSG05220027725	AGTRAP	protein_coding	1	+	69.9649	115.414	59.1535	64.1702
ENSG05220027728	GPR157	protein_coding	1	-	4.74792	5.164	3.81536	3.43757
ENSG05220027736	ENSG05220027736	lncRNA	1	+	0.508765	0.125252	0.395078	0.124645
ENSG05220027738	PIK3CD-AS2	lncRNA	1	-	0.400131	0.197015	0.621438	0.196061
ENSG05220027744	DRAXIN	protein_coding	1	+	0.0255039	0.025115	0.0792194	0.0499867
ENSG05220027745	CENPS	protein_coding	1	+	48.5775	34.3959	40.6157	42.655
ENSG05220027750	MTHFR	protein_coding	1	-	4.95918	6.74702	7.60069	5.85108
ENSG05220027754	LNCTAM34A	lncRNA	1	+	0.350325	0.258737	0.816126	0.600796
ENSG05220027758	PGD	protein_coding	1	+	550.67	392.043	605.603	528.924
ENSG05220027759	TMEM201	protein_coding	1	+	24.011	34.8841	21.4605	19.8636
ENSG05220027772	NMNAT1	protein_coding	1	+	10.8758	7.01962	11.345	10.9774
ENSG05220027778	SPSB1	protein_coding	1	+	38.9713	49.2013	62.7674	57.1236
ENSG05220027784	UBIAD1	protein_coding	1	+	24.4508	28.1817	22.7959	20.4195
ENSG05220027827	H6PD	protein_coding	1	+	20.7996	20.9985	18.2803	15.2479
ENSG05220027830	PIK3CD	protein_coding	1	+	19.7562	24.9759	29.3009	26.5701
ENSG05220027834	SLC25A33	protein_coding	1	+	14.9706	11.3918	11.424	14.3851
ENSG05220040156	NOC2L	protein_coding	1	-	128.214	127.094	129.065	126.079
ENSG05220040164	PLEKHN1	protein_coding	1	+	8.2744	18.5479	8.73633	10.6161
ENSG05220040172	KLHL17	protein_coding	1	+	15.0378	32.8291	15.2265	17.7708
ENSG05220040174	MXRA8	protein_coding	1	-	150.051	382.814	188.764	172.258
ENSG05220040180	ISG15	protein_coding	1	+	21.2346	40.9682	26.6975	30.1527
ENSG05220040188	ACAP3	protein_coding	1	-	22.8626	52.2494	21.6172	26.2096
ENSG05220040196	AGRN	protein_coding	1	+	141.879	288.157	170.986	112.543
ENSG05220040200	B3GALT6	protein_coding	1	+	47.4175	90.8826	51.3839	54.6724
ENSG05220040201	ENSG05220040201	lncRNA	1	+	0.492106	1.45381	0.700593	0.663102
ENSG05220040202	CPTP	protein_coding	1	+	58.2334	146.405	53.9756	63.2645
ENSG05220040205	LINC01128	lncRNA	1	+	4.55132	3.27888	4.37756	4.5189
ENSG05220040216	UBE2J2	protein_coding	1	-	70.0426	86.4844	65.6383	77.4708
ENSG05220040227	C1orf159	protein_coding	1	-	11.7079	25.9558	11.8761	13.017
ENSG05220040235	LINC00115	lncRNA	1	-	1.28379	0.983279	1.47692	2.09682
ENSG05220040249	DVL1	protein_coding	1	-	181.232	346.262	171.512	169.637
ENSG05220040254	ENSG05220040254	transcribed_unprocessed_pseudogene	1	-	0.646313	1.27291	1.11531	1.90013
ENSG05220040259	LINC01786	lncRNA	1	+	1.83101	1.80309	4.17078	1.07661
ENSG05220040267	INTS11	protein_coding	1	-	36.4289	47.0881	38.2154	37.4253
ENSG05220040307	TAS1R3	protein_coding	1	+	0.0540609	0.106473	0.167922	0.370851
ENSG05220040310	ENSG05220040310	transcribed_unprocessed_pseudogene	1	+	3.58157	3.61093	3.09026	2.50705
ENSG05220040314	ENSG05220040314	lncRNA	1	+	1.07044	2.10823	1.10832	1.57351
ENSG05220040324	LINC02593	lncRNA	1	-	0.271476	0.623786	0.374779	0.576424
ENSG05220040331	HES4	protein_coding	1	-	39.992	165.471	30.9685	34.416
ENSG05220040334	ENSG05220040334	lncRNA	1	-	0.679837	0.892627	0.703896	0.888304
ENSG05220040335	LINC01409	lncRNA	1	+	0.13398	0.241884	0.277442	0.175063
ENSG05220040352	SCNN1D	protein_coding	1	+	0.933474	3.2633	1.20814	1.2807
ENSG05220040360	ENSG05220040360	lncRNA	1	-	7.30032	6.23047	7.55868	16.6931
ENSG05220040365	SAMD11	protein_coding	1	+	1.12573	2.52752	0.745964	0.838428
ENSG05220040373	C1QTNF12	protein_coding	1	-	0.418866	0.928078	0.108423	0.205241
ENSG05220040376	PUSL1	protein_coding	1	+	32.6218	65.5276	28.1601	28.2253
ENSG05220040400	ENSG05220040400	transcribed_unprocessed_pseudogene	1	-	1.43116	1.75448	2.02615	1.97497
ENSG05220040406	SDF4	protein_coding	1	-	200.969	256.711	210.952	198.188
ENSG05220040421	AURKAIP1	protein_coding	1	-	219.378	322.997	202.668	221.274
ENSG05220040195	ENSG05220040195	lncRNA	1	-	0.810525	2.74924	1.21219	1.85337
ENSG05220040381	ENSG05220040381	transcribed_processed_pseudogene	1	-	0.209901	0.17225	0.398438	0.651382
ENSG05220033225	ENSG05220033225	lncRNA	1	-	12.6445	20.0752	16.2982	15.6789
ENSG05220033228	TNFRSF14	protein_coding	1	+	3.17436	5.56718	4.31966	4.97731
ENSG05220033235	SLC35E2B	protein_coding	1	-	30.0935	33.9088	33.0483	29.4474
ENSG05220033236	PEX10	protein_coding	1	-	34.6218	50.9206	31.4755	31.9816
ENSG05220033238	ENSG05220033238	lncRNA	1	-	0.906085	0.594846	0.312717	1.18393
ENSG05220033241	ENSG05220033241	lncRNA	1	-	0.977032	0.801778	1.29261	1.01067
ENSG05220033243	SLC35E2A	transcribed_unprocessed_pseudogene	1	-	4.60445	4.53424	5.30374	5.13272
ENSG05220033245	PRXL2B	protein_coding	1	+	72.5031	80.2879	75.2421	72.7448
ENSG05220033246	TP73	protein_coding	1	+	1.47092	1.94043	1.43677	1.82224
ENSG05220033247	MRPL20	protein_coding	1	-	87.7864	74.8145	77.3963	83.7005
ENSG05220033249	WRAP73	protein_coding	1	-	8.91764	11.9838	9.53931	9.48751
ENSG05220033251	ARHGEF16	protein_coding	1	+	1.12872	1.63253	0.766938	0.622197
ENSG05220033252	ATAD3B	protein_coding	1	+	25.8597	37.5482	24.4719	25.9169
ENSG05220033253	MORN1	protein_coding	1	-	1.69021	1.68075	1.52698	1.73757
ENSG05220033254	PRDM16-DT	lncRNA	1	-	0.805121	3.5678	1.07675	1.24926
ENSG05220033260	VWA1	protein_coding	1	+	0.148361	0.0730492	0.268819	0
ENSG05220033262	ENSG05220033262	lncRNA	1	+	0.981641	1.93335	2.03276	1.44299
ENSG05220033263	ENSG05220033263	transcribed_processed_pseudogene	1	-	1.0142	0.845086	0.888543	0.611632
ENSG05220033264	TP73-AS1	transcribed_unitary_pseudogene	1	-	1.91715	1.37303	1.42359	1.59411
ENSG05220033268	PLCH2	protein_coding	1	+	0.0173978	0.034265	0.0720541	0.0511487
ENSG05220033276	TNFRSF14-AS1	lncRNA	1	-	0.0918339	0.0904336	0.0950839	0.0899956
ENSG05220033278	FAAP20	protein_coding	1	-	14.8334	35.8403	13.6836	15.5483
ENSG05220033284	ATAD3A	protein_coding	1	+	101.74	150.476	101.269	102.015
ENSG05220033299	MIB2	protein_coding	1	+	8.44225	21.1019	9.67756	8.8642
ENSG05220033301	NADK	protein_coding	1	-	60.171	60.6809	59.6828	63.294
ENSG05220033313	TMEM240	protein_coding	1	-	0.65457	1.01293	1.64593	0.733105
ENSG05220033317	ENSG05220033317	transcribed_unprocessed_pseudogene	1	+	0	0.280298	0.589424	0.278941
ENSG05220033322	CDK11B	protein_coding	1	-	65.0166	45.1848	73.5288	66.734
ENSG05220033325	ENSG05220033325	lncRNA	1	-	0.330742	0.651398	0	0.648243
ENSG05220033329	MRPL20-DT	lncRNA	1	+	3.20709	4.49435	3.32059	3.98906
ENSG05220033331	MRPL20-AS1	lncRNA	1	+	24.6071	19.2537	28.9417	27.1015
ENSG05220033333	ENSG05220033333	lncRNA	1	-	2.94974	5.44643	3.4359	4.87805
ENSG05220033335	ENSG05220033335	lncRNA	1	+	1.40896	1.84997	0.97255	0.920505
ENSG05220033337	SSU72	protein_coding	1	-	68.8292	70.0791	58.6988	66.4403
ENSG05220033344	PANK4	protein_coding	1	-	23.1123	26.4802	25.656	22.8674
ENSG05220033351	TPRG1L	protein_coding	1	+	118.026	109.925	92.2655	96.386
ENSG05220033376	RER1	protein_coding	1	+	100.552	107.961	92.8615	96.2089
ENSG05220033379	SKI	protein_coding	1	+	62.9572	97.9964	76.866	66.532
ENSG05220033381	ENSG05220033381	lncRNA	1	+	0.162089	0.287312	0.268521	0.158845
ENSG05220033385	ENSG05220033385	lncRNA	1	+	0.619324	0.813174	0.641242	1.01154
ENSG05220033389	ENSG05220033389	lncRNA	1	+	0.959702	0.551289	0.993666	0.391871
ENSG05220033393	GNB1	protein_coding	1	-	422.791	370.715	458.514	447.66
ENSG05220033400	PRDM16	protein_coding	1	+	6.79041	9.16839	7.17014	5.65537
ENSG05220033403	PRKCZ-AS1	lncRNA	1	-	2.49182	2.77389	1.57044	1.59257
ENSG05220033406	LRRC47	protein_coding	1	-	57.5376	61.2964	57.0718	57.529
ENSG05220033413	CCNL2	protein_coding	1	-	52.0346	66.1089	58.614	58.2432
ENSG05220033419	MEGF6	protein_coding	1	-	68.514	121.445	51.4899	46.4691
ENSG05220033244	CDK11A	protein_coding	1	-	15.4052	10.466	16.7555	16.7299
ENSG05220000131	ENSG05220000131	protein_coding	1	-	2.65999	1.67807	3.14142	2.36236
ENSG05220024234	KIRREL1	protein_coding	1	+	99.4323	87.4335	115.752	88.0158
ENSG05220024244	BCAN-AS1	lncRNA	1	-	0.233514	0.0574882	0.0604444	0.0572098
ENSG05220024247	SMG5	protein_coding	1	-	121.451	122.564	120.212	106.768
ENSG05220024250	HDGF	protein_coding	1	-	730.175	612.393	725.68	793.98
ENSG05220024252	ISG20L2	protein_coding	1	-	39.3399	33.1148	37.6819	39.7495
ENSG05220024253	LMNA	protein_coding	1	+	521.061	512.366	520.222	461.18
ENSG05220024254	PAQR6	protein_coding	1	-	3.63699	6.13977	6.30179	5.81908
ENSG05220024255	SEMA4A	protein_coding	1	+	0.0554328	0.0272937	0	0
ENSG05220024257	SSR2	protein_coding	1	-	131.492	123.498	137.639	152.364
ENSG05220024258	ENSG05220024258	lncRNA	1	-	0.465292	0.572746	0.782858	0.911956
ENSG05220024259	SLC25A44	protein_coding	1	+	24.5418	22.8488	27.73	28.0631
ENSG05220024269	PRCC	protein_coding	1	+	80.11	97.8834	78.0238	85.1541
ENSG05220024270	CCT3	protein_coding	1	-	444.567	347.875	470.066	469.782
ENSG05220024272	MEX3A	protein_coding	1	-	7.72425	10.722	11.1553	8.79864
ENSG05220024274	RRNAD1	protein_coding	1	+	14.8795	17.4547	14.3627	17.1959
ENSG05220024278	MEF2D	protein_coding	1	-	31.2955	46.1109	44.6231	36.9594
ENSG05220024279	NAXE	protein_coding	1	+	22.228	26.1462	18.9035	19.8556
ENSG05220024280	KHDC4	protein_coding	1	-	28.6484	23.1983	30.9025	31.4987
ENSG05220024293	CRABP2	protein_coding	1	-	31.7733	26.8434	45.122	39.8148
ENSG05220024294	LRRC71	protein_coding	1	+	0.35459	0.488856	0.440566	0.277993
ENSG05220024295	KRT8P45	processed_pseudogene	1	+	0.129739	0.766562	0.13433	0.127142
ENSG05220024296	GPATCH4	protein_coding	1	-	49.108	24.6796	50.4675	47.3687
ENSG05220024298	ARHGEF2	protein_coding	1	-	41.1223	42.6978	39.1782	33.2005
ENSG05220024299	ETV3	protein_coding	1	-	15.3843	9.07876	15.2614	13.7582
ENSG05220024300	MIR9-1HG	lncRNA	1	-	0.0410119	0.0134622	0.0141544	0.0267939
ENSG05220024301	RIT1	protein_coding	1	-	28.2882	20.2761	20.9347	24.0408
ENSG05220024302	NES	protein_coding	1	-	0.337395	0.299025	2.20081	1.78546
ENSG05220024303	ARHGEF11	protein_coding	1	-	34.36	38.4005	31.8202	25.6541
ENSG05220024304	NTRK1	protein_coding	1	+	0.0721573	0.071057	0.112066	0
ENSG05220024308	MRPL24	protein_coding	1	-	159.821	101.83	158.018	154.775
ENSG05220024310	ENSG05220024310	lncRNA	1	-	1.90861	2.41651	0	0.801601
ENSG05220024312	PMF1	protein_coding	1	+	65.3011	69.7313	73.7797	80.4849
ENSG05220024317	ARHGEF2-AS2	lncRNA	1	+	1.13222	0.857659	0.360705	1.45096
ENSG05220024319	ENSG05220024319	lncRNA	1	-	0.433861	0	1.34764	1.27553
ENSG05220024320	ENSG05220024320	lncRNA	1	+	0.0794005	0.390949	0	0.155622
ENSG05220024321	ENSG05220024321	lncRNA	1	-	0.495677	1.46436	1.02644	2.1859
ENSG05220024322	TMEM79	protein_coding	1	+	6.56772	8.05396	6.22278	6.67913
ENSG05220024323	IQGAP3	protein_coding	1	-	65.3517	76.8694	85.1505	69.1779
ENSG05220024332	GLMP	protein_coding	1	-	54.6103	74.4572	30.2048	30.4979
ENSG05220024107	ENSG05220024107	processed_pseudogene	1	+	0	0	0.720408	0
ENSG05220024334	SH2D2A	protein_coding	1	-	0.676843	1.25899	0.311465	0.663295
ENSG05220024116	NLRP3	protein_coding	1	+	7.27104	5.52578	5.60536	4.84069
ENSG05220024335	UBQLN4	protein_coding	1	-	86.3854	88.7833	103.365	98.7813
ENSG05220024337	PEAR1	protein_coding	1	+	17.6471	22.6349	19.6094	14.928
ENSG05220024137	OR2M4	protein_coding	1	+	0.126634	0.21823	0.262231	0.155124
ENSG05220024340	LAMTOR2	protein_coding	1	+	67.0361	49.5433	65.8065	71.0704
ENSG05220024141	ZNF124	protein_coding	1	-	3.42321	2.8943	3.07894	3.3208
ENSG05220024342	BGLAP	protein_coding	1	+	4.2873	9.97909	3.63193	2.86464
ENSG05220024143	OR2T8	protein_coding	1	+	0.620517	0.611055	0.401548	0.152024
ENSG05220024343	TSACC	protein_coding	1	+	1.1794	0.663666	0.523345	0.165113
ENSG05220024153	ZNF695	protein_coding	1	-	1.04951	0.246072	0.931413	1.27338
ENSG05220024157	ENSG05220024157	lncRNA	1	-	7.68936	12.9171	10.6153	10.9338
ENSG05220024169	RNA5SP82	rRNA_pseudogene	1	-	0	0	0	2.0011
ENSG05220024178	ZNF731P	transcribed_unprocessed_pseudogene	1	-	23.5697	14.303	31.3377	30.3426
ENSG05220024198	AHCTF1	protein_coding	1	-	34.7718	25.068	38.439	27.003
ENSG05220024199	AHCYP8	transcribed_processed_pseudogene	1	-	16.1795	7.96638	15.8214	9.68953
ENSG05220024214	GCSAML	protein_coding	1	+	2.8099	2.2927	1.95341	2.39961
ENSG05220024218	ZNF496	protein_coding	1	-	16.7635	19.0261	18.6622	18.5511
ENSG05220024220	ZNF669	protein_coding	1	-	7.30573	4.11104	5.50129	8.08929
ENSG05220024224	ZNF670	protein_coding	1	-	2.8647	2.11576	3.52222	2.54417
ENSG05220024227	OR2T4	protein_coding	1	+	0.19692	0	0.203889	0.192978
ENSG05220042617	RBM15-AS1	lncRNA	1	-	0.647551	1.2045	1.26644	1.62173
ENSG05220042619	TMEM167B-DT	lncRNA	1	-	1.10583	1.28114	1.21232	1.14744
ENSG05220042621	KCNC4	protein_coding	1	+	0.144093	0.234128	0.186491	0.112967
ENSG05220042623	LAMTOR5	protein_coding	1	-	179.601	85.9911	160.87	156.116
ENSG05220042627	SORT1	protein_coding	1	-	89.8433	73.6906	80.3796	67.421
ENSG05220042630	DENND2D	protein_coding	1	-	0.0844069	0.0277066	0.116525	0
ENSG05220042632	STRIP1	protein_coding	1	+	25.038	22.5385	27.1699	23.7088
ENSG05220042633	CSF1	protein_coding	1	+	67.5699	100.339	33.2724	27.3797
ENSG05220042634	ATXN7L2	protein_coding	1	+	4.12312	8.18873	5.63225	5.53458
ENSG05220042638	TMEM167B	protein_coding	1	+	41.1289	27.3937	32.2479	41.8852
ENSG05220042641	PSRC1	protein_coding	1	-	77.3819	83.7832	68.6065	73.8984
ENSG05220042643	TAF13	protein_coding	1	-	105.379	43.1176	70.7057	93.5596
ENSG05220042645	LRIF1	protein_coding	1	-	26.4465	23.5604	31.0483	29.4394
ENSG05220042649	WDR77	protein_coding	1	-	68.5677	59.1164	63.8225	69.595
ENSG05220042657	AMIGO1	protein_coding	1	-	0.328877	0.0719693	0.22701	0.250673
ENSG05220032681	HSD11B1	protein_coding	1	+	0.496988	0.244705	2.18695	1.2176
ENSG05220032684	FCMR	protein_coding	1	-	1.5394	1.51592	1.42311	0.862048
ENSG05220032688	G0S2	protein_coding	1	+	269.541	279.612	345.4	360.408
ENSG05220032691	PFKFB2	protein_coding	1	+	2.07999	1.4501	1.60091	1.11839
ENSG05220042661	AMPD2	protein_coding	1	+	32.2527	41.4861	39.2073	33.1113
ENSG05220032696	PLXNA2	protein_coding	1	-	11.8372	12.9267	11.8064	7.17035
ENSG05220032699	SERTAD4-AS1	lncRNA	1	-	11.9752	18.9788	13.174	17.6033
ENSG05220032702	IL24	protein_coding	1	+	0.474638	0.28044	0	0.186055
ENSG05220032710	KCNH1	protein_coding	1	-	2.7065	2.00365	3.99474	2.74637
ENSG05220032716	HSD11B1-AS1	lncRNA	1	-	1.57536	1.93917	2.85445	1.54382
ENSG05220032720	UTP25	protein_coding	1	+	23.1872	16.3656	19.1128	17.3473
ENSG05220048600	SCCPDH	protein_coding	1	+	189.441	140.584	179.429	206.63
ENSG05220048606	DESI2	protein_coding	1	+	65.5004	53.6326	64.4689	68.7395
ENSG05220032729	MIR29B2CHG	lncRNA	1	-	0.100971	0.0552395	0.104544	0.0659664
ENSG05220032732	SLC30A1	protein_coding	1	-	34.6203	39.1467	40.2685	35.6768
ENSG05220042662	SLC16A4	protein_coding	1	-	15.9668	13.1514	15.4256	16.2288
ENSG05220032736	LAMB3	protein_coding	1	-	107.188	106.986	140.275	117.519
ENSG05220048608	SMYD3	protein_coding	1	-	15.0571	12.0829	12.0076	13.5627
ENSG05220042663	SARS1	protein_coding	1	+	230.997	151.265	185.719	193.617
ENSG05220042665	ENSG05220042665	lncRNA	1	-	0.464314	0.548681	1.05764	0.728032
ENSG05220032754	SNX25P1	unprocessed_pseudogene	1	+	4.05457	3.10546	3.49838	3.09043
ENSG05220048612	COX20	protein_coding	1	+	46.1227	38.1329	33.8797	41.2515
ENSG05220042666	OVGP1	protein_coding	1	-	0.820031	0.440469	0.694679	0.438336
ENSG05220032762	RCOR3	protein_coding	1	+	11.3862	11.3347	12.6236	13.4871
ENSG05220042669	RBM15	protein_coding	1	+	10.4591	8.67545	10.5793	8.7517
ENSG05220048620	LINC01347	transcribed_unprocessed_pseudogene	1	-	0.0489096	0.144491	0.101281	0
ENSG05220032626	HPCA	protein_coding	1	+	0.191305	0.094194	0	0
ENSG05220032627	FAM167B	protein_coding	1	+	2.97563	5.07911	2.05396	3.88809
ENSG05220042671	PSMA5	protein_coding	1	-	112.193	59.7087	101.512	121.889
ENSG05220032774	TRAF3IP3	protein_coding	1	+	0.0969608	0	0.12549	0.0950199
ENSG05220048624	CEP170	protein_coding	1	-	86.9669	63.199	87.253	69.12
ENSG05220042673	ELAPOR1	protein_coding	1	+	0.490554	0.583714	0.656056	0.480734
ENSG05220032781	SERTAD4	protein_coding	1	+	12.3295	11.296	29.2654	32.6805
ENSG05220032631	ZCCHC17	protein_coding	1	+	93.7841	59.5149	92.1417	98.9028
ENSG05220042675	ENSG05220042675	lncRNA	1	-	0.290358	0.28593	0	0.284546
ENSG05220048625	SDCCAG8	protein_coding	1	+	24.3564	17.3804	24.7067	25.806
ENSG05220042676	CEPT1	protein_coding	1	+	10.443	7.33923	10.0963	10.1902
ENSG05220032791	MAPKAPK2	protein_coding	1	+	127.3	180.403	127.849	129.977
ENSG05220032635	ZBTB8A	protein_coding	1	+	7.37961	5.22812	6.01918	6.34742
ENSG05220032794	YOD1	protein_coding	1	-	12.1438	9.09411	8.12895	7.52789
ENSG05220032636	HDAC1	protein_coding	1	+	95.3045	71.7878	94.2143	99.8955
ENSG05220048628	ENSG05220048628	lncRNA	1	-	0.109668	0.971963	0.681296	0.75231
ENSG05220042677	GNAI3	protein_coding	1	+	68.9006	50.6471	68.3065	73.1193
ENSG05220032798	LINC00467	lncRNA	1	+	0.947292	0.799584	0.560467	0.610045
ENSG05220032640	RBBP4	protein_coding	1	+	89.3805	57.5004	94.9455	96.879
ENSG05220042683	CHI3L2	protein_coding	1	+	0.740734	0.561107	0.825945	0.111678
ENSG05220048646	AKT3	protein_coding	1	-	27.2114	20.9504	28.5835	27.2198
ENSG05220032641	ENSG05220032641	processed_pseudogene	1	-	0.429889	0.423334	0	0
ENSG05220032643	ZNF362	protein_coding	1	+	28.5901	42.3678	37.9938	35.8518
ENSG05220042685	CELSR2	protein_coding	1	+	11.4739	17.3453	14.5503	7.79773
ENSG05220032644	PEF1	protein_coding	1	-	148.312	155.204	146.561	146.502
ENSG05220048659	TFB2M	protein_coding	1	-	44.3328	33.1833	40.3412	48.2956
ENSG05220032645	ENSG05220032645	lncRNA	1	-	0.475599	0.936694	0	0.466079
ENSG05220042686	SLC6A17	protein_coding	1	+	6.5678	6.7743	5.21742	3.6343
ENSG05220048660	EXO1	protein_coding	1	+	40.6065	28.2237	36.9174	37.8351
ENSG05220032647	TSSK3	protein_coding	1	+	0.101602	0.100052	0	0.0995679
ENSG05220032845	HHAT	protein_coding	1	+	5.4813	4.7856	11.6139	10.3001
ENSG05220042688	PIFO	protein_coding	1	+	0.23786	0.0936931	0.098511	0.0932393
ENSG05220032650	CCDC28B	protein_coding	1	+	5.48112	5.54083	7.18176	6.41716
ENSG05220042690	CYB561D1	protein_coding	1	+	8.71932	7.9684	9.47245	8.48004
ENSG05220048666	MAP1LC3C	protein_coding	1	-	0	0.15327	0.483455	0.457583
ENSG05220048667	ENSG05220048667	lncRNA	1	+	1.46652	1.29974	1.0629	0.574867
ENSG05220032651	ENSG05220032651	TEC	1	-	0.966935	0.272054	3.28951	2.1659
ENSG05220032865	C1orf74	protein_coding	1	-	6.69788	5.13442	5.73066	6.05285
ENSG05220032654	SNRNP40	protein_coding	1	-	66.1532	47.941	68.9453	70.4725
ENSG05220048672	ENSG05220048672	lncRNA	1	+	0.253183	0.498644	0.393214	0.124057
ENSG05220042692	ENSG05220042692	lncRNA	1	+	1.39363	2.05857	1.87584	1.50231
ENSG05220042693	ENSG05220042693	lncRNA	1	+	0.856913	0.908757	0.750741	1.03355
ENSG05220048674	CNST	protein_coding	1	+	21.9747	14.6863	21.5066	20.1385
ENSG05220042694	ENSG05220042694	lncRNA	1	-	1.09095	0.644589	0.225912	0.427645
ENSG05220042696	GNAT2	protein_coding	1	-	0.109349	0.215363	0.339657	0.10716
ENSG05220032877	CD55	protein_coding	1	+	58.5823	49.071	34.1145	33.6009
ENSG05220048681	CHML	protein_coding	1	-	29.2847	22.39	27.4691	25.1467
ENSG05220042700	GSTM4	protein_coding	1	+	5.51087	6.29901	5.29834	5.04695
ENSG05220032657	PUM1	protein_coding	1	-	51.5988	48.7158	66.1199	51.3725
ENSG05220048689	EFCAB2	protein_coding	1	+	3.25141	3.22332	3.16313	4.12725
ENSG05220032886	SYT14	protein_coding	1	+	4.70461	4.27547	3.43761	2.68722
ENSG05220042702	ENSG05220042702	lncRNA	1	-	0.125534	0.0309049	0.162471	0.215287
ENSG05220042703	AHCYL1	protein_coding	1	+	113.926	96.7965	100.036	100.02
ENSG05220048692	CATSPERE	protein_coding	1	+	0.254211	0.125167	0.131604	0.124561
ENSG05220042704	GSTM5	protein_coding	1	+	0	0.0609847	0.0641207	0.0303447
ENSG05220048694	OPN3	protein_coding	1	-	23.1044	18.7779	24.601	27.1406
ENSG05220032658	S100PBP	protein_coding	1	+	16.11	12.1801	16.024	16.3886
ENSG05220042707	ENSG05220042707	lncRNA	1	+	8.33257	8.29327	10.6113	7.29243
ENSG05220042709	GSTM3	protein_coding	1	-	9.4544	6.34965	6.5533	8.64488
ENSG05220032901	KCNH1-IT1	lncRNA	1	-	1.20039	0.591045	2.48575	1.17636
ENSG05220032906	IPO8P1	processed_pseudogene	1	-	0.181334	0.297614	0.250335	0.177704
ENSG05220042710	SYPL2	protein_coding	1	+	0.278864	0.228843	0.0962445	0.318829
ENSG05220032907	TRAF5	protein_coding	1	+	10.7813	10.8424	10.6241	12.4012
ENSG05220048702	ZBTB18	protein_coding	1	+	32.2241	28.9857	38.7427	36.7637
ENSG05220042713	DRAM2	protein_coding	1	-	23.5468	16.1697	21.4286	21.6787
ENSG05220032911	ENSG05220032911	processed_pseudogene	1	-	11.2804	24.353	9.43351	9.35387
ENSG05220048706	KIF26B	protein_coding	1	+	0.156508	0.205495	0.0675195	0.0383437
ENSG05220032659	ADGRB2	protein_coding	1	-	19.0138	34.9672	21.0661	21.1018
ENSG05220042618	LAMTOR5-AS1	lncRNA	1	+	0.207844	0.102338	0.153714	0.232782
ENSG05220032925	CD34	protein_coding	1	-	0.285287	0.321071	0.400878	0.519213
ENSG05220032928	ENSG05220032928	TEC	1	+	0.259693	0.0511465	0.376436	0.508988
ENSG05220032931	CAMK1G	protein_coding	1	+	6.04002	6.44821	8.70853	9.23825
ENSG05220032661	ENSG05220032661	lncRNA	1	-	6.41896	1.68562	0.886151	4.19365
ENSG05220032949	CD46	protein_coding	1	+	61.6788	43.4937	73.8205	67.9469
ENSG05220032662	TINAGL1	protein_coding	1	+	0.0711462	0.210184	0.294656	0.034861
ENSG05220048723	HNRNPU	protein_coding	1	-	128.201	71.9903	140.618	120.891
ENSG05220062491	GSTM1	protein_coding	1	+	0.312582	0.184689	0.776746	0.673914
ENSG05220032663	EIF3I	protein_coding	1	+	137.584	102.302	124.888	128.244
ENSG05220042653	GSTM2	protein_coding	1	+	0.203094	0.333328	0.373833	0.243257
ENSG05220048733	ENSG05220048733	lncRNA	1	+	1.03101	0.587801	0.955133	0.797665
ENSG05220048735	LINC01341	lncRNA	1	+	0.115512	0.606672	0.757469	0.415067
ENSG05220032972	C1orf116	protein_coding	1	-	0.0341504	0.100889	0.176795	0.0334668
ENSG05220048744	ADSS2	protein_coding	1	-	95.4044	62.7764	107.71	115.371
ENSG05220032665	KPNA6	protein_coding	1	+	62.6289	49.9147	61.5588	58.3386
ENSG05220032666	NKAIN1	protein_coding	1	-	0.226339	0.27861	0.175762	0.166356
ENSG05220032668	IQCC	protein_coding	1	+	10.6783	10.1399	11.3721	11.8847
ENSG05220032671	SDC3	protein_coding	1	-	48.3612	66.0292	44.6773	38.8733
ENSG05220032674	PHC2	protein_coding	1	-	139.38	179.799	161.601	159.08
ENSG05220032675	TMEM39B	protein_coding	1	+	28.3781	41.6193	32.7324	28.6688
ENSG05220032676	MARCKSL1	protein_coding	1	-	414.972	554.632	437.459	493.596
ENSG05220032677	TMEM54	protein_coding	1	-	91.8759	140.347	88.813	86.3989
ENSG05220032680	COL16A1	protein_coding	1	-	2.47694	4.31853	2.29132	2.7656
ENSG05220032682	SPOCD1	protein_coding	1	-	101.703	138.813	69.2128	72.9697
ENSG05220032690	SYNC	protein_coding	1	-	118.663	90.908	84.6605	93.1387
ENSG05220032692	KIAA1522	protein_coding	1	+	67.9672	114.071	69.4033	62.2029
ENSG05220032695	RN7SKP16	misc_RNA	1	-	2.5132	1.23744	1.95161	1.84717
ENSG05220032701	ZBTB8OS	protein_coding	1	-	21.8666	12.3646	18.3438	19.9169
ENSG05220032709	TRIM62	protein_coding	1	-	14.7889	20.1933	32.1411	28.3375
ENSG05220032711	FNDC5	protein_coding	1	-	0.293626	0.289148	0.304017	0
ENSG05220032723	MIR3605	miRNA	1	-	3.75723	0	1.9451	0
ENSG05220032725	SERINC2	protein_coding	1	+	190.079	330.108	175.193	148.701
ENSG05220032733	YARS1	protein_coding	1	-	118.968	87.8553	86.1268	88.0755
ENSG05220032760	TXLNA	protein_coding	1	+	40.8858	38.4898	39.7084	38.1594
ENSG05220032770	KHDRBS1	protein_coding	1	+	309.675	276.295	303.181	320.67
ENSG05220032772	RNF19B	protein_coding	1	-	33.7381	34.6446	43.8252	39.4599
ENSG05220032776	AZIN2	protein_coding	1	+	2.23528	2.72253	8.32367	8.4547
ENSG05220032795	BSDC1	protein_coding	1	-	36.0061	32.7676	42.128	42.0857
ENSG05220032800	FAM229A	protein_coding	1	-	3.76384	8.58334	6.56343	6.27691
ENSG05220032809	PTP4A2	protein_coding	1	-	146.033	117.481	143.139	159.17
ENSG05220032833	AK2	protein_coding	1	-	83.9278	61.0058	85.0792	93.0356
ENSG05220032848	MTMR9LP	transcribed_unprocessed_pseudogene	1	-	4.44117	7.87221	5.97785	5.47143
ENSG05220032852	ENSG05220032852	lncRNA	1	-	0.830634	1.36328	1.57672	1.08534
ENSG05220032871	TMEM234	protein_coding	1	-	11.1528	12.3297	12.5824	13.0433
ENSG05220022776	MAGI3	protein_coding	1	+	7.39033	7.14571	8.53033	6.82666
ENSG05220022779	LINC01160	lncRNA	1	-	0.136527	0.672227	0.565436	0.133794
ENSG05220022782	PKMP1	processed_pseudogene	1	+	1.11015	1.70056	0.127715	0.241761
ENSG05220022785	DENND2C	protein_coding	1	-	0.126711	0.0249557	0.026239	0.124174
ENSG05220022795	RAP1A	protein_coding	1	+	41.1244	23.9439	32.4535	41.8654
ENSG05220022799	WNT2B	protein_coding	1	+	0.167002	0.0448514	0.22007	0.238049
ENSG05220022805	AP4B1	protein_coding	1	-	13.5266	9.08058	13.3732	16.1525
ENSG05220022807	OLFML3	protein_coding	1	+	3.72926	2.62314	8.13619	7.30922
ENSG05220022815	CSDE1	protein_coding	1	-	519.269	319.342	509.032	493.581
ENSG05220022835	CAPZA1	protein_coding	1	+	296.561	208.32	275.361	318.94
ENSG05220022840	ENSG05220022840	lncRNA	1	-	0.277491	0.54652	0.718279	0.135968
ENSG05220022844	VANGL1	protein_coding	1	+	32.8405	28.9237	32.9919	28.2543
ENSG05220022852	ATP5PB	protein_coding	1	+	231.864	176.684	225.689	242.124
ENSG05220022882	HIPK1	protein_coding	1	+	22.4867	20.526	30.0015	22.3183
ENSG05220022901	DDX20	protein_coding	1	+	13.4248	10.6478	12.3259	12.065
ENSG05220022933	RSBN1	protein_coding	1	-	7.49353	6.83667	7.81577	6.83056
ENSG05220022949	RHOC	protein_coding	1	-	384.584	477.105	457.368	453.522
ENSG05220022971	MOV10	protein_coding	1	+	52.8749	57.4971	58.0333	54.1357
ENSG05220022998	SLC16A1	protein_coding	1	-	82.6982	54.8258	83.9394	71.5288
ENSG05220023008	TRIM33	protein_coding	1	-	15.9337	14.9592	16.6191	13.0858
ENSG05220023015	INKA2-AS1	lncRNA	1	+	0.622574	0.536445	0.644607	0.457583
ENSG05220023026	DCLRE1B	protein_coding	1	+	42.1572	28.553	38.2684	40.3614
ENSG05220023027	NRAS	protein_coding	1	-	57.2791	43.5337	48.1554	53.2812
ENSG05220023032	CTTNBP2NL	protein_coding	1	+	22.3924	20.3431	30.922	27.9426
ENSG05220023047	PTPN22	protein_coding	1	-	4.21926	3.53786	2.94122	3.47978
ENSG05220023055	SIKE1	protein_coding	1	-	13.6737	11.8644	11.5505	12.2755
ENSG05220023060	LRIG2-DT	lncRNA	1	-	0	0	0.0788767	0.0746558
ENSG05220023066	SLC16A1-AS1	lncRNA	1	+	2.08933	1.51756	1.703	2.01846
ENSG05220023068	LRIG2	protein_coding	1	+	3.43512	3.086	3.69708	3.18918
ENSG05220023075	BCL2L15	protein_coding	1	-	0.0619392	0.0406631	0.0213771	0.0404662
ENSG05220023078	NGF	protein_coding	1	-	29.9847	34.1187	15.239	13.5724
ENSG05220023083	INKA2	protein_coding	1	-	0.88129	0.983565	1.61205	1.52578
ENSG05220023088	HIPK1-AS1	lncRNA	1	-	0	0.179609	0	0
ENSG05220023093	ST7L	protein_coding	1	-	7.8546	6.22893	7.70076	7.62925
ENSG05220023107	ENSG05220023107	transcribed_processed_pseudogene	1	-	3.01382	1.73126	3.9006	2.95349
ENSG05220023108	C1orf162	protein_coding	1	+	0.271476	0.334171	0.140542	0.399063
ENSG05220023109	ENSG05220023109	processed_pseudogene	1	+	1.0954	1.25848	0.756113	0.715651
ENSG05220023111	TSPAN2	protein_coding	1	-	13.2576	7.63824	10.0245	11.8601
ENSG05220023116	BCAS2	protein_coding	1	-	114.116	76.0655	98.6886	128.399
ENSG05220023118	PPM1J	protein_coding	1	-	0.522927	0.450584	0.541434	0.320287
ENSG05220023142	PHTF1	protein_coding	1	-	30.559	27.1766	30.2022	31.9506
ENSG05220023143	ENSG05220023143	lncRNA	1	-	0.292164	0	0.907512	0.572632
ENSG05220015223	PIGM	protein_coding	1	-	11.8731	9.32736	11.4645	11.0863
ENSG05220015228	CFAP45	protein_coding	1	-	3.36106	2.11264	4.29447	3.71426
ENSG05220015229	NCSTN	protein_coding	1	+	148.707	150.335	152.321	131.915
ENSG05220015233	ATP1A2	protein_coding	1	+	0	0.0293739	0.0308844	0
ENSG05220015237	IFI16	protein_coding	1	+	63.1647	44.3098	48.3887	48.4769
ENSG05220015238	VSIG8	protein_coding	1	-	0.103334	0	0.213982	0.607594
ENSG05220015241	PEX19	protein_coding	1	-	70.1642	57.2472	70.0341	75.3553
ENSG05220015242	ENSG05220015242	lncRNA	1	+	0.131556	0.15546	0.190696	0.386767
ENSG05220015245	ENSG05220015245	lncRNA	1	-	0.357151	0.351705	0.369791	0.116667
ENSG05220015247	SUMO1P3	processed_pseudogene	1	+	7.41559	2.43417	5.11869	2.42238
ENSG05220015249	ENSG05220015249	lncRNA	1	+	0	0.134641	0	0.401967
ENSG05220015253	HSP90AA3P	processed_pseudogene	1	+	0.260076	0.682961	0.35904	0.169913
ENSG05220015261	COPA	protein_coding	1	-	139.894	109.752	180.241	144.158
ENSG05220015268	CRP	protein_coding	1	-	0.0932316	0	0.868779	0
ENSG05220015270	SNHG28	lncRNA	1	-	0.332146	0.261665	0.756581	0.488245
ENSG05220015281	IGSF8	protein_coding	1	-	23.4102	36.5426	29.5667	27.3453
ENSG05220015303	TAGLN2	protein_coding	1	-	1243.03	1650.58	1345.32	1508.13
ENSG05220015316	PEA15	protein_coding	1	+	924.826	766.435	759.666	788.843
ENSG05220015327	LINC01133	lncRNA	1	+	0.0509663	0	0.05277	0
ENSG05220015337	NHLH1	protein_coding	1	+	0.0734695	0.217048	0.456418	0.143998
ENSG05220015349	DCAF8	protein_coding	1	-	48.0214	37.9967	53.3016	51.4418
ENSG05220015352	DUSP23	protein_coding	1	+	54.9728	79.1885	36.4559	45.4131
ENSG05220029007	TRIM45	protein_coding	1	-	3.44069	3.47293	4.27495	4.25692
ENSG05220029010	ATP1A1-AS1	lncRNA	1	-	0.187804	0.725534	0.134619	0.212359
ENSG05220029013	ENSG05220029013	lncRNA	1	-	0.653432	0.965202	0.338278	0.320176
ENSG05220029021	ENSG05220029021	lncRNA	1	-	0.979296	1.52691	2.53488	1.11964
ENSG05220029026	ZNF697	protein_coding	1	-	9.05803	6.53243	9.79698	8.64572
ENSG05220029034	ATP1A1	protein_coding	1	+	409.603	327.044	398.726	281.63
ENSG05220029040	WARS2	protein_coding	1	-	14.6169	10.8197	13.5091	12.1132
ENSG05220029043	CD58	protein_coding	1	-	38.5411	34.4277	38.4877	41.7943
ENSG05220029053	SEC22B	protein_coding	1	-	95.1674	63.7942	62.5772	67.7828
ENSG05220029059	NAP1L4P1	processed_pseudogene	1	-	0.811848	0.159894	1.51304	0.636477
ENSG05220029068	GDAP2	protein_coding	1	-	6.07392	4.94031	6.08482	5.33779
ENSG05220029069	TENT5C	protein_coding	1	+	0.166249	0.163714	0.275412	0.0651685
ENSG05220029075	LINC00622	lncRNA	1	-	0.119657	0.589162	0.123892	0.117262
ENSG05220029084	NOTCH2	protein_coding	1	-	101.275	89.2026	108.618	51.5457
ENSG05220029097	ENSG05220029097	lncRNA	1	-	0.386149	0.285196	0.299861	0.0946049
ENSG05220029109	WDR3	protein_coding	1	+	21.4527	14.1377	21.8521	19.6611
ENSG05220029111	TTF2	protein_coding	1	+	20.2879	14.8245	25.1802	20.9873
ENSG05220029126	IGSF3	protein_coding	1	-	28.0917	21.4909	25.9592	20.044
ENSG05220029145	LINC01762	lncRNA	1	-	0	0	0.11058	0
ENSG05220029162	CD2	protein_coding	1	+	54.4626	50.5772	57.2228	67.3348
ENSG05220029165	CD101	protein_coding	1	+	0.192481	0.0473865	0.199293	0.141471
ENSG05220029168	ENSG05220029168	transcribed_unprocessed_pseudogene	1	-	9.33368	6.35039	11.2454	10.311
ENSG05220029169	MAN1A2	protein_coding	1	+	22.843	17.1105	23.1277	18.4387
ENSG05220029172	WARS2-AS1	lncRNA	1	+	5.74936	4.12932	5.13877	4.86377
ENSG05220029189	PHGDH	protein_coding	1	+	114.88	97.9254	82.0427	87.2311
ENSG05220029197	PTGFRN	protein_coding	1	+	17.6102	14.6035	17.1538	12.3756
ENSG05220022344	C1orf226	protein_coding	1	+	14.9539	15.5416	14.4901	12.732
ENSG05220022349	SLAMF7	protein_coding	1	+	19.4837	13.3539	11.7812	11.7999
ENSG05220022351	DUSP12	protein_coding	1	+	65.2505	51.2364	55.0854	63.4219
ENSG05220022353	ENSG05220022353	lncRNA	1	+	0.376476	0.370735	0.5847	0.73788
ENSG05220022354	FCGR2A	protein_coding	1	+	0.173208	0.341134	0.286941	0.237637
ENSG05220022356	USP21	protein_coding	1	+	26.0032	33.4213	31.0575	32.0856
ENSG05220022359	CFAP126	protein_coding	1	-	0.242715	0.239014	0	0
ENSG05220022360	FCRLB	protein_coding	1	+	2.68167	4.28234	1.65093	1.13643
ENSG05220022361	TOMM40L	protein_coding	1	+	30.5967	26.2515	36.1714	35.4105
ENSG05220022362	HSPA6	protein_coding	1	+	0.717943	0.62844	0.412973	0.390873
ENSG05220022363	NECTIN4	protein_coding	1	-	0.217307	0.106997	0.112499	0.0532392
ENSG05220022364	SDHC	protein_coding	1	+	207.221	127.027	166.08	189.231
ENSG05220022367	UAP1	protein_coding	1	+	251.266	151.572	299.603	327.011
ENSG05220022369	RGS4	protein_coding	1	+	574.357	438.497	704.039	724.173
ENSG05220022373	UHMK1	protein_coding	1	+	84.6028	68.4233	77.8545	71.6767
ENSG05220022374	USF1	protein_coding	1	-	62.996	42.1492	72.0562	68.1213
ENSG05220022375	OLFML2B	protein_coding	1	-	1.80742	2.37314	2.49517	1.55654
ENSG05220022376	DEDD	protein_coding	1	-	45.8004	42.6109	53.8315	47.8846
ENSG05220022378	ENSG05220022378	lncRNA	1	-	0.653432	0	0	0.960527
ENSG05220022379	ENSG05220022379	transcribed_processed_pseudogene	1	+	0.826371	0.271257	0.285205	0.269943
ENSG05220022382	NIT1	protein_coding	1	+	23.3713	22.0397	25.3263	22.4667
ENSG05220022383	ARHGAP30	protein_coding	1	-	0.074195	0.0730636	0.0768207	0.0727098
ENSG05220022384	B4GALT3	protein_coding	1	-	53.7506	63.8691	51.0526	57.2654
ENSG05220022386	FCER1G	protein_coding	1	+	0.584632	0	0	1.14586
ENSG05220022387	DDR2	protein_coding	1	+	76.5262	55.7692	83.8974	55.5157
ENSG05220022388	PPOX	protein_coding	1	+	11.8084	12.9204	11.7324	12.7799
ENSG05220022389	NOS1AP	protein_coding	1	+	2.24955	2.82798	2.67606	1.82928
ENSG05220022392	FCRLA	protein_coding	1	+	0.573623	0.169463	0.23757	0.505927
ENSG05220022395	PFDN2	protein_coding	1	-	274.683	174.57	251.516	263.849
ENSG05220022397	UFC1	protein_coding	1	+	138.391	95.5818	148.198	155.259
ENSG05220022399	ATF6	protein_coding	1	+	26.843	20.14	27.0426	23.852
ENSG05220022408	F11R	protein_coding	1	-	9.68818	5.73889	7.64819	7.38441
ENSG05220022411	SH2D1B	protein_coding	1	-	0.537708	0.46332	0.139184	0.32934
ENSG05220022417	TSTD1	protein_coding	1	-	0.156944	0	0.324996	0.307604
ENSG05220022420	CCDC190	protein_coding	1	-	8.26243	6.76609	10.626	11.0375
ENSG05220022426	ENSG05220022426	lncRNA	1	+	3.34803	0	5.39236	2.18734
ENSG05220022428	HSD17B7	protein_coding	1	+	7.11061	6.53795	31.3608	30.5295
ENSG05220022429	ENSG05220022429	lncRNA	1	-	1.98271	0.976237	1.02644	1.45726
ENSG05220022431	NDUFS2	protein_coding	1	+	50.2918	32.3521	46.7226	49.0785
ENSG05220022434	ENSG05220022434	lncRNA	1	+	8.73291	5.63079	7.31969	9.06751
ENSG05220022438	RGS5	protein_coding	1	-	6.46625	5.94873	8.77997	9.08832
ENSG05220022440	KLHDC9	protein_coding	1	+	1.09222	1.07556	0.791611	0.749249
ENSG05220022442	ENSG05220022442	processed_pseudogene	1	+	3.25376	7.58875	1.24118	2.85298
ENSG05220022443	MPZ	protein_coding	1	-	1.56987	0.772968	0.903018	0.598286
ENSG05220050309	NFYC-AS1	lncRNA	1	-	1.3363	1.31592	2.07539	0.873034
ENSG05220050310	TRIT1	protein_coding	1	-	13.9466	7.30587	13.8447	13.7801
ENSG05220050313	PPIEL	transcribed_unprocessed_pseudogene	1	-	0.51972	0.716514	0.609862	0.746998
ENSG05220050316	MACF1	protein_coding	1	+	29.2701	23.2729	53.0412	24.1857
ENSG05220050317	ENSG05220050317	lncRNA	1	+	3.83548	3.24821	2.38273	2.85661
ENSG05220050319	ZFP69B	protein_coding	1	+	3.7338	3.02801	4.39656	3.73081
ENSG05220050321	ENSG05220050321	lncRNA	1	-	0	0	0	0
ENSG05220050324	C1orf122	protein_coding	1	+	82.1	203.82	69.9225	90.7715
ENSG05220050325	COL9A2	protein_coding	1	-	0.534964	1.09751	0.692371	0.524256
ENSG05220050328	EXO5	protein_coding	1	+	18.9759	12.7212	17.456	17.3086
ENSG05220050329	RLF	protein_coding	1	+	10.8219	7.74779	10.6743	8.33063
ENSG05220050332	SMAP2	protein_coding	1	+	40.692	41.7155	37.2707	38.0881
ENSG05220050338	ENSG05220050338	lncRNA	1	-	0.344069	0	0	0
ENSG05220050339	GJA9	protein_coding	1	-	0.0769925	0.0758184	0.239152	0.0754513
ENSG05220050342	ENSG05220050342	lncRNA	1	-	0.434865	0	0	1.27848
ENSG05220050344	PABPC4	protein_coding	1	-	156.759	168.881	141.121	149.159
ENSG05220050345	UTP11	protein_coding	1	+	68.6012	50.8714	59.1812	72.7804
ENSG05220050346	PABPC4-AS1	lncRNA	1	+	1.0674	1.83946	0	1.04603
ENSG05220050347	ENSG05220050347	processed_pseudogene	1	+	0	1.27584	1.07316	1.01573
ENSG05220050350	YRDC	protein_coding	1	-	94.4391	116.724	68.6258	92.3494
ENSG05220050356	PPT1	protein_coding	1	-	148.054	108.622	106.955	112.618
ENSG05220050364	MYCL	protein_coding	1	-	0.111314	0.255773	0.115254	0.0727241
ENSG05220050366	SF3A3	protein_coding	1	-	162.534	102.998	172.082	173.038
ENSG05220050367	FHL3	protein_coding	1	-	56.246	80.6823	62.6043	68.992
ENSG05220050379	INPP5B	protein_coding	1	-	6.03766	4.95121	6.22955	6.10234
ENSG05220050385	ENSG05220050385	lncRNA	1	+	3.93722	6.36966	1.45591	1.28614
ENSG05220050391	POU3F1	protein_coding	1	-	0.253439	0.436755	0.32801	0.124183
ENSG05220050396	PPIE	protein_coding	1	+	11.144	9.12847	11.9405	10.8217
ENSG05220050402	RHBDL2	protein_coding	1	-	3.25733	2.88035	3.44144	4.23446
ENSG05220050403	BMP8B	protein_coding	1	-	0.116781	0.191667	0.0403046	0.0762955
ENSG05220050409	ENSG05220050409	lncRNA	1	-	0.936187	1.22922	0.323106	0.611632
ENSG05220050410	RRAGC	protein_coding	1	-	75.5116	54.3067	39.3199	45.1263
ENSG05220050417	MYCBP	protein_coding	1	-	25.8115	17.946	40.6135	43.7514
ENSG05220050419	RIMS3	protein_coding	1	-	0.232918	0.178396	0.267957	0.253618
ENSG05220050427	ZFP69	protein_coding	1	+	3.31555	3.67312	2.94248	3.65533
ENSG05220050428	ZMPSTE24	protein_coding	1	+	110.68	73.2903	108.163	110.479
ENSG05220050433	ENSG05220050433	lncRNA	1	-	7.19263	6.4827	8.07829	7.52652
ENSG05220050436	ZNF684	protein_coding	1	+	2.48382	2.74423	2.44627	3.7402
ENSG05220050440	NDUFS5	protein_coding	1	+	612.95	367.293	573.947	619.829
ENSG05220050442	MTF1	protein_coding	1	-	11.3342	8.70683	11.3458	10.6465
ENSG05220050444	HSPA5P1	processed_pseudogene	1	+	0.191696	0.188772	0.0992398	0
ENSG05220050452	MYCL-AS1	lncRNA	1	+	0.478628	0.47133	0.495567	0.938095
ENSG05220050457	AKIRIN1	protein_coding	1	+	108.048	113.49	100.439	109.721
ENSG05220050467	MFSD2A	protein_coding	1	+	15.4754	18.1487	15.6346	13.8329
ENSG05220050336	CAP1	protein_coding	1	+	839.739	586.317	906.014	896.473
ENSG05220056720	ENSG05220056720	lncRNA	1	-	0.255177	0.150772	0.158525	0.100028
ENSG05220056721	B3GALNT2	protein_coding	1	-	12.406	8.60033	11.1046	11.9965
ENSG05220056723	TBCE	protein_coding	1	+	10.3008	7.25828	9.08589	9.32495
ENSG05220056724	SIPA1L2	protein_coding	1	-	0	0.021632	0	0.0430545
ENSG05220056725	RBM34	protein_coding	1	-	0.703123	1.00713	1.05892	0.87697
ENSG05220056729	KCNK1	protein_coding	1	+	1.11918	0.787221	1.76577	1.61905
ENSG05220056731	NTPCR	protein_coding	1	+	6.79104	4.28326	6.85958	7.58425
ENSG05220056737	EGLN1	protein_coding	1	-	43.256	53.5979	46.4135	46.7694
ENSG05220056738	TSNAX	protein_coding	1	+	26.3676	20.1889	26.1044	28.9463
ENSG05220056740	ENSG05220056740	lncRNA	1	-	2.64712	2.524	2.13174	2.14119
ENSG05220056744	IRF2BP2	protein_coding	1	-	77.642	127.19	82.5205	81.967
ENSG05220056748	LINC01348	lncRNA	1	-	0.0575909	0.226851	0.417404	0.451505
ENSG05220056751	ENSG05220056751	processed_pseudogene	1	+	30.8185	36.8057	34.9643	27.6312
ENSG05220056753	COA6-AS1	lncRNA	1	-	3.59387	4.18254	3.38278	1.92105
ENSG05220056754	TTC13	protein_coding	1	-	21.5871	16.8219	20.1806	19.4067
ENSG05220056766	TARBP1	protein_coding	1	-	13.9833	12.0902	12.7368	10.7602
ENSG05220056767	ENSG05220056767	processed_pseudogene	1	-	3.86017	2.11184	2.66452	0.840644
ENSG05220056771	DISC1	protein_coding	1	+	2.16484	1.97445	2.21137	1.93641
ENSG05220056772	SNORA14B	snoRNA	1	-	2.78314	2.7407	2.88163	5.45485
ENSG05220056773	COA6	protein_coding	1	+	35.5525	29.9165	22.1884	25.0242
ENSG05220056778	EXOC8	protein_coding	1	-	14.0344	10.8822	10.3357	9.45774
ENSG05220056779	MAP3K21	protein_coding	1	+	2.10046	2.20788	1.8327	1.9659
ENSG05220056784	PCNX2	protein_coding	1	-	5.53214	5.26039	4.98202	4.91522
ENSG05220056786	ARID4B	protein_coding	1	-	9.8062	6.4155	10.8735	9.09449
ENSG05220056790	C1orf131	protein_coding	1	-	5.20585	3.79358	5.03074	5.3057
ENSG05220056792	SLC35F3	protein_coding	1	+	9.59201	8.64071	9.02861	8.91932
ENSG05220056794	ENSG05220056794	lncRNA	1	-	0.873775	1.29068	0	0.428142
ENSG05220056795	GNPAT	protein_coding	1	+	67.6901	48.4475	56.7843	65.6576
ENSG05220056797	ARV1	protein_coding	1	+	25.1072	21.6773	26.4534	29.1963
ENSG05220056798	TOMM20	protein_coding	1	-	250.428	165.572	249.276	278.668
ENSG05220056809	GGPS1	protein_coding	1	+	36.3492	22.2929	35.3887	38.4732
ENSG05220056811	SPRTN	protein_coding	1	+	10.6877	8.92722	9.81443	10.4114
ENSG05220036169	SNORA73B	snoRNA	1	+	26.7058	50.7835	34.3253	37.9032
ENSG05220036172	GPR3	protein_coding	1	+	8.08763	10.3882	6.82651	6.37505
ENSG05220036174	LINC01778	lncRNA	1	+	0.266975	0.350539	0.0921412	0.0872104
ENSG05220036177	RCC1	protein_coding	1	+	126.932	98.4938	121.919	121.077
ENSG05220036192	SRSF4	protein_coding	1	-	49.6584	33.189	55.0821	51.8
ENSG05220036197	LINC01715	lncRNA	1	+	0.384175	1.32411	0.994428	0.941212
ENSG05220036200	ATP5IF1	protein_coding	1	+	95.9994	94.6187	93.4523	98.0493
ENSG05220036204	SESN2	protein_coding	1	+	27.0234	41.1995	16.9115	15.8469
ENSG05220036206	MED18	protein_coding	1	+	33.4369	21.7374	32.4023	36.6012
ENSG05220036212	PTPRU	protein_coding	1	+	0.421719	0.387602	0.407534	0.30307
ENSG05220036221	ENSG05220036221	processed_pseudogene	1	+	3.91378	3.8541	3.03922	0.95886
ENSG05220036222	AHDC1	protein_coding	1	-	15.3514	30.9703	16.7386	14.2896
ENSG05220036225	MATN1-AS1	lncRNA	1	+	0.466853	1.01141	0.531712	0.59476
ENSG05220036227	YTHDF2	protein_coding	1	+	131.035	104.083	133.429	139.125
ENSG05220036229	EPB41	protein_coding	1	+	5.70331	3.75657	5.97325	4.92618
ENSG05220036237	SPCS2P4	processed_pseudogene	1	-	2.48275	1.62993	3.99874	5.40679
ENSG05220036242	ENSG05220036242	lncRNA	1	+	0.523291	1.03062	0.541811	0
ENSG05220036246	TRNAU1AP	protein_coding	1	+	28.0202	15.4057	21.0257	22.5055
ENSG05220036250	FAM76A	protein_coding	1	+	9.42325	6.99396	8.93968	8.82521
ENSG05220036256	WASF2	protein_coding	1	-	132.142	122.951	136.373	123.167
ENSG05220036259	PPP1R8	protein_coding	1	+	109.38	74.5245	111.247	118.047
ENSG05220036262	PTAFR	protein_coding	1	-	0.267864	0.175853	0.138672	0.131251
ENSG05220036264	SNORD99	snoRNA	1	-	17.7707	0	13.1426	17.415
ENSG05220036271	DNAJC8	protein_coding	1	-	234.697	156.467	226.39	241.585
ENSG05220036283	ENSG05220036283	TEC	1	+	1.71357	1.86507	2.14773	2.29795
ENSG05220036287	STX12	protein_coding	1	+	38.3038	32.658	36.6401	39.5713
ENSG05220036291	SNHG12	lncRNA	1	-	13.2111	13.53	14.317	15.6654
ENSG05220036295	PHACTR4	protein_coding	1	+	30.5272	26.699	37.5888	33.5141
ENSG05220036297	ENSG05220036297	lncRNA	1	-	0.869283	0.570685	0.600031	0.662575
ENSG05220036300	SMPDL3B	protein_coding	1	+	0.281969	0.416504	0.364934	0.345405
ENSG05220036301	XKR8	protein_coding	1	+	16.5109	22.7628	14.7658	14.3312
ENSG05220036303	EYA3	protein_coding	1	-	19.915	15.1188	20.5289	19.373
ENSG05220036310	GMEB1	protein_coding	1	+	12.3015	11.3063	12.5852	15.1552
ENSG05220036314	TAF12	protein_coding	1	-	28.0546	21.769	25.7183	28.5959
ENSG05220036316	ENSG05220036316	processed_pseudogene	1	-	1.13512	4.47123	2.35057	1.11239
ENSG05220036320	RPA2	protein_coding	1	-	169.938	107.02	167.901	181.034
ENSG05220036321	MECR	protein_coding	1	-	17.2971	18.1957	16.452	18.5525
ENSG05220036322	SNHG3	lncRNA	1	+	63.3711	64.9843	68.4211	82.143
ENSG05220036324	LAPTM5	protein_coding	1	-	0.349185	0.458481	0.241029	0.114065
ENSG05220036328	TMEM200B	protein_coding	1	-	8.21804	9.93844	7.16537	8.05354
ENSG05220036331	IFI6	protein_coding	1	-	29.441	32.3449	21.5661	25.1225
ENSG05220046353	CTSK	protein_coding	1	-	64.2177	42.3337	38.4473	40.8027
ENSG05220046358	CDC42SE1	protein_coding	1	-	115.99	93.9114	106.725	114.503
ENSG05220046360	GOLPH3L	protein_coding	1	-	33.1322	27.1891	36.2883	35.7821
ENSG05220046361	ANXA9	protein_coding	1	+	0.942844	1.04452	0.854185	0.577481
ENSG05220046363	ENSG05220046363	lncRNA	1	-	0.983569	3.87428	0.509189	0.48194
ENSG05220046364	MRPL9	protein_coding	1	-	153.048	134.157	148.756	156.217
ENSG05220046366	PSMB4	protein_coding	1	+	411.262	351.451	382.247	416.978
ENSG05220046368	GABPB2	protein_coding	1	+	2.99104	2.11829	2.73629	2.36902
ENSG05220046374	PI4KB	protein_coding	1	-	66.2474	60.1511	66.2389	63.4703
ENSG05220046379	TMOD4	protein_coding	1	-	0.611595	1.00378	0.949859	0.899029
ENSG05220046383	ENSG05220046383	lncRNA	1	+	1.45441	4.2967	0	0.23755
ENSG05220046388	LYSMD1	protein_coding	1	-	8.37741	7.51961	10.6697	8.71828
ENSG05220046394	SETDB1	protein_coding	1	+	17.271	14.0861	18.7324	16.5099
ENSG05220046395	SCNM1	protein_coding	1	+	30.6772	25.6751	29.7963	33.3909
ENSG05220046397	RFX5	protein_coding	1	-	51.5537	41.7106	64.2246	63.9403
ENSG05220046401	S100A11	protein_coding	1	-	1220.09	1467.15	1136.49	1315.37
ENSG05220046406	THEM4	protein_coding	1	-	11.4044	10.0568	11.6678	13.4061
ENSG05220046413	CERS2	protein_coding	1	-	303.899	325.06	282.375	275.914
ENSG05220046418	C1orf56	protein_coding	1	+	6.05745	8.27158	4.26484	4.6698
ENSG05220046421	TDRKH-AS1	lncRNA	1	+	0.823232	1.94563	1.02284	0.968104
ENSG05220046422	S100A10	protein_coding	1	-	577.879	432.513	778.809	932.148
ENSG05220046423	ENSG05220046423	lncRNA	1	-	0	0	0	0
ENSG05220046425	RFX5-AS1	lncRNA	1	+	1.21593	1.79609	2.51793	3.87268
ENSG05220046429	PSMD4	protein_coding	1	+	238.684	151.244	271.541	267.008
ENSG05220046437	ENSG05220046437	lncRNA	1	+	0.714303	1.05512	0.739582	0.700004
ENSG05220046438	CTSS	protein_coding	1	-	0.627934	0.403278	0.819763	1.12371
ENSG05220046443	BNIPL	protein_coding	1	+	0.147961	0.0485684	0.204264	0.289999
ENSG05220046452	POGZ	protein_coding	1	-	21.2464	18.6236	26.7945	18.0866
ENSG05220046459	ENSG05220046459	lncRNA	1	-	0	0.240881	0.126634	0.359572
ENSG05220046464	CGN	protein_coding	1	+	0.453841	0.502785	0.646115	0.555945
ENSG05220046466	FLG-AS1	lncRNA	1	+	0.0752349	0.0987836	0.0519317	0.0737289
ENSG05220046469	OAZ3	protein_coding	1	+	1.37955	0.998904	1.00826	0.556677
ENSG05220046477	TDRKH	protein_coding	1	-	3.50488	2.54316	5.38608	5.09785
ENSG05220046490	SEMA6C	protein_coding	1	-	1.74635	3.21651	3.08055	2.44031
ENSG05220046502	TUFT1	protein_coding	1	+	48.0914	34.0997	75.9186	76.4596
ENSG05220046512	ZNF687-AS1	lncRNA	1	-	1.13971	1.12233	1.18004	1.48919
ENSG05220046516	VPS72	protein_coding	1	-	120.21	95.3046	129.491	114.908
ENSG05220046522	ZNF687	protein_coding	1	+	17.794	22.3787	18.1469	17.9036
ENSG05220046527	PIP5K1A	protein_coding	1	+	105.283	90.0503	114.985	117.044
ENSG05220046531	MINDY1	protein_coding	1	-	9.77883	11.5169	13.3303	12.8095
ENSG05220046538	ENSG05220046538	lncRNA	1	+	0.137159	0.0450224	0.0946751	0.134413
ENSG05220046540	MLLT11	protein_coding	1	+	87.235	65.7138	85.857	100.837
ENSG05220046547	PRUNE1	protein_coding	1	+	17.8576	16.0026	18.9826	18.0251
ENSG05220046555	SNX27	protein_coding	1	+	6.91991	5.0083	6.73376	6.10877
ENSG05220046566	ARNT	protein_coding	1	-	19.9481	17.6365	20.1415	17.2943
ENSG05220046571	TCHH	protein_coding	1	-	0.0538517	0	0.0278788	0.0791606
ENSG05220021449	SFPQ	protein_coding	1	-	232.225	253.57	246.264	232.614
ENSG05220021451	SMIM12	protein_coding	1	-	16.4377	12.2699	15.0824	16.696
ENSG05220021452	COL8A2	protein_coding	1	-	1.40826	1.5849	1.83304	1.34064
ENSG05220021453	MIR5581	miRNA	1	-	3.13103	3.08328	0	3.06835
ENSG05220021454	ZMYM4	protein_coding	1	+	37.2349	31.0278	41.505	32.8336
ENSG05220021455	RPL5P4	processed_pseudogene	1	+	7.20914	8.56081	8.78149	6.85704
ENSG05220021458	KIAA0319L	protein_coding	1	-	28.8071	27.2524	32.7385	28.9004
ENSG05220021460	MEAF6	protein_coding	1	-	30.2933	22.2972	28.6073	31.5689
ENSG05220021463	TFAP2E	protein_coding	1	+	0.218139	0.0859252	0.271031	0.128264
ENSG05220021465	SH3D21	protein_coding	1	+	1.17673	2.09036	1.14671	1.74107
ENSG05220021466	SNIP1	protein_coding	1	-	16.4877	12.0566	17.274	16.2216
ENSG05220021467	ZMYM1	protein_coding	1	+	11.6173	11.5112	9.74978	9.93517
ENSG05220021472	MANEAL	protein_coding	1	+	78.2915	112.628	75.1739	65.3921
ENSG05220021473	GPR199P	transcribed_unitary_pseudogene	1	-	1.59289	2.84309	2.78313	1.75613
ENSG05220021475	CDCA8	protein_coding	1	+	223.388	194.454	223.129	218.228
ENSG05220021477	PSMB2	protein_coding	1	-	150.721	151.283	144.11	153.316
ENSG05220021479	LSM10	protein_coding	1	-	77.3401	88.6904	64.5784	62.9562
ENSG05220021482	TFAP2E-AS1	lncRNA	1	-	0.18239	0.538826	0.944224	0.714956
ENSG05220021485	NCDN	protein_coding	1	+	54.4001	76.5401	50.3568	46.9886
ENSG05220021496	MAP7D1	protein_coding	1	+	244.53	337.81	263.738	256.54
ENSG05220021497	TMEM35B	protein_coding	1	-	41.1584	34.1101	39.4505	36.7403
ENSG05220021498	THRAP3	protein_coding	1	+	182.446	120.299	202.549	165.722
ENSG05220021500	ZMYM6	protein_coding	1	-	7.97155	6.67056	6.64766	6.59978
ENSG05220021503	C1orf216	protein_coding	1	-	59.7041	36.5261	65.4534	62.6753
ENSG05220021505	AGO3	protein_coding	1	+	3.68548	2.97338	3.77913	2.96769
ENSG05220021507	CLSPN	protein_coding	1	-	32.7039	19.8438	34.0033	29.0363
ENSG05220021508	OSCP1	protein_coding	1	-	6.87299	5.83922	5.93018	6.00904
ENSG05220021514	STK40	protein_coding	1	-	26.9186	39.4823	23.0241	22.7095
ENSG05220021516	DNALI1	protein_coding	1	+	1.98148	1.53611	2.88098	2.6855
ENSG05220021517	ZSCAN20	protein_coding	1	+	3.5975	2.90497	3.85519	2.90853
ENSG05220021521	AGO4	protein_coding	1	+	9.79817	6.88129	10.5906	10.1975
ENSG05220021524	LINC01137	lncRNA	1	-	5.4137	5.94392	4.18786	6.46397
ENSG05220021527	C1orf109	protein_coding	1	-	18.8538	16.7346	16.7636	19.7606
ENSG05220021529	ADPRS	protein_coding	1	+	122.662	119.447	134.896	134.257
ENSG05220021536	EVA1B	protein_coding	1	-	42.3521	116.629	39.1526	37.6503
ENSG05220021538	MRPS15	protein_coding	1	-	77.8602	84.0367	73.96	70.9021
ENSG05220021540	ZC3H12A	protein_coding	1	+	7.35401	15.1421	10.6977	11.4356
ENSG05220021542	TRAPPC3	protein_coding	1	-	87.2462	64.2533	77.7048	86.8569
ENSG05220021543	ENSG05220021543	lncRNA	1	+	0	0.113774	0.23925	0.188706
ENSG05220021544	AGO1	protein_coding	1	+	15.0657	11.147	15.0388	13.5713
ENSG05220021545	GNL2	protein_coding	1	-	51.4192	32.5765	51.9528	51.1908
ENSG05220021547	ENSG05220021547	lncRNA	1	+	6.97075	1.71611	2.16523	4.09873
ENSG05220030750	STPG1	protein_coding	1	-	12.9963	11.9942	8.74998	8.60609
ENSG05220030752	ELOA-AS1	lncRNA	1	-	0.729324	0.957603	0.943918	0.774285
ENSG05220030754	ZNF436	protein_coding	1	-	11.1477	8.58114	14.509	13.2325
ENSG05220030757	NIPAL3	protein_coding	1	+	67.3791	50.7777	46.4746	45.026
ENSG05220030759	PNRC2	protein_coding	1	+	129.253	77.3332	131.293	148.387
ENSG05220030762	CLIC4	protein_coding	1	+	645.971	466.365	754.135	781.204
ENSG05220030763	PITHD1	protein_coding	1	+	138.151	108.972	99.09	112.087
ENSG05220030765	ENSG05220030765	lncRNA	1	+	0.343126	0.0844735	0.35527	0.420322
ENSG05220030770	HNRNPR	protein_coding	1	-	183.997	90.1278	201.105	199.166
ENSG05220030774	SRSF10	protein_coding	1	-	52.7634	39.0198	58.7284	62.0548
ENSG05220030776	LINC01355	lncRNA	1	-	1.0636	0.927678	1.66759	1.28055
ENSG05220030778	SRRM1	protein_coding	1	+	60.6288	58.3734	64.1984	63.528
ENSG05220030784	FUCA1	protein_coding	1	-	36.4137	31.9647	30.4666	30.4582
ENSG05220030786	LYPLA2	protein_coding	1	+	205.802	267.655	183.153	177.451
ENSG05220030789	MYOM3	protein_coding	1	-	0.0815549	0.0200778	0.0633308	0.0599417
ENSG05220030792	KDM1A	protein_coding	1	+	107.325	92.2605	123.74	124.256
ENSG05220030793	SYF2	protein_coding	1	-	36.2977	19.0734	35.7779	40.0114
ENSG05220030801	IFNLR1	protein_coding	1	-	0.494573	0.749279	0.393905	0.372825
ENSG05220030814	EPHB2	protein_coding	1	+	46.8453	52.1764	49.6843	38.4647
ENSG05220030826	CDC42-AS1	lncRNA	1	-	0.292962	0.0721236	0.151665	0.0717743
ENSG05220030827	HTR1D	protein_coding	1	-	10.8643	10.0857	30.4654	33.2713
ENSG05220030830	GALE	protein_coding	1	-	100.747	108.192	79.0335	82.2054
ENSG05220030838	ASAP3	protein_coding	1	-	6.81695	6.52756	10.3728	8.41521
ENSG05220030841	TCEA3	protein_coding	1	-	1.32909	1.20814	1.37613	1.45277
ENSG05220030842	LUZP1	protein_coding	1	-	47.1453	37.0032	58.7618	48.1076
ENSG05220030845	WNT4	protein_coding	1	-	0.0403743	0.198793	0.125409	0
ENSG05220030851	ZBTB40	protein_coding	1	+	9.56722	9.36081	11.5179	7.99043
ENSG05220030852	IL22RA1	protein_coding	1	-	0.400131	0.197015	0.207146	0
ENSG05220030860	ID3	protein_coding	1	-	347.218	479.434	345.593	341.99
ENSG05220030864	ENSG05220030864	lncRNA	1	-	0.411977	1.62278	0.426557	0
ENSG05220030869	CDC42	protein_coding	1	+	73.2465	52.1189	69.2877	78.2297
ENSG05220030872	RCAN3	protein_coding	1	+	14.5825	10.5757	11.2831	11.7111
ENSG05220030875	ELOA	protein_coding	1	+	58.404	47.8364	59.3524	58.3619
ENSG05220030876	ZNF436-AS1	lncRNA	1	+	2.10765	1.38367	2.90965	2.68509
ENSG05220030877	HMGCL	protein_coding	1	-	21.096	18.9336	17.1078	18.8419
ENSG05220030883	RPL11	protein_coding	1	+	608.66	448.056	537.152	560.127
ENSG05220030884	E2F2	protein_coding	1	-	8.63139	9.00772	10.3611	9.70549
ENSG05220030824	LINC00339	lncRNA	1	+	5.61379	3.10961	6.22764	7.71181
ENSG05220032685	YY1AP1	protein_coding	1	-	37.5723	34.8534	40.2247	41.57
ENSG05220032694	HCN3	protein_coding	1	+	3.72091	7.50282	6.1458	7.68354
ENSG05220032697	CLK2	protein_coding	1	-	25.6782	33.1761	37.7535	39.1555
ENSG05220032705	UBE2Q1	protein_coding	1	-	87.7166	71.8868	81.5762	84.7296
ENSG05220032718	ADAR	protein_coding	1	-	90.1288	78.1716	96.0963	80.4372
ENSG05220032763	ASH1L	protein_coding	1	-	14.9068	11.325	21.0495	10.0817
ENSG05220032775	MTX1	protein_coding	1	+	21.8657	20.2358	21.2171	23.4474
ENSG05220032779	PBXIP1	protein_coding	1	-	41.6603	35.8369	58.1863	42.9776
ENSG05220032789	GBA	protein_coding	1	-	223.034	215.373	158.733	133.584
ENSG05220032814	SHC1	protein_coding	1	-	426.561	494.319	469.342	469.835
ENSG05220032828	EFNA4	protein_coding	1	+	20.6244	32.9668	24.7586	25.0448
ENSG05220032838	RUSC1	protein_coding	1	+	31.8697	43.1398	32.4243	35.1993
ENSG05220032851	UBE2Q1-AS1	lncRNA	1	+	0.434865	1.2847	0	1.27848
ENSG05220032872	RPS27	protein_coding	1	+	743.954	600.7	679.461	635.399
ENSG05220032874	GBAP1	transcribed_unprocessed_pseudogene	1	-	10.0714	12.2454	12.8219	12.9415
ENSG05220032885	HAX1	protein_coding	1	+	129.341	130.308	102.265	118.332
ENSG05220032889	PMVK	protein_coding	1	-	111.18	64.2504	105.796	105.831
ENSG05220032891	MSTO2P	unprocessed_pseudogene	1	+	5.60617	6.17017	8.08087	7.21754
ENSG05220032896	NUP210L	protein_coding	1	-	0.0319004	0.031414	0.0330294	0.0312619
ENSG05220032899	DPM3	protein_coding	1	-	52.2509	66.9201	44.4058	55.9407
ENSG05220032914	GON4L	protein_coding	1	-	12.4592	10.3197	15.145	12.8256
ENSG05220032933	FLAD1	protein_coding	1	+	34.0759	36.1801	33.7331	36.2797
ENSG05220032939	IL6R	protein_coding	1	+	1.07732	1.31895	0.633092	0.342407
ENSG05220032944	FDPS	protein_coding	1	+	200.847	138.773	483.189	505.56
ENSG05220032950	ENSG05220032950	lncRNA	1	-	0.992227	2.60559	1.02734	1.29649
ENSG05220032951	ENSG05220032951	lncRNA	1	+	4.23218	6.01993	2.19098	2.07373
ENSG05220032955	SLC50A1	protein_coding	1	+	42.4696	43.0869	46.0507	43.5077
ENSG05220032967	TRIM46	protein_coding	1	+	8.78594	15.7531	10.3413	10.4377
ENSG05220032973	ENSG05220032973	lncRNA	1	-	9.10935	4.70581	10.0502	10.6831
ENSG05220032976	CKS1B	protein_coding	1	+	190.11	126.968	209.223	242.321
ENSG05220032986	UBAP2L	protein_coding	1	+	154.167	158.231	167.431	132.325
ENSG05220033008	THBS3	protein_coding	1	-	50.7547	43.338	60.7555	48.5441
ENSG05220033023	TPM3	protein_coding	1	-	199.352	138.089	198.566	219.571
ENSG05220033029	KRTCAP2	protein_coding	1	-	46.017	55.8436	45.9621	42.9714
ENSG05220033030	MIR4258	miRNA	1	+	8.25765	8.13174	6.41242	2.02309
ENSG05220033036	DCST2	protein_coding	1	-	0.0611728	0.3012	0	0.239793
ENSG05220033038	EFNA1	protein_coding	1	+	2.25607	1.19629	1.52733	1.53063
ENSG05220033040	SCAMP3	protein_coding	1	-	152.628	200.148	158.109	141.204
ENSG05220033041	ENSG05220033041	unprocessed_pseudogene	1	-	0.600197	0.517164	0.621438	1.17636
ENSG05220033043	FAM189B	protein_coding	1	-	68.6191	142.557	82.1923	80.0601
ENSG05220033045	ENSG05220033045	lncRNA	1	+	0.153482	0.151141	0.317827	0.150409
ENSG05220033046	EFNA3	protein_coding	1	+	2.70443	3.80457	4.30022	4.82733
ENSG05220033047	ADAM15	protein_coding	1	+	131.224	182.833	138.999	133.909
ENSG05220033055	PYGO2	protein_coding	1	-	64.8594	83.2082	72.8351	74.3137
ENSG05220033059	C1orf43	protein_coding	1	-	330.974	289.274	266.85	290.563
ENSG05220033064	DCST1-AS1	lncRNA	1	-	2.51396	3.82597	4.7326	4.47935
ENSG05220033066	RUSC1-AS1	lncRNA	1	-	0.854888	1.10493	0.276607	0.942497
ENSG05220033067	ASH1L-AS1	lncRNA	1	+	1.39847	3.51938	4.82655	4.87282
ENSG05220033068	RPSAP17	processed_pseudogene	1	-	0.851015	0.838038	0	0.208495
ENSG05220033073	MSTO1	protein_coding	1	+	27.1575	25.6401	26.2162	25.8673
ENSG05220033083	ZBTB7B	protein_coding	1	+	34.1329	47.8891	34.8901	35.0283
ENSG05220033084	SYT11	protein_coding	1	+	69.0614	60.1187	93.3138	80.5753
ENSG05220033087	DAP3	protein_coding	1	+	79.3712	49.6068	76.2859	77.1804
ENSG05220033090	THBS3-AS1	lncRNA	1	+	2.20924	2.10053	1.18315	3.06089
ENSG05220033093	ATP8B2	protein_coding	1	+	63.8571	62.1284	54.3122	53.3932
ENSG05220033079	MUC1	protein_coding	1	-	2.75288	5.02828	5.79255	5.65662
ENSG05220041132	DNAH14	protein_coding	1	+	1.56456	1.22129	1.05691	1.40235
ENSG05220041133	COQ8A	protein_coding	1	+	8.25068	9.68734	9.81586	8.78523
ENSG05220041135	ITPKB	protein_coding	1	-	10.8685	11.2813	10.2024	9.63031
ENSG05220041137	PYCR2	protein_coding	1	-	68.062	83.3565	64.5307	63.2241
ENSG05220041141	LINC01703	lncRNA	1	+	0.117048	0.345789	0.12119	0.114705
ENSG05220041142	LINC02813	lncRNA	1	+	0.237049	0.583587	0.245439	0.116152
ENSG05220041143	LEFTY1	protein_coding	1	-	0	0	0	0
ENSG05220041148	SDE2	protein_coding	1	-	32.983	21.4368	31.5158	32.5536
ENSG05220041150	ZNF678	protein_coding	1	+	1.87546	1.7431	2.31274	1.89987
ENSG05220041151	ENSG05220041151	lncRNA	1	+	0.141997	0	0	0.139154
ENSG05220041152	PSEN2	protein_coding	1	+	8.73003	7.60539	6.7052	6.25668
ENSG05220041153	SRP9	protein_coding	1	+	550.13	353.994	440.802	544.259
ENSG05220041159	NVL	protein_coding	1	-	26.1281	18.3955	24.398	25.5253
ENSG05220041160	ENSG05220041160	lncRNA	1	-	6.47799	3.7212	9.50193	5.81929
ENSG05220041161	ARF1	protein_coding	1	+	685.085	817.911	782.902	787.634
ENSG05220041163	CDC42BPA	protein_coding	1	-	27.802	24.1052	30.2335	20.5505
ENSG05220041166	ACBD3	protein_coding	1	-	66.7265	43.4619	69.6307	69.0379
ENSG05220041168	CNIH3-AS2	lncRNA	1	-	2.22617	1.4764	1.78752	1.73638
ENSG05220041169	ENAH	protein_coding	1	-	41.4947	28.4781	39.5143	33.7319
ENSG05220041170	WNT9A	protein_coding	1	-	0.469771	0.55513	1.45919	1.3811
ENSG05220041172	SNAP47	protein_coding	1	+	13.071	13.725	12.1402	13.0804
ENSG05220041178	TMEM63A	protein_coding	1	-	17.1707	16.8732	16.0118	12.9849
ENSG05220041195	ENSG05220041195	lncRNA	1	+	2.48929	2.29486	1.1516	1.92042
ENSG05220041197	DEGS1	protein_coding	1	+	334.096	295.496	292.719	317.774
ENSG05220041202	JMJD4	protein_coding	1	-	22.5521	33.4409	21.7274	22.9966
ENSG05220041204	CNIH3	protein_coding	1	+	11.8022	8.36801	12.4032	11.6816
ENSG05220041214	PARP1	protein_coding	1	-	47.0471	31.5468	51.4929	45.9252
ENSG05220041221	ENSG05220041221	lncRNA	1	+	0.426958	1.26134	0	0.418412
ENSG05220041223	CNIH4	protein_coding	1	+	52.567	34.3267	49.8724	55.5701
ENSG05220041225	LBR	protein_coding	1	-	92.4832	71.4717	87.4784	87.9881
ENSG05220041226	ENSG05220041226	processed_pseudogene	1	-	2.43976	4.00426	1.68407	0
ENSG05220041240	LIN9	protein_coding	1	-	12.8568	10.62	12.2609	11.8534
ENSG05220041243	WDR26	protein_coding	1	-	42.453	32.6944	48.9285	46.3762
ENSG05220041245	EPHX1	protein_coding	1	+	159.333	156.306	91.0489	78.7411
ENSG05220041249	H3-3A	protein_coding	1	+	124.455	109.789	128.148	141.89
ENSG05220049232	SERPINC1	protein_coding	1	-	0	0.214988	0	0
ENSG05220049238	ENSG05220049238	unprocessed_pseudogene	1	+	0.708912	0	0	0.926295
ENSG05220049242	ENSG05220049242	lncRNA	1	-	0.147806	0.436657	0.306074	0.724237
ENSG05220049244	SEC16B	protein_coding	1	-	0.713044	0.902791	1.89843	1.49737
ENSG05220049250	RABGAP1L	protein_coding	1	+	4.77614	2.75513	4.727	4.25608
ENSG05220049252	C1orf220	lncRNA	1	+	0.541583	0.59999	0.56075	0.398056
ENSG05220049256	RASAL2-AS1	lncRNA	1	-	2.53708	2.26598	2.44359	2.94886
ENSG05220049262	GAS5-AS1	lncRNA	1	+	2.07455	0.45398	1.19331	1.35535
ENSG05220049264	PAPPA2	protein_coding	1	+	7.73801	5.50334	2.83086	1.8031
ENSG05220049269	ABL2	protein_coding	1	-	37.2075	27.9347	28.6017	19.666
ENSG05220049273	KLHL20	protein_coding	1	+	30.1446	18.1335	35.428	33.0549
ENSG05220049275	RABGAP1L-DT	lncRNA	1	-	0	0.047163	0.0495883	0.0469346
ENSG05220049278	RC3H1	protein_coding	1	-	7.2372	6.01822	7.75975	6.13092
ENSG05220049290	CACYBP	protein_coding	1	+	137.627	80.4422	118.959	144.734
ENSG05220049292	COP1	protein_coding	1	-	43.7055	37.5485	36.4997	40.7596
ENSG05220049297	ENSG05220049297	lncRNA	1	+	0.616859	0.165669	0.174188	0.219822
ENSG05220049301	DARS2	protein_coding	1	+	32.8304	22.0145	27.5906	27.366
ENSG05220049303	MRPS14	protein_coding	1	-	43.5978	29.9532	37.7173	46.3446
ENSG05220049304	CENPL	protein_coding	1	-	17.4586	15.1508	15.9299	16.7527
ENSG05220049307	RASAL2	protein_coding	1	+	18.014	17.5207	21.0948	13.8411
ENSG05220049308	FAM20B	protein_coding	1	+	82.3546	55.1472	72.7844	77.691
ENSG05220049314	ASTN1	protein_coding	1	-	0.24501	0.120637	0.0422802	0.0600264
ENSG05220049317	ENSG05220049317	processed_pseudogene	1	+	4.20978	30.5737	4.90362	5.15689
ENSG05220049324	ANKRD45	protein_coding	1	-	0.182169	0.134543	0.330078	0.357045
ENSG05220049325	TNFSF4	protein_coding	1	-	0.948078	1.21371	1.27612	1.30074
ENSG05220049334	LINC02803	lncRNA	1	-	0	0.616143	0.48587	0.15329
ENSG05220049336	PRDX6-AS1	lncRNA	1	-	1.13547	1.6194	1.25673	1.72667
ENSG05220049337	TOR3A	protein_coding	1	+	52.3196	50.9487	48.0852	49.1621
ENSG05220049340	RALGPS2	protein_coding	1	+	18.4567	14.8304	18.2625	17.3654
ENSG05220049342	ZBTB37	protein_coding	1	+	1.73696	1.0833	1.76845	1.18208
ENSG05220049343	RALGPS2-AS1	lncRNA	1	-	0.189663	0.280157	0.589127	0.185867
ENSG05220049349	GAS5	lncRNA	1	-	123.173	78.1387	115.084	122.493
ENSG05220049357	TNFSF18	protein_coding	1	-	0.410626	0.202182	1.20462	1.20722
ENSG05220049365	PRDX6	protein_coding	1	+	407.101	334.772	452.145	472.561
ENSG05220053203	ARPC5	protein_coding	1	-	200.262	134.831	182.821	203.825
ENSG05220053210	TRMT1L	protein_coding	1	-	17.7769	14.2682	17.2581	17.421
ENSG05220053223	TPR	protein_coding	1	-	50.7109	34.0307	72.0968	42.0492
ENSG05220053231	TSEN15	protein_coding	1	+	21.0168	17.7215	16.2489	19.0437
ENSG05220053232	SWT1	protein_coding	1	+	3.41819	2.04693	2.20002	2.62549
ENSG05220053237	C1orf21-DT	lncRNA	1	-	0.197334	0.388649	1.02159	0.580151
ENSG05220053243	ENSG05220053243	lncRNA	1	+	1.06967	0.395011	1.6613	2.22756
ENSG05220053247	PTGS2	protein_coding	1	-	3.5284	0.607211	0.496561	0.369276
ENSG05220053248	IVNS1ABP	protein_coding	1	-	65.0703	44.998	82.9873	87.4556
ENSG05220053257	COLGALT2	protein_coding	1	-	5.72778	4.66877	5.28262	4.33956
ENSG05220053263	ODR4	protein_coding	1	+	17.2041	13.0811	16.046	15.3229
ENSG05220053268	ENSG05220053268	lncRNA	1	+	0.138746	0.13663	0.287312	0.135968
ENSG05220053269	PLA2G4A	protein_coding	1	+	15.9868	11.8876	8.58033	6.07489
ENSG05220053276	RNF2	protein_coding	1	+	22.0816	20.6079	24.8554	25.9769
ENSG05220053281	NIBAN1	protein_coding	1	-	36.1559	29.2521	23.4468	19.4954
ENSG05220053285	ENSG05220053285	lncRNA	1	+	1.99853	1.23003	1.55194	2.20334
ENSG05220053290	C1orf21	protein_coding	1	+	23.5921	15.9403	31.49	32.3296
ENSG05220053293	PDC-AS1	lncRNA	1	+	0.0536978	0.0264395	0.0277991	0.0263114
ENSG05220053296	EDEM3	protein_coding	1	-	22.3737	17.9726	24.4635	20.0356
ENSG05220053302	RGL1	protein_coding	1	+	27.9349	24.3362	29.2902	27.4798
ENSG05220053303	HMCN1	protein_coding	1	+	4.14039	2.89258	6.48747	2.10244
ENSG05220056298	CROCCP3	transcribed_unprocessed_pseudogene	1	-	0.627023	1.50339	1.41133	1.22894
ENSG05220056299	SPATA21	protein_coding	1	-	0	0.123194	0	0.0817319
ENSG05220056300	SDHB	protein_coding	1	-	124.163	98.8667	104.871	106.151
ENSG05220056301	PADI3	protein_coding	1	+	1.00146	1.97237	0.731929	0.5773
ENSG05220056303	NECAP2	protein_coding	1	+	56.5869	55.724	64.6249	66.8122
ENSG05220056305	ANO7L1	transcribed_unprocessed_pseudogene	1	-	1.32164	0.55778	0.78195	0.370052
ENSG05220056310	SPEN	protein_coding	1	+	19.2632	23.3311	25.9148	14.8067
ENSG05220056311	ARHGEF19	protein_coding	1	-	0.0495939	0.146513	0.359443	0.0972023
ENSG05220056316	LINC02783	lncRNA	1	+	4.21755	4.82566	4.24204	7.12472
ENSG05220056320	PADI2	protein_coding	1	-	0.187956	0.0308483	0	0.0613977
ENSG05220056321	CPLANE2	protein_coding	1	-	9.9063	11.5182	12.3577	12.866
ENSG05220056322	CHCHD2P6	processed_pseudogene	1	+	1.26082	6.20795	1.74058	1.64744
ENSG05220056323	PADI1	protein_coding	1	+	1.45599	0.943285	0.674418	0.675876
ENSG05220056324	MST1P2	unprocessed_pseudogene	1	+	0.246	0.0807494	0.169804	0.321434
ENSG05220056326	RCC2	protein_coding	1	-	176.256	154.655	218.973	205.72
ENSG05220056327	PLEKHM2	protein_coding	1	+	126.921	172.923	97.8898	95.4994
ENSG05220056329	MT1XP1	processed_pseudogene	1	-	1.01001	2.98382	2.09151	0
ENSG05220056336	FBLIM1	protein_coding	1	+	146.062	192.133	136.045	140.137
ENSG05220056340	MFAP2	protein_coding	1	-	28.6087	39.2914	40.0209	39.4405
ENSG05220056343	CROCCP2	transcribed_unprocessed_pseudogene	1	-	2.44629	3.56398	2.63695	2.56152
ENSG05220056345	FAM131C	protein_coding	1	-	2.29366	4.84004	0.904698	1.17739
ENSG05220056346	EPHA2	protein_coding	1	-	363.837	436.336	495.693	380.073
ENSG05220056348	EIF1AXP1	processed_pseudogene	1	-	11.2285	10.632	4.02435	10.5805
ENSG05220056351	FBXO42	protein_coding	1	-	12.7841	12.5275	14.3162	14.1019
ENSG05220056353	FLJ37453	lncRNA	1	-	3.18795	3.58782	4.79399	4.76059
ENSG05220056358	UQCRHL	protein_coding	1	-	3.36391	2.63311	2.5899	2.53583
ENSG05220056360	LINC01772	lncRNA	1	+	0.578926	0.456079	0.659356	0.45387
ENSG05220056362	SLC25A34	protein_coding	1	+	0.506517	1.60722	0.932343	0.606684
ENSG05220056368	DDI2	protein_coding	1	+	11.2458	8.507	10.1584	8.23905
ENSG05220056371	ZBTB17	protein_coding	1	-	30.2617	33.6834	32.296	31.0888
ENSG05220056372	ACTL8	protein_coding	1	+	0.305632	0.401295	0.421931	0.399352
ENSG05220056373	SLC25A34-AS1	lncRNA	1	-	1.17597	0.57902	1.52199	0.864324
ENSG05220056380	ENSG05220056380	lncRNA	1	-	6.84545	7.99198	8.69523	7.40001
ENSG05220056384	ENSG05220056384	lncRNA	1	+	0.831246	3.06964	1.07583	1.42556
ENSG05220056385	SZRD1	protein_coding	1	+	374.377	365.118	376.635	359.779
ENSG05220056386	ARHGEF10L	protein_coding	1	+	16.2947	26.674	13.326	13.7931
ENSG05220056388	ATP13A2	protein_coding	1	-	59.5092	91.6709	85.1653	80.6428
ENSG05220056390	HSPB7	protein_coding	1	-	1.58856	2.54928	1.27927	0.576577
ENSG05220056338	NBPF1	protein_coding	1	+	5.09189	3.93868	5.87735	5.44223
ENSG05220056364	CROCC	protein_coding	1	+	4.88969	7.921	5.25999	5.31041
ENSG05220052401	RBM8A	protein_coding	1	-	104.401	63.3341	113.64	128.346
ENSG05220052403	POLR3GL	protein_coding	1	+	38.318	25.3937	37.4223	45.873
ENSG05220052404	BCL9	protein_coding	1	-	13.1453	14.0552	14.993	11.6317
ENSG05220052405	LINC01719	lncRNA	1	+	0.814311	0.601421	0.927443	0.957613
ENSG05220052407	LIX1L	protein_coding	1	-	76.8482	73.3129	83.0761	84.0722
ENSG05220052408	TXNIP	protein_coding	1	-	18.7653	12.9354	39.0747	38.4651
ENSG05220052410	ITGA10	protein_coding	1	-	3.67176	3.34903	15.4249	11.7681
ENSG05220052413	NUDT17	protein_coding	1	+	6.00885	6.81039	6.2215	4.77752
ENSG05220052416	NBPF12	protein_coding	1	-	4.21087	3.48523	4.2529	3.5443
ENSG05220052427	ANKRD34A	protein_coding	1	-	6.95594	12.8939	9.69108	9.57346
ENSG05220052430	NBPF11	protein_coding	1	+	6.44422	3.98177	6.99935	5.60321
ENSG05220052434	PRKAB2	protein_coding	1	+	13.0426	9.35321	12.1858	11.0279
ENSG05220052441	NBPF25P	transcribed_unprocessed_pseudogene	1	-	0.147265	0.33838	0.152477	0.769694
ENSG05220052447	POLR3C	protein_coding	1	+	34.7284	24.1009	32.0589	35.0145
ENSG05220052450	SEC22B4P	transcribed_unprocessed_pseudogene	1	+	0.512583	1.76668	0.530723	0.627903
ENSG05220052451	LIX1L-AS1	lncRNA	1	+	0.347035	0.227829	0.0598861	0.453451
ENSG05220052452	GNRHR2	transcribed_unitary_pseudogene	1	+	1.42149	0.663072	1.62673	1.2464
ENSG05220052454	CHD1L	protein_coding	1	-	65.1248	39.0984	59.651	68.872
ENSG05220052461	ACP6	protein_coding	1	+	3.97773	4.41056	3.8915	4.22039
ENSG05220052462	PDZK1	protein_coding	1	-	1.13626	0.447573	0.54902	0.51964
ENSG05220052463	ENSG05220052463	lncRNA	1	-	0.56246	0.553883	0.291183	0.551201
ENSG05220052465	FMO5	protein_coding	1	+	0.125555	0.0309101	0.162498	0.0922812
ENSG05220052471	ABHD17AP1	unprocessed_pseudogene	1	-	0.201352	1.38797	0.208478	0
ENSG05220052483	GPR89A	protein_coding	1	+	4.89839	2.89422	4.75694	4.83344
ENSG05220052486	PIAS3	protein_coding	1	-	44.2096	50.9261	53.6258	54.9315
ENSG05220052487	CCT8P1	processed_pseudogene	1	+	0.566873	1.33975	0.352161	0.555525
ENSG05220052488	PDIA3P1	transcribed_processed_pseudogene	1	-	6.43516	5.44763	3.79902	4.53614
ENSG05220052490	RNF115	protein_coding	1	-	18.6927	16.1987	14.3221	15.5041
ENSG05220052493	GPR89B	protein_coding	1	-	1.76548	1.80952	1.15647	1.94199
ENSG05220052494	NOTCH2NLA	protein_coding	1	+	1.08003	0.187687	0.131559	0.311297
ENSG05220052498	PEX11B	protein_coding	1	-	77.0911	58.6865	68.3842	85.6209
ENSG05220052440	NBPF10	protein_coding	1	-	9.33157	5.05217	9.06557	6.57962
ENSG05220052500	NBPF20	protein_coding	1	-	2.24568	2.04305	2.70284	1.44108
ENSG05220036645	ENSG05220036645	lncRNA	1	+	1.30686	1.60867	0.338278	0.320176
ENSG05220036646	NFIA-AS2	lncRNA	1	-	0.513944	0.506107	1.37728	1.42209
ENSG05220036664	PATJ	protein_coding	1	+	2.04917	1.33493	1.69735	1.4366
ENSG05220036667	NFIA	protein_coding	1	+	0.843544	0.797586	1.05782	0.87606
ENSG05220036668	JUN	protein_coding	1	-	231.25	305.47	166.171	160.58
ENSG05220036670	LINC01135	lncRNA	1	+	0.037445	0.147496	0.232621	0.0366955
ENSG05220036676	ENSG05220036676	lncRNA	1	+	0.904268	1.1131	0.234067	0.886167
ENSG05220036677	OMA1	protein_coding	1	-	8.84471	6.17154	7.95414	9.16295
ENSG05220036678	SSBP3-AS1	lncRNA	1	+	0.0715118	0	0.0740427	0.0700804
ENSG05220036679	ACOT11	protein_coding	1	+	1.03833	0.965696	0.656994	0.414557
ENSG05220036685	MYSM1	protein_coding	1	-	5.63943	5.76486	6.47626	6.34009
ENSG05220036689	LINC02777	lncRNA	1	-	0.454211	1.16294	0.6584	0.979261
ENSG05220036690	ENSG05220036690	lncRNA	1	+	0	0.0390371	0.0820891	0.0776962
ENSG05220036691	PRKAA2	protein_coding	1	+	6.94372	6.73902	7.08556	5.72304
ENSG05220036692	TTC4	protein_coding	1	+	44.7033	34.5278	40.5973	43.8612
ENSG05220036703	FGGY-DT	lncRNA	1	-	0.198271	0.170842	0.102644	0.412892
ENSG05220036704	PLPP3	protein_coding	1	-	27.3668	28.2829	25.3099	22.4888
ENSG05220036710	DHCR24	protein_coding	1	-	351.296	332.84	851.381	744.611
ENSG05220036711	TACSTD2	protein_coding	1	-	0.206441	0	3.41996	0.303463
ENSG05220036717	FGGY	protein_coding	1	+	2.26841	1.61078	1.93328	1.99617
ENSG05220036718	DHCR24-DT	lncRNA	1	+	0.245571	1.45096	0.762785	0.48131
ENSG05220036721	TM2D1	protein_coding	1	-	13.7692	10.4715	11.0453	13.527
ENSG05220036722	PARS2	protein_coding	1	-	8.37244	9.02999	5.94428	6.72016
ENSG05220036726	CYP2J2	protein_coding	1	-	0.884649	0.933385	0.719681	0.557319
ENSG05220036731	USP24	protein_coding	1	-	22.8596	17.1103	28.0368	16.369
ENSG05220036732	ENSG05220036732	processed_pseudogene	1	-	1.36132	0.804335	1.69139	0.80044
ENSG05220036734	LINC01358	lncRNA	1	+	0.532941	0.393611	0.66676	0.435227
ENSG05220049000	ENSG05220049000	lncRNA	1	+	0	0.826934	0.372625	0.117561
ENSG05220049006	PRMT6	protein_coding	1	+	25.5821	20.1621	27.4734	30.9239
ENSG05220049012	STXBP3	protein_coding	1	+	22.9612	16.0253	23.6419	25.5601
ENSG05220049014	AMY2B	protein_coding	1	+	0.125392	0.172871	0.181761	0.0737289
ENSG05220049015	CDC14A	protein_coding	1	+	2.74145	2.27339	2.18114	1.89474
ENSG05220049023	PRPF38B	protein_coding	1	+	33.9799	23.8594	33.5324	34.5173
ENSG05220049024	AKNAD1	protein_coding	1	-	0.260919	0.220234	0.11578	0.109584
ENSG05220049026	GPSM2	protein_coding	1	+	10.1521	8.02239	9.49799	10.1746
ENSG05220049029	WDR47	protein_coding	1	-	27.2682	17.7761	26.8699	25.0158
ENSG05220049037	SLC30A7	protein_coding	1	+	18.4015	14.656	17.8308	15.8272
ENSG05220049038	ENSG05220049038	lncRNA	1	+	2.18931	1.64975	2.56246	2.49995
ENSG05220049042	ENSG05220049042	processed_pseudogene	1	+	0	0.727925	0	0
ENSG05220049048	CLCC1	protein_coding	1	-	19.9114	14.5325	17.7878	17.7619
ENSG05220049050	RPSAP19	processed_pseudogene	1	-	2.77523	10.301	2.21034	2.09206
ENSG05220049052	ENSG05220049052	lncRNA	1	-	0.864726	1.27731	0.895328	1.69483
ENSG05220049060	NDUFA4P1	processed_pseudogene	1	+	1.52733	6.76818	1.58138	0
ENSG05220049062	RNPC3	protein_coding	1	+	3.4465	3.12458	3.88001	4.20848
ENSG05220049068	EXTL2	protein_coding	1	-	31.9107	28.2909	34.3481	38.1041
ENSG05220049069	NTNG1	protein_coding	1	+	8.83317	7.32225	11.1308	9.90301
ENSG05220049077	DPH5	protein_coding	1	-	44.9097	29.5248	43.3554	46.0563
ENSG05220049078	ENSG05220049078	processed_pseudogene	1	+	24.0327	44.9993	18.2244	17.9125
ENSG05220049080	S1PR1	protein_coding	1	+	3.73997	4.00166	2.86701	1.90304
ENSG05220049089	ENSG05220049089	lncRNA	1	+	1.31372	2.15614	1.36021	2.1457
ENSG05220049096	FAM102B	protein_coding	1	+	16.1277	15.0105	18.614	19.8842
ENSG05220049100	ENSG05220049100	TEC	1	+	0	0	0.166747	0.0789117
ENSG05220049047	SLC25A24	protein_coding	1	-	54.1734	48.8415	48.8932	53.1752
ENSG05220061899	ENSG05220061899	transcribed_unprocessed_pseudogene	1	+	0	0.20951	0.183569	0.0694983
ENSG05220062024	NBPF1	protein_coding	1	-	6.17549	4.49082	7.96796	5.27599
ENSG05220059611	ENSG05220059611	transcribed_unprocessed_pseudogene	1	+	0	0.141905	0.149202	0.141218
ENSG05220059623	CROCCP2	transcribed_unprocessed_pseudogene	1	+	1.76141	1.9347	1.68346	1.32781
ENSG05220059624	ENSG05220059624	transcribed_unprocessed_pseudogene	1	-	0	0.188628	0.049582	0.0469286
ENSG05220060786	ENSG05220060786	TEC	1	+	1.75244	1.03543	3.08458	2.23257
ENSG05220060789	LINC01719	lncRNA	1	-	3.30854	3.34735	2.67481	2.22076
ENSG05220060790	ENSG05220060790	lncRNA	1	+	0.664997	0	0	0.977528
ENSG05220060806	LINC02802	lncRNA	1	-	11.1822	8.18014	9.92398	10.3322
ENSG05220060822	LINC01719	lncRNA	1	+	0.0907983	0.0447069	0.0470058	0.177961
ENSG05220062028	NUDT4B	protein_coding	1	+	8.36441	6.08812	8.28389	9.4698
ENSG05220062280	ENSG05220062280	TEC	1	-	1.20645	1.5275	1.24915	1.3512
ENSG05220060826	ENSG05220060826	lncRNA	1	+	0	0	0.510525	0.483205
ENSG05220059626	ENSG05220059626	unprocessed_pseudogene	1	+	0	5.03393	0	1.25239
ENSG05220059686	ENSG05220059686	snoRNA	1	-	12.0645	5.09166	0	10.134
ENSG05220059691	LINC01409	lncRNA	1	+	0.1915	0.12572	0.330462	0.125111
ENSG05220008175	ENSG05220008175	lncRNA	2	+	0.557453	0	1.15436	0.546294
ENSG05220008182	RGPD3	protein_coding	2	-	0.202029	0.0497371	0.156884	0.0247481
ENSG05220008187	C2orf49-DT	lncRNA	2	-	2.01533	1.82369	2.42503	2.24188
ENSG05220008190	C2orf49	protein_coding	2	+	17.1416	10.4343	16.0539	14.9141
ENSG05220008202	MRPS9	protein_coding	2	+	71.1799	39.5483	70.8276	67.5406
ENSG05220008203	SULT1C2	protein_coding	2	+	0.268438	0.264344	0.0231615	0.10961
ENSG05220008208	UXS1	protein_coding	2	-	34.1542	26.4244	29.8174	32.6529
ENSG05220008215	ENSG05220008215	lncRNA	2	-	1.92186	1.41941	0.994936	0
ENSG05220008219	FHL2	protein_coding	2	-	194.07	181.703	226.209	224.688
ENSG05220008223	ST6GAL2-IT1	lncRNA	2	-	1.45254	3.33757	2.00526	4.27039
ENSG05220008233	EEF1A1P12	processed_pseudogene	2	-	1.11656	5.91001	0.433529	1.09421
ENSG05220008238	NCK2	protein_coding	2	+	44.3991	62.2652	39.5802	47.6453
ENSG05220008254	TGFBRAP1	protein_coding	2	-	51.3162	51.1853	48.5761	45.4254
ENSG05220008255	ST6GAL2	protein_coding	2	-	10.0658	8.56823	23.7964	20.1823
ENSG05220008268	MRPS9-AS1	lncRNA	2	-	0.319764	0.944665	0	0
ENSG05220041392	CBWD2	protein_coding	2	+	10.2742	4.72885	10.7072	12.7389
ENSG05220041396	DDX18	protein_coding	2	+	43.8857	26.9629	43.5705	43.8325
ENSG05220041402	ENSG05220041402	lncRNA	2	+	2.41086	2.19147	5.18437	3.27129
ENSG05220041410	IL36G	protein_coding	2	+	0.273651	0.134739	0.566672	0
ENSG05220041416	ENSG05220041416	lncRNA	2	+	0.387634	0.242915	0.401353	0.414409
ENSG05220041421	RABL2A	protein_coding	2	+	3.37701	3.81818	3.49652	3.86097
ENSG05220041428	POLR1B	protein_coding	2	+	18.1363	15.2878	18.67	15.869
ENSG05220041436	CDK8P2	processed_pseudogene	2	+	0.68688	0	0.355594	0.336565
ENSG05220041438	ENSG05220041438	lncRNA	2	-	3.32137	4.41835	4.10257	4.33985
ENSG05220041440	DDX11L2	unprocessed_pseudogene	2	-	9.94403	13.233	10.5742	15.5393
ENSG05220041450	CCDC93	protein_coding	2	-	34.3453	24.1091	31.6498	25.7975
ENSG05220041451	WASH2P	transcribed_unprocessed_pseudogene	2	+	1.65125	3.12706	2.30151	2.80073
ENSG05220041460	PSD4	protein_coding	2	+	10.0912	12.4699	10.4628	9.62898
ENSG05220041471	PAX8-AS1	lncRNA	2	+	19.761	24.8833	20.214	19.4654
ENSG05220041472	PGM5P4-AS1	lncRNA	2	-	0.465196	0.534453	0.24083	0.379903
ENSG05220041473	ENSG05220041473	lncRNA	2	-	0	0.550586	0	0.82188
ENSG05220041474	PAX8	protein_coding	2	-	11.0822	14.6011	9.25862	10.5607
ENSG05220041481	IL1A	protein_coding	2	-	4.18297	3.11227	2.98358	2.00407
ENSG05220041482	CKAP2L	protein_coding	2	-	88.8767	65.548	77.5335	77.5961
ENSG05220041484	FOXD4L1	protein_coding	2	+	0.603329	0.96546	0.624681	0.812972
ENSG05220041490	CHCHD5	protein_coding	2	+	6.94673	7.43138	6.51989	6.36689
ENSG05220041494	RPL23AP7	transcribed_processed_pseudogene	2	-	15.096	7.99799	17.824	21.7149
ENSG05220041495	ENSG05220041495	TEC	2	-	1.37998	0.45298	2.19086	0.901572
ENSG05220041497	ACTR3	protein_coding	2	+	205.276	127.23	189.119	193.104
ENSG05220041503	FAM138B	lncRNA	2	+	0.30497	0	0.315763	0
ENSG05220041506	INSIG2	protein_coding	2	+	20.9739	11.1935	19.9927	23.2573
ENSG05220041509	SLC20A1	protein_coding	2	+	463.574	343.287	494.692	429.089
ENSG05220041518	ENSG05220041518	lncRNA	2	+	0.109127	0	0.338966	0.0534711
ENSG05220041521	IL37	protein_coding	2	+	0.605354	0.596123	1.04463	1.18647
ENSG05220041525	ENSG05220041525	lncRNA	2	+	0.442027	0.435287	0.915341	0.433179
ENSG05220041526	THORLNC	lncRNA	2	-	0.271085	0.133475	0.210509	0.132829
ENSG05220041532	ENSG05220041532	lncRNA	2	+	0.710252	0.699421	0.367694	0.348017
ENSG05220041536	ENSG05220041536	lncRNA	2	-	0	0.444704	0.467572	0
ENSG05220041545	SLC35F5	protein_coding	2	-	25.6513	18.548	22.4932	21.908
ENSG05220041559	IL1B	protein_coding	2	-	61.247	62.342	38.2685	35.7923
ENSG05220041574	ENSG05220041574	lncRNA	2	-	3.34869	2.96787	4.85408	3.93799
ENSG05220041576	PGM5P4	unprocessed_pseudogene	2	+	6.75458	8.73019	12.2388	11.9976
ENSG05220041579	ENSG05220041579	lncRNA	2	-	0	0.23886	0.376714	0.831961
ENSG05220041582	SNRPA1P1	processed_pseudogene	2	+	0.489223	2.16793	0.253268	0.47943
ENSG05220041584	IL36B	protein_coding	2	-	0.401628	0.296628	0	0
ENSG05220041588	IL1RN	protein_coding	2	+	4.11545	4.6235	0.960247	1.5337
ENSG05220041434	LINC01191	lncRNA	2	+	0.0608557	0.0599278	0.0630094	0.0596375
ENSG05220041573	ENSG05220041573	TEC	2	+	3.84437	3.91194	1.99021	2.38603
ENSG05220010226	HDAC4	protein_coding	2	-	4.64844	4.46692	4.23132	3.22043
ENSG05220010229	BOK-AS1	lncRNA	2	-	0	1.74251	0.91606	0.867038
ENSG05220010232	ING5	protein_coding	2	+	13.7339	12.8212	14.8836	14.0332
ENSG05220010239	TWIST2	protein_coding	2	+	26.5358	49.5899	32.7826	34.3774
ENSG05220010245	LINC01238	lncRNA	2	-	0.338795	0.166814	0.175392	0.166006
ENSG05220010250	RNPEPL1	protein_coding	2	+	40.8487	95.4928	43.4902	42.8029
ENSG05220010253	SEPTIN2	protein_coding	2	+	290.947	214.839	295.285	309.88
ENSG05220010255	BOK	protein_coding	2	+	52.6289	109.094	56.8513	61.1189
ENSG05220010256	NDUFA10	protein_coding	2	-	16.6331	12.435	16.6795	17.0035
ENSG05220010257	FARP2	protein_coding	2	+	8.19631	6.71967	8.82476	7.72479
ENSG05220010258	DTYMK	protein_coding	2	-	157.27	188.164	128.239	162.117
ENSG05220010259	ENSG05220010259	lncRNA	2	-	0.850053	1.25564	0	0
ENSG05220010260	HDLBP	protein_coding	2	-	294.105	247.19	310.496	280.906
ENSG05220010270	ANO7	protein_coding	2	+	0.923639	1.29936	0.614782	1.13144
ENSG05220010272	GPC1	protein_coding	2	+	109.291	219.331	112.679	105.627
ENSG05220010273	PASK	protein_coding	2	-	8.68572	8.41447	8.08102	7.09608
ENSG05220010278	LINC01881	transcribed_unprocessed_pseudogene	2	+	1.52733	1.08103	1.43313	1.21611
ENSG05220010279	CAPN10-DT	lncRNA	2	-	1.50252	2.26565	1.84738	2.07062
ENSG05220010281	STK25	protein_coding	2	-	73.4067	92.2547	74.1589	71.8644
ENSG05220010282	HDAC4-AS1	lncRNA	2	+	2.44771	0.602596	0.633583	1.19936
ENSG05220010284	COPS9	protein_coding	2	-	66.5862	49.8593	42.8743	51.0639
ENSG05220010289	GAL3ST2	protein_coding	2	+	0.129381	0.637042	0.13396	0
ENSG05220010291	CAPN10	protein_coding	2	+	14.7397	23.4968	14.2961	14.9632
ENSG05220010292	ENSG05220010292	lncRNA	2	+	0.233368	0	0.241627	0.457394
ENSG05220010294	D2HGDH	protein_coding	2	+	13.9395	22.2799	15.432	15.7621
ENSG05220010297	SNED1	protein_coding	2	+	4.50139	6.33441	8.30758	6.33039
ENSG05220010302	ATG4B	protein_coding	2	+	33.5983	39.469	36.1941	40.4151
ENSG05220010303	DUSP28	protein_coding	2	+	3.11142	4.85753	3.06439	3.90439
ENSG05220010304	LINC01940	lncRNA	2	-	0.376908	0.159069	0.613245	0.949791
ENSG05220010305	MTERF4	protein_coding	2	-	11.1129	8.15178	11.2127	11.6869
ENSG05220010312	GPR35	protein_coding	2	+	0.110942	0.145667	0.114868	0
ENSG05220010314	KIF1A	protein_coding	2	-	0.0105109	0.0103506	0.141478	0.0103005
ENSG05220010316	PPP1R7	protein_coding	2	+	79.3481	66.6889	61.5271	69.6283
ENSG05220010321	THAP4	protein_coding	2	-	92.3521	118.279	87.5159	92.5018
ENSG05220010280	ANKMY1	protein_coding	2	-	3.90115	4.3259	4.24287	4.33708
ENSG05220045055	SMYD5	protein_coding	2	+	55.2863	58.0178	47.182	49.4731
ENSG05220045058	ATP6V1B1-AS1	lncRNA	2	-	6.76236	8.77071	6.14782	6.95026
ENSG05220045059	NAGK	protein_coding	2	+	34.65	23.226	34.2366	33.3977
ENSG05220045061	PCYOX1	protein_coding	2	+	77.6828	51.1882	86.6701	71.3855
ENSG05220045064	ENSG05220045064	lncRNA	2	-	0.325583	0	0.505659	0.478599
ENSG05220045067	ENSG05220045067	lncRNA	2	+	1.30914	1.28918	0.677735	0
ENSG05220045069	DUSP11	protein_coding	2	-	27.1933	23.3856	28.2654	29.7658
[truncated: 17,042 more rows]

## Sheet: Fold change
Gene	Name	Type	Chr	Strand	FBS -1	FBS-2	LD-FBS-1	LD-FBS-2	FOLD change
ENSG05220039818	HMGCS1	protein_coding	5	-	33.6773	22.1092	196.359	195.713	2.81313
ENSG05220022428	HSD17B7	protein_coding	1	+	7.11061	6.53795	31.3608	30.5295	2.18096
ENSG05220033880	ACAT2	protein_coding	6	+	144.224	79.2844	468.844	509.888	2.13058
ENSG05220012099	IDI1	protein_coding	10	-	55.5364	43.1918	182.285	210.971	1.99393
ENSG05220045134	SCD	protein_coding	10	+	390.552	349.748	1599.62	1334.3	1.98665
ENSG05220051217	MSMO1	protein_coding	4	+	123.507	109.947	410.435	454.379	1.88925
ENSG05220026571	FDFT1	protein_coding	8	-	173.82	142.695	577.422	565.709	1.85265
ENSG05220052676	HMGCR	protein_coding	5	+	28.221	19.532	94.5559	77.2588	1.84719
ENSG05220021336	PLAT	protein_coding	8	-	104.55	104.409	389.396	318.325	1.75996
ENSG05220043898	LRIG1	protein_coding	3	-	30.2744	27.4225	103.869	82.6534	1.69278
ENSG05220046747	TM7SF2	protein_coding	11	+	6.83534	10.8023	29.9071	27.0642	1.69157
ENSG05220020391	SQLE	protein_coding	8	+	53.0202	40.738	152.852	149.505	1.68923
ENSG05220057525	CAVIN2	protein_coding	2	-	6.51828	6.05555	21.1382	18.9223	1.67176
ENSG05220054256	HES1	protein_coding	3	+	17.153	29.7397	75.0078	70.0103	1.6288
ENSG05220023990	MVD	protein_coding	16	-	29.5052	44.073	115.725	111.327	1.62567
ENSG05220049641	CHRNB1	protein_coding	17	+	23.1461	19.201	65.8259	63.197	1.60729
ENSG05220030827	HTR1D	protein_coding	1	-	10.8643	10.0857	30.4654	33.2713	1.60518
ENSG05220032944	FDPS	protein_coding	1	+	200.847	138.773	483.189	505.56	1.54168
ENSG05220053740	LRRC17	protein_coding	7	+	71.9116	56.6651	181.079	192.054	1.53706
ENSG05220020939	MAMDC2	protein_coding	9	+	24.0781	19.7935	67.0949	59.8111	1.5324
ENSG05220010922	LDLR	protein_coding	19	+	54.2804	58.7446	192.494	133.275	1.5272
ENSG05220021771	DHCR7	protein_coding	11	-	53.0872	61.5666	179.321	149.329	1.51926
ENSG05220046795	INSIG1	protein_coding	7	+	79.1078	80.385	220.836	231.16	1.50282
ENSG05220053918	EDN1	protein_coding	6	+	18.2874	15.5528	41.4075	53.0399	1.48077
ENSG05220046077	LRATD2	protein_coding	8	-	14.5467	12.7117	37.1448	37.3404	1.45026
ENSG05220055569	CYP51A1	protein_coding	7	-	106.201	87.0728	264.013	262.458	1.44571
ENSG05220027438	MPP4	protein_coding	2	-	11.9011	9.69121	29.0679	28.2226	1.40778
ENSG05220032781	SERTAD4	protein_coding	1	+	12.3295	11.296	29.2654	32.6805	1.39067
ENSG05220029936	CD82	protein_coding	11	+	43.8716	34.1773	106.552	94.3302	1.3639
ENSG05220057275	FOXS1	protein_coding	20	-	10.3887	29.412	53.4828	46.3788	1.32714
ENSG05220033772	BMP4	protein_coding	14	-	48.633	45.2042	117.346	115.524	1.31129
ENSG05220014837	COL1A1	protein_coding	17	-	13.8176	20.1334	44.8405	38.5808	1.29696
ENSG05220008470	LSS	protein_coding	21	-	92.5676	90.7214	239.407	210.387	1.29514
ENSG05220052408	TXNIP	protein_coding	1	-	18.7653	12.9354	39.0747	38.4651	1.29042
ENSG05220036373	TSPAN1	protein_coding	1	+	8.40225	5.69822	20.2717	14.1377	1.28706
ENSG05220028112	STARD4	protein_coding	5	-	37.9755	27.4696	77.9546	79.192	1.26375
ENSG05220033610	TM4SF1	protein_coding	3	-	466.241	323.784	924.521	970.442	1.2622
ENSG05220008255	ST6GAL2	protein_coding	2	-	10.0658	8.56823	23.7964	20.1823	1.23887
ENSG05220011200	EFEMP1	protein_coding	2	-	186.724	153.713	418.231	379.819	1.22909
ENSG05220035112	FADS2	protein_coding	11	+	74.5466	100.211	224.238	185.252	1.22847
ENSG05220026510	SAT1	protein_coding	X	+	28.3836	16.0997	51.2529	52.7381	1.22512
ENSG05220036710	DHCR24	protein_coding	1	-	351.296	332.84	851.381	744.611	1.2221
ENSG05220051003	LBH	protein_coding	2	+	108.937	94.0497	227.086	235.164	1.18729
ENSG05220002694	SHROOM2	protein_coding	X	+	5.18917	5.87542	13.0652	12.0524	1.18275
ENSG05220006585	CXCL8	protein_coding	4	+	5.28833	5.45567	12.863	11.3521	1.17238
ENSG05220038854	SC5D	protein_coding	11	+	12.9863	10.0098	26.0791	25.7456	1.17225
ENSG05220056265	NSDHL	protein_coding	X	+	85.5542	64.0445	169.66	166.761	1.16917
ENSG05220045361	DENND2A	protein_coding	7	-	27.9524	25.3097	59.9129	59.1258	1.16025
ENSG05220046042	TUBA1A	protein_coding	12	-	613.364	562.975	1357.25	1257.31	1.15226
ENSG05220048479	MVK	protein_coding	12	+	19.5448	29.3121	53.0646	52.2112	1.10754
ENSG05220043373	EPB41L2	protein_coding	6	-	50.795	30.8507	95.2772	80.4083	1.10554
ENSG05220040380	TMEM97	protein_coding	17	+	73.3744	63.3499	149.618	144.126	1.10329
ENSG05220046621	BMF	protein_coding	15	-	12.9286	15.9907	34.0187	27.6371	1.0922
ENSG05220050669	BCL2L11	protein_coding	2	+	5.61413	5.30627	12.7356	10.4782	1.08796
ENSG05220052544	DPYSL3	protein_coding	5	-	210.026	185.59	448.438	389.333	1.08246
ENSG05220050156	NOX4	protein_coding	11	-	8.03406	7.72968	15.1388	17.5263	1.05114
ENSG05220019017	HHIP	protein_coding	4	+	26.3471	22.1143	54.5427	45.3627	1.04373
ENSG05220018481	FAT1	protein_coding	4	-	60.8194	48.4377	161.039	58.8276	1.0089
ENSG05220051535	SCN5A	protein_coding	3	-	12.8381	14.3537	31.7702	22.7265	1.003
ENSG05220048340	SOCS2	protein_coding	12	+	7.19643	8.22971	14.1211	16.4366	0.986156
ENSG05220057465	TMEFF2	protein_coding	2	-	10.0124	7.86885	15.3508	19.9071	0.979495
ENSG05220045604	SVIL	protein_coding	10	-	30.9706	24.0505	66.0416	41.7744	0.970513
ENSG05220033532	TM4SF18	protein_coding	3	-	11.9435	9.68081	20.4465	21.8876	0.969171
ENSG05220039437	CD274	protein_coding	9	+	25.1976	19.9498	43.4191	44.5464	0.962295
ENSG05220028995	ITGB8	protein_coding	7	+	5.82574	6.07868	13.0649	10.0578	0.957809
ENSG05220027105	RDH5	protein_coding	12	+	13.7291	18.109	30.8425	30.9818	0.957422
ENSG05220058580	PLK2	protein_coding	5	-	451.03	365.932	803.542	777.465	0.952505
ENSG05220050417	MYCBP	protein_coding	1	-	25.8115	17.946	40.6135	43.7514	0.947114
ENSG05220052919	VCAN	protein_coding	5	+	173.441	158.853	469.733	168.752	0.94219
ENSG05220024469	RDH11	protein_coding	14	-	61.8465	48.4268	108.093	103.145	0.937783
ENSG05220055617	PEG10	protein_coding	7	+	77.1053	59.6648	149.954	111.65	0.935632
ENSG05220018267	SIX1	protein_coding	14	-	16.9214	20.132	34.5756	36.0419	0.930419
ENSG05220013896	LTBP2	protein_coding	14	-	22.9912	30.0584	59.0515	41.9997	0.929672
ENSG05220018436	KRT7	protein_coding	12	+	17.7954	13.4089	31.9889	27.0561	0.920067
ENSG05220059466	NEK7	protein_coding	1	+	109.018	89.8528	174.253	199.865	0.911664
ENSG05220044905	FASN	protein_coding	17	-	95.4928	209.489	371.595	200.988	0.908766
ENSG05220055300	ARRDC3	protein_coding	5	-	17.7427	14.5416	30.8517	29.6437	0.905995
ENSG05220049709	ESM1	protein_coding	5	-	8.73938	5.37021	13.392	13.0179	0.904406
ENSG05220033648	PLAU	protein_coding	10	+	477.967	476.011	917.409	864.882	0.901704
ENSG05220036593	BHLHE40	protein_coding	3	+	53.8195	46.9058	97.8073	89.3324	0.893689
ENSG05220046502	TUFT1	protein_coding	1	+	48.0914	34.0997	75.9186	76.4596	0.890602
ENSG05220037169	ACACA	protein_coding	17	-	41.0672	31.1052	84.4436	48.8429	0.885011
ENSG05220004616	ACSS2	protein_coding	20	+	26.7044	24.2174	49.6282	43.5346	0.87147
ENSG05220036436	PIK3R3	protein_coding	1	-	17.6001	14.6557	31.2394	27.5517	0.866038
ENSG05220022111	ERG28	protein_coding	14	-	57.7351	64.43	105.555	115.857	0.857902
ENSG05220037182	TSPAN9	protein_coding	12	+	31.5053	35.3651	65.1278	56.0169	0.857292
ENSG05220025600	HNRNPA1L2	protein_coding	13	+	16.646	8.12719	20.5662	24.1264	0.851259
ENSG05220016876	CALM2	protein_coding	2	-	621.519	332.932	792.434	928.25	0.85024
ENSG05220030701	JUP	protein_coding	17	-	29.2702	50.498	81.0787	61.6154	0.83904
ENSG05220036273	LMOD1	protein_coding	1	-	39.8738	34.2293	71.6358	60.377	0.833071
ENSG05220002043	AMOT	protein_coding	X	-	7.43393	5.31613	13.4011	9.19313	0.825448
ENSG05220008938	RHOJ	protein_coding	14	+	25.8183	27.1015	44.8869	48.8441	0.824719
ENSG05220048420	MMAB	protein_coding	12	-	22.1106	29.0415	43.5519	46.7991	0.820749
ENSG05220011342	SLC5A3	protein_coding	21	+	15.7878	11.1324	32.3567	15.1534	0.819543
ENSG05220007211	ADA	protein_coding	20	-	7.156	10.4715	15.6494	15.4018	0.816823
ENSG05220035089	FADS1	protein_coding	11	-	66.7471	57.9517	113.382	105.28	0.810256
ENSG05220021652	GABARAPL1	protein_coding	12	+	25.2677	13.1032	33.8424	33.3944	0.809242
ENSG05220047737	PKP2	protein_coding	12	-	28.9516	25.7759	50.3789	45.4639	0.808406
ENSG05220037771	PHLDB2	protein_coding	3	+	23.0153	17.1335	38.2415	31.9025	0.804961
ENSG05220037359	TAF15	protein_coding	17	+	126.007	42.9238	154.603	140.04	0.802529
ENSG05220043413	CCN2	protein_coding	6	-	664.259	708.681	1198.9	1193.75	0.801336
ENSG05220055888	LCN9	protein_coding	9	+	6.29039	8.20349	10.2096	14.9947	0.798223
ENSG05220034268	PDGFRB	protein_coding	5	-	17.8515	24.9428	43.5092	30.6276	0.792771
ENSG05220032709	TRIM62	protein_coding	1	-	14.7889	20.1933	32.1411	28.3375	0.789803
ENSG05220056099	ELOVL5	protein_coding	6	-	175.15	119.595	266.693	242.619	0.789079
ENSG05220034362	SYNPO	protein_coding	5	+	15.8984	18.6931	32.2378	27.3642	0.784941
ENSG05220035964	TMEM171	protein_coding	5	+	10.37	7.84387	15.7164	15.6118	0.782427
ENSG05220054590	STARD13	protein_coding	13	-	17.0254	15.2877	28.2278	27.2881	0.780782
ENSG05220042756	GNE	protein_coding	9	-	25.8434	17.8082	36.3192	38.3348	0.774183
ENSG05220007335	CDKN2B	protein_coding	9	-	15.0571	16.0746	28.0716	25.1444	0.773475
ENSG05220029574	EBP	protein_coding	X	+	126.552	113.844	209.252	200.658	0.769895
ENSG05220048058	INO80C	protein_coding	18	-	20.6266	14.8056	27.7981	32.2984	0.76222
ENSG05220046422	S100A10	protein_coding	1	-	577.879	432.513	778.809	932.148	0.75989
ENSG05220048263	GLUL	protein_coding	1	-	29.6999	20.552	42.8328	42.2159	0.759113
ENSG05220055611	TFPI2	protein_coding	7	-	72.6388	68.2763	118.266	120.148	0.758641
ENSG05220043374	FBN1	protein_coding	15	-	102.292	88.0596	230.598	90.376	0.75379
ENSG05220014051	PPP1R3C	protein_coding	10	-	22.6972	15.5802	31.1553	33.328	0.752433
ENSG05220048334	TMCC3	protein_coding	12	-	9.8662	7.44306	15.5919	13.5136	0.749745
ENSG05220053403	RNF145	protein_coding	5	-	162.537	104.388	224.974	222.997	0.746971
ENSG05220030237	SEMA3A	protein_coding	7	-	27.3331	19.5827	45.0873	33.6465	0.746909
ENSG05220008155	HNRNPH3	protein_coding	10	+	249.842	95.1118	287.535	290.079	0.743703
ENSG05220042278	ZNF830	protein_coding	17	+	23.1679	12.9779	30.2455	30.1077	0.739602
ENSG05220015193	NFE2L3	protein_coding	7	+	16.4155	16.2082	27.5288	26.9114	0.738752
ENSG05220015137	HNRNPA2B1	protein_coding	7	-	319.199	134.469	374.339	381.251	0.735967
ENSG05220023769	SLIT2	protein_coding	4	+	5.41549	5.21589	11.3198	6.28865	0.727935
ENSG05220009181	MICA	protein_coding	6	+	78.3448	62.5464	118.797	114.543	0.727855
ENSG05220018108	KRT80	protein_coding	12	-	104.435	146.293	205.698	208.443	0.723996
ENSG05220047677	FUS	protein_coding	16	+	341.613	167.898	443.708	394.754	0.718634
ENSG05220058245	GPRC5B	protein_coding	16	-	5.73128	5.03223	9.38349	8.32799	0.718536
ENSG05220037023	DDX58	protein_coding	9	-	8.38409	7.13039	12.7394	12.7868	0.71836
ENSG05220025758	JAM2	protein_coding	21	+	12.0019	13.1563	20.0135	21.3258	0.716482
ENSG05220013591	IDH1	protein_coding	2	-	92.3916	62.9517	127.162	128.075	0.71638
ENSG05220017976	AFAP1	protein_coding	4	-	89.8624	90.2276	155.026	140.722	0.715647
ENSG05220055366	PDCD4	protein_coding	10	+	30.9176	17.6246	37.8321	41.762	0.713423
ENSG05220046148	HEXIM1	protein_coding	17	+	97.9427	67.9019	148.254	122.463	0.706957
ENSG05220045626	S100A4	protein_coding	1	-	15.4896	10.3645	20.5613	21.6017	0.705582
ENSG05220052704	BRD8	protein_coding	5	-	52.0245	36.7671	73.8189	70.9718	0.705474
ENSG05220027580	CLCN6	protein_coding	1	+	10.4355	12.6757	20.253	17.4122	0.704645
ENSG05220043927	COL12A1	protein_coding	6	-	52.9833	48.4486	119.461	45.8325	0.704522
ENSG05220047448	JAG1	protein_coding	20	-	17.679	15.0417	31.8605	21.3445	0.701359
ENSG05220053420	FSTL1	protein_coding	3	-	342.704	262.461	489.63	492.545	0.69865
ENSG05220043007	MDP1	protein_coding	14	-	16.7576	18.7603	26.6652	30.9428	0.697725
ENSG05220028114	NREP	protein_coding	5	-	12.9372	6.32027	14.1891	17.0098	0.696078
ENSG05220024574	SRSF5	protein_coding	14	+	96.6486	52.5257	111.47	130.18	0.695921
ENSG05220032411	KLHL4	protein_coding	X	+	13.3904	10.7232	19.1068	19.9376	0.695271
ENSG05220017158	THBS1	protein_coding	15	+	929.523	803.095	1724.81	1080.44	0.695175
ENSG05220002293	PSMB9	protein_coding	6	+	8.66967	6.76345	11.6578	13.2959	0.693222
ENSG05220030624	ACLY	protein_coding	17	-	372.477	321.898	624.576	496.946	0.691672
ENSG05220025431	DIXDC1	protein_coding	11	+	21.9717	16.507	31.3235	30.8253	0.691666
ENSG05220045936	TRIB1	protein_coding	8	+	12.6952	15.5706	24.3434	21.2891	0.691003
ENSG05220053290	C1orf21	protein_coding	1	+	23.5921	15.9403	31.49	32.3296	0.690966
ENSG05220057808	CNPY4	protein_coding	7	+	33.5714	15.0202	40.9495	37.4812	0.690714
ENSG05220032063	NTM	protein_coding	11	+	53.3931	53.2172	88.6425	83.4225	0.690606
ENSG05220045413	SLC37A3	protein_coding	7	-	11.0194	6.90222	14.6245	14.2767	0.689431
ENSG05220030265	CAV1	protein_coding	7	+	734.885	697.517	1140.71	1166.24	0.687553
ENSG05220055670	TRAM2	protein_coding	6	-	274.204	221.797	421.443	377.09	0.68701
ENSG05220057936	CLSTN2	protein_coding	3	+	9.88271	6.85549	16.8676	10.0758	0.686786
ENSG05220058140	ACTA2	protein_coding	10	-	122.969	125.134	211.111	188.122	0.686296
ENSG05220058659	ACBD7	protein_coding	10	-	8.47655	5.42574	10.477	11.8892	0.685997
ENSG05220039919	ADAMTS6	protein_coding	5	-	10.8352	8.74767	15.965	15.5191	0.685031
ENSG05220026286	HNRNPH1	protein_coding	5	-	155.494	82.3831	184.847	197.2	0.683536
ENSG05220018183	SIX4	protein_coding	14	-	15.4935	14.1109	26.1145	21.4305	0.683486
ENSG05220011744	OLFML2A	protein_coding	9	+	9.43192	8.25001	16.9464	11.4452	0.683185
ENSG05220045835	ACSL3	protein_coding	2	+	31.579	25.4003	48.4862	42.9612	0.682505
ENSG05220043179	ARHGAP18	protein_coding	6	-	98.8401	78.2772	135.123	148.981	0.681715
ENSG05220054817	NME7	protein_coding	1	-	16.1944	8.76625	19.2163	20.6023	0.673789
ENSG05220002207	SREBF2	protein_coding	22	+	91.7429	126.947	187.663	161.149	0.673565
ENSG05220027223	HMGB3	protein_coding	X	+	80.209	38.6618	90.9378	98.3133	0.670909
ENSG05220016703	VMP1	protein_coding	17	+	73.1548	67.2618	107.33	115.983	0.669352
ENSG05220028802	RBM6	protein_coding	3	+	34.3929	20.5693	43.4671	43.8132	0.667218
ENSG05220022475	MAB21L2	protein_coding	4	+	66.1911	76.1667	121.005	105.045	0.667122
ENSG05220033732	FRMD6	protein_coding	14	+	91.4568	73.7748	136.401	125.289	0.663367
ENSG05220047538	TP53INP1	protein_coding	8	-	9.55116	7.76692	14.7476	12.6539	0.661976
ENSG05220029798	ARHGAP29	protein_coding	1	-	71.1499	56.0057	104.747	95.9843	0.658669
ENSG05220041560	EIF4A2	protein_coding	3	+	169.872	102.91	205.743	224.645	0.657887
ENSG05220005502	TSPYL4	protein_coding	6	-	45.8689	33.4722	64.0956	60.979	0.656648
ENSG05220056938	PGRMC2	protein_coding	4	-	97.0381	73.8388	122.047	147.002	0.654913
ENSG05220048072	NUAK1	protein_coding	12	-	22.0081	17.7065	32.7686	29.7408	0.654404
ENSG05220009161	LIMCH1	protein_coding	4	+	35.8878	24.0656	50.857	43.3219	0.651563
ENSG05220043045	TSPYL2	protein_coding	X	+	7.1758	5.68301	10.1422	10.0459	0.650751
ENSG05220032311	GATA3	protein_coding	10	+	5.69613	7.56979	11.2801	9.53836	0.650138
ENSG05220004751	MN1	protein_coding	22	-	13.7512	20.2657	30.5061	22.8071	0.648245
ENSG05220044958	CYP27C1	protein_coding	2	-	16.9241	15.3513	25.2198	25.2847	0.645977
ENSG05220019993	TGM2	protein_coding	20	-	939.474	1061.38	1659.72	1469.38	0.645133
ENSG05220031937	HNRNPD	protein_coding	4	-	257.919	108.321	291.737	281.005	0.645093
ENSG05220040077	RSRC2	protein_coding	12	-	29.0654	17.4102	35.1653	37.4728	0.644253
ENSG05220022367	UAP1	protein_coding	1	+	251.266	151.572	299.603	327.011	0.637381
ENSG05220049458	ALDH7A1	protein_coding	5	-	23.0356	13.1602	28.1518	28.0022	0.633566
ENSG05220024698	IL11	protein_coding	19	-	18.5196	31.5006	34.791	42.6911	0.631353
ENSG05220053248	IVNS1ABP	protein_coding	1	-	65.0703	44.998	82.9873	87.4556	0.63089
ENSG05220043930	KRT18	protein_coding	12	+	528.143	638.297	908.411	893.931	0.627761
ENSG05220025978	C1orf54	protein_coding	1	+	6.65651	5.97234	9.49577	10.0023	0.62661
ENSG05220036833	PAPSS1	protein_coding	4	-	125.433	91.9025	168.189	167.211	0.625958
ENSG05220020542	CRIP2	protein_coding	14	+	9.05575	18.3258	20.112	22.1418	0.625879
ENSG05220037798	CCDC80	protein_coding	3	-	101.271	70.742	144.189	121.198	0.625578
ENSG05220017770	BNC2	protein_coding	9	-	8.95748	7.03254	14.9408	9.68004	0.622709
ENSG05220044323	KIRREL3	protein_coding	11	-	7.60562	8.13482	13.0951	11.1103	0.620854
ENSG05220034114	CCDC189	protein_coding	16	-	5.50829	8.06507	11.6316	9.23347	0.620311
ENSG05220014438	NUCB2	protein_coding	11	+	38.8378	23.099	45.1041	49.9924	0.618596
ENSG05220003869	UPF3B	protein_coding	X	-	37.4992	17.1127	41.8566	41.9471	0.6178
ENSG05220026380	PIGBOS1	protein_coding	15	-	19.8957	13.5639	23.9671	27.3714	0.61762
ENSG05220013766	KHK	protein_coding	2	+	6.52896	6.49006	11.0966	8.87307	0.617193
ENSG05220048397	CDK17	protein_coding	12	-	69.2244	69.1414	103.346	108.149	0.612134
ENSG05220003445	OSBP2	protein_coding	22	+	5.93962	7.65947	10.1326	10.6436	0.61142
ENSG05220047576	GDF6	protein_coding	8	-	45.7301	43.9405	70.3703	66.4562	0.60964
ENSG05220031960	HNRNPDL	protein_coding	4	-	225.611	153.968	259.3	319.846	0.609524
ENSG05220051130	FNBP1L	protein_coding	1	+	28.8695	18.8149	39.0292	33.6141	0.607314
ENSG05220056686	PCDHGB7	protein_coding	5	+	20.293	16.1061	33.6335	21.779	0.606308
ENSG05220009233	HLA-B	protein_coding	6	-	363.678	446.328	642.206	590.163	0.605431
ENSG05220051318	GALNT7	protein_coding	4	+	92.2887	67.2099	129.045	113.538	0.604936
ENSG05220022067	ACYP1	protein_coding	14	-	19.901	7.49017	21.5763	20.0132	0.602506
ENSG05220027524	TMEM237	protein_coding	2	-	40.0437	30.0224	52.0932	54.2649	0.602141
ENSG05220013310	PBX2	protein_coding	6	-	42.2538	28.8978	56.1789	51.7389	0.600964
ENSG05220015934	CADM4	protein_coding	19	-	12.402	11.1474	18.0118	17.7005	0.600729
ENSG05220009885	PPM1B	protein_coding	2	+	20.4978	12.9279	24.6967	25.9895	0.600631
ENSG05220048778	MYBL1	protein_coding	8	-	33.1917	27.83	46.8071	45.6502	0.599462
ENSG05220050173	CTSC	protein_coding	11	-	59.1794	44.6182	76.7078	80.5405	0.59927
ENSG05220060641	ENSG05220060641	protein_coding	22	-	71.7106	42.7681	76.8628	96.5046	0.598753
ENSG05220004912	IFI27L2	protein_coding	14	-	63.3241	24.0196	69.6934	62.5162	0.598051
ENSG05220055685	TNFRSF21	protein_coding	6	-	31.7373	32.6435	51.2125	46.0125	0.594697
ENSG05220013049	ODF2	protein_coding	9	+	36.3148	24.8534	48.9165	43.4483	0.594562
ENSG05220019406	CDC26	protein_coding	9	-	51.2059	22.061	53.1838	57.3944	0.593833
ENSG05220035350	RNF121	protein_coding	11	+	46.04	33.5478	62.4612	57.5316	0.592329
ENSG05220038520	LMO4	protein_coding	1	+	33.3722	30.338	48.4391	47.579	0.591782
ENSG05220055317	RASA1	protein_coding	5	+	54.3819	45.3926	78.48	71.8546	0.591433
ENSG05220022072	LPIN1	protein_coding	2	+	26.9279	24.8482	41.9033	36.0906	0.591075
ENSG05220055249	CETN3	protein_coding	5	-	21.522	8.98044	20.2064	25.7384	0.590976
ENSG05220045286	ACTG2	protein_coding	2	+	308.277	329.239	498.448	461.549	0.59057
ENSG05220026966	RAB5B	protein_coding	12	+	111.479	98.6934	159.394	156.987	0.590088
ENSG05220025899	NSRP1	protein_coding	17	+	29.7858	12.8951	33.0254	31.1815	0.589137
ENSG05220005753	DNAJB5	protein_coding	9	+	8.45074	6.5947	11.8205	10.8129	0.589129
ENSG05220053094	DNAJB9	protein_coding	7	+	22.9461	15.0155	27.8966	29.1602	0.58786
ENSG05220056234	CETN2	protein_coding	X	-	107.719	66.6656	117.922	143.515	0.58419
ENSG05220014854	LUC7L3	protein_coding	17	+	35.7348	25.3695	41.5646	49.8824	0.581663
ENSG05220037606	VAMP1	protein_coding	12	-	6.60675	8.2598	10.707	11.5415	0.581636
ENSG05220057056	BTD	protein_coding	3	+	6.9737	5.55878	10.4726	8.2655	0.580301
ENSG05220001648	PIM2	protein_coding	X	-	20.2082	24.1213	34.661	31.6059	0.58002
ENSG05220028620	PTX3	protein_coding	3	+	240.511	194.718	339.36	311.232	0.57998
ENSG05220042938	ABCA3	protein_coding	16	-	15.8397	18.9169	28.7129	23.2367	0.579827
ENSG05220005638	PNPLA3	protein_coding	22	+	12.1637	12.8462	20.5644	16.815	0.579743
ENSG05220051243	ZNF326	protein_coding	1	+	14.5153	8.2161	16.9586	17.0061	0.579344
ENSG05220005458	DSE	protein_coding	6	+	8.49026	6.46324	11.6163	10.7167	0.578696
ENSG05220054947	PNISR	protein_coding	6	-	17.3354	13.4668	23.4955	22.4828	0.577917
ENSG05220035033	HNRNPUL2	protein_coding	11	-	188.244	89.1589	216.911	196.27	0.574788
ENSG05220048711	RMI2	protein_coding	16	+	33.7641	29.9704	47.7791	47.1087	0.574147
ENSG05220007188	JPH2	protein_coding	20	-	9.14722	10.4136	14.471	14.6466	0.573926
ENSG05220054753	RGMB	protein_coding	5	+	104.236	107.518	158.799	156.313	0.573474
ENSG05220023365	SLC9A6	protein_coding	X	+	11.1369	7.49527	15.1132	12.6092	0.573255
ENSG05220027171	RNF168	protein_coding	3	-	11.7986	7.21398	13.7477	14.5307	0.572746
ENSG05220030609	MFAP1	protein_coding	15	-	107.266	47.7016	123.881	106.585	0.572582
ENSG05220017881	SELENOS	protein_coding	15	-	45.0908	33.7208	54.7092	62.4611	0.572127
ENSG05220043146	ENPP1	protein_coding	6	+	7.79271	6.67223	12.2301	9.26052	0.571149
ENSG05220013127	ANTXR1	protein_coding	2	+	38.5085	32.3091	54.9657	50.2141	0.570677
ENSG05220003669	GPR39	protein_coding	2	+	17.5511	19.7858	29.9811	25.4232	0.569398
ENSG05220055504	AKAP12	protein_coding	6	+	136.064	86.4387	194.045	136.046	0.56904
ENSG05220056945	PCDH10	protein_coding	4	+	23.7874	22.7882	37.4411	31.6548	0.569026
ENSG05220030156	SEMA3C	protein_coding	7	-	103.055	85.635	155.959	123.91	0.568735
ENSG05220055389	CASP7	protein_coding	10	+	28.5537	18.0285	34.5185	34.5572	0.568399
ENSG05220053368	HMMR	protein_coding	5	+	61.4898	41.4032	74.9942	77.1614	0.564403
ENSG05220004491	BTN3A3	protein_coding	6	+	7.80267	6.40852	11.0009	9.98923	0.562685
ENSG05220031466	EZH2	protein_coding	7	-	25.1784	16.2091	30.1315	30.843	0.559011
ENSG05220013451	DPYSL2	protein_coding	8	+	140.877	107.452	190.749	174.786	0.55776
ENSG05220036379	NASP	protein_coding	1	+	78.2022	42.068	88.2519	88.7373	0.557382
ENSG05220056653	IK	protein_coding	5	+	131.778	68.0723	146.57	147.491	0.557195
ENSG05220022465	SMAD1	protein_coding	4	+	10.1883	9.48569	14.5492	14.393	0.556887
ENSG05220001581	HDAC6	protein_coding	X	+	11.429	12.6333	19.2455	16.1492	0.55676
ENSG05220050316	MACF1	protein_coding	1	+	29.2701	23.2729	53.0412	24.1857	0.555604
ENSG05220000596	ZC4H2	protein_coding	X	-	11.6211	8.69017	15.1156	14.7338	0.555424
ENSG05220041126	GRK5	protein_coding	10	+	16.7518	10.8216	20.3973	20.1201	0.555261
ENSG05220035727	CYB5B	protein_coding	16	+	87.8049	57.3632	98.4836	114.793	0.555
ENSG05220035126	ACTL6A	protein_coding	3	+	102.74	58.505	113.641	123.018	0.553557
ENSG05220026979	SARNP	protein_coding	12	-	100.323	52.9976	104.856	120.144	0.553376
ENSG05220047865	HSP90B1	protein_coding	12	+	458.839	300.413	586.354	527.647	0.553098
ENSG05220045802	ILF2	protein_coding	1	-	634.376	384.64	713.863	778.664	0.550581
ENSG05220021647	TAS2R14	protein_coding	12	-	8.16094	5.27887	9.94089	9.72254	0.549002
ENSG05220056672	APBB3	protein_coding	5	-	7.39162	9.79064	12.935	12.1918	0.548307
ENSG05220010977	PPP3CA	protein_coding	4	-	44.8388	33.2228	58.3679	55.739	0.547701
ENSG05220005551	DLG3	protein_coding	X	+	13.8688	10.6015	18.7343	17.0299	0.547484
ENSG05220004061	ADD3	protein_coding	10	+	40.3074	31.4882	56.6664	48.2565	0.547362
ENSG05220029356	METTL25	protein_coding	12	+	5.5678	5.22906	7.84659	7.93191	0.547349
ENSG05220042267	SLFN12	protein_coding	17	-	11.3515	6.39483	12.3356	13.5796	0.546277
ENSG05220030770	HNRNPR	protein_coding	1	-	183.997	90.1278	201.105	199.166	0.546144
ENSG05220003103	HSP90AA1	protein_coding	14	-	1608.42	944.13	1837.86	1886.44	0.545028
ENSG05220039199	NUDT16	protein_coding	3	+	18.6552	14.2386	23.7707	24.2011	0.544368
ENSG05220038176	FRG1	protein_coding	4	+	56.4858	31.8017	59.2039	69.5342	0.544158
ENSG05220051209	HMGB2	protein_coding	4	-	426.972	257.886	492.473	505.607	0.543349
ENSG05220026374	MNS1	protein_coding	15	-	14.0653	6.99909	14.6405	16.0566	0.543298
ENSG05220001217	HNRNPH2	protein_coding	X	+	237.2	107.727	259.234	243.196	0.542633
ENSG05220047287	SPARC	protein_coding	5	-	883.002	795.156	1246.1	1197.71	0.542255
ENSG05220018158	MNAT1	protein_coding	14	+	40.3634	22.7131	42.6949	49.1474	0.542058
ENSG05220011187	CCDC85A	protein_coding	2	+	6.8496	7.77941	9.92881	11.3665	0.541702
ENSG05220029766	CNN3	protein_coding	1	-	756.851	588.784	924.43	1031.65	0.539682
ENSG05220037407	RSRP1	protein_coding	1	-	14.6806	12.6978	19.188	20.5955	0.539134
ENSG05220039857	CDK5RAP3	protein_coding	17	+	46.0612	32.3905	53.6447	60.2562	0.537904
ENSG05220036795	ELOVL6	protein_coding	4	-	55.7335	39.5223	69.1776	69.1202	0.537899
ENSG05220015136	TRA2A	protein_coding	7	-	96.1438	61.4381	112.687	116.063	0.537665
ENSG05220026951	HNRNPA1	protein_coding	12	+	1069.52	417.01	1049.66	1107.38	0.537105
ENSG05220030392	SPTSSA	protein_coding	14	-	52.9993	35.9292	58.8207	70.1963	0.536844
ENSG05220056075	GSTA4	protein_coding	6	-	9.9251	8.98129	14.535	12.8809	0.536142
ENSG05220025516	DNAJB4	protein_coding	1	+	27.1418	22.3815	33.8278	37.9836	0.536107
ENSG05220034659	IL17RD	protein_coding	3	-	11.0241	8.28229	15.4428	12.5366	0.535286
ENSG05220024293	CRABP2	protein_coding	1	-	31.7733	26.8434	45.122	39.8148	0.535081
ENSG05220035403	UCP2	protein_coding	11	-	24.8401	34.6869	40.8274	45.4267	0.535049
ENSG05220043565	SPDL1	protein_coding	5	+	61.0206	42.927	70.7976	79.655	0.533452
ENSG05220002047	PLS3	protein_coding	X	+	546.261	341.561	628.468	656.009	0.53284
ENSG05220019397	UGCG	protein_coding	9	+	200.613	171.346	263.166	274.559	0.531724
ENSG05220005926	PSMD10	protein_coding	X	-	112.56	67.342	126.798	133.261	0.531631
ENSG05220006130	ARID5B	protein_coding	10	+	17.9518	13.8975	24.7829	21.2497	0.531393
ENSG05220058870	JRKL	protein_coding	11	+	14.1894	10.2372	17.7013	17.5748	0.53024
ENSG05220043309	MYEF2	protein_coding	15	-	27.2157	16.4477	30.5855	32.4713	0.530224
ENSG05220010007	PCMTD2	protein_coding	20	+	12.3193	10.1558	16.1956	16.2505	0.529718
ENSG05220059185	RAB11A	protein_coding	15	+	103.721	69.6344	118.281	131.982	0.529717
ENSG05220010603	KLC4	protein_coding	6	+	7.95801	7.31806	12.3595	9.69104	0.529539
ENSG05220052401	RBM8A	protein_coding	1	-	104.401	63.3341	113.64	128.346	0.528733
ENSG05220054827	GORAB	protein_coding	1	+	9.66636	7.11698	11.505	12.7043	0.528532
ENSG05220002796	ZNF77	protein_coding	19	-	8.18132	5.92842	9.98922	10.3623	0.528446
ENSG05220054300	MB21D2	protein_coding	3	-	6.07192	6.6437	8.00139	10.338	0.528346
ENSG05220021438	CFDP1	protein_coding	16	-	51.2196	29.0757	56.7078	59.0846	0.528153
ENSG05220022420	CCDC190	protein_coding	1	-	8.26243	6.76609	10.626	11.0375	0.527567
ENSG05220022438	RGS5	protein_coding	1	-	6.46625	5.94873	8.77997	9.08832	0.52532
ENSG05220029415	ZDHHC17	protein_coding	12	+	16.3624	11.5763	20.3486	19.8379	0.524446
ENSG05220037423	TULP3	protein_coding	12	+	70.5551	69.0296	100.358	100.414	0.524415
ENSG05220049739	FKBP7	protein_coding	2	-	17.1393	13.2141	20.0825	23.5506	0.523566
ENSG05220032931	CAMK1G	protein_coding	1	+	6.04002	6.44821	8.70853	9.23825	0.523156
ENSG05220053012	PNPLA8	protein_coding	7	-	19.2067	12.5549	22.1151	23.5278	0.523107
ENSG05220026997	SOX4	protein_coding	6	+	17.5976	20.4074	28.2895	26.3218	0.523009
ENSG05220034355	ZNF300	protein_coding	5	-	14.1823	9.64618	14.8606	19.3659	0.522427
ENSG05220039476	NFIB	protein_coding	9	-	11.3097	8.94749	16.6043	12.4398	0.519816
ENSG05220053184	FXR1	protein_coding	3	+	63.9603	34.6402	66.6498	74.636	0.51895
ENSG05220044790	FAM114A1	protein_coding	4	+	115.856	97.075	154.258	150.803	0.518713
ENSG05220023424	NEGR1	protein_coding	1	-	11.2506	8.50191	14.874	13.4229	0.518601
ENSG05220034665	GNL3	protein_coding	3	+	126.711	74.1588	134.499	153.228	0.518442
ENSG05220037568	CIRBP	protein_coding	19	+	86.4671	54.5869	102.57	99.4516	0.518261
ENSG05220008526	MYL12A	protein_coding	18	+	520.104	312.354	559.673	632.366	0.517983
ENSG05220036452	PGBD1	protein_coding	6	+	17.8772	13.6062	22.2118	22.8642	0.517768
ENSG05220057998	PLOD2	protein_coding	3	-	151.4	119.982	199.831	188.681	0.517635
ENSG05220051647	LGMN	protein_coding	14	-	20.5989	16.5619	29.0059	24.1763	0.517164
ENSG05220039574	ADGRG6	protein_coding	6	+	13.4805	10.7422	19.7885	14.8619	0.516516
ENSG05220027878	CREB3L2	protein_coding	7	-	82.5456	77.6302	129.084	99.9035	0.515614
ENSG05220036455	ZSCAN16	protein_coding	6	+	12.7787	8.67851	16.1205	14.5381	0.514826
ENSG05220039892	CBX1	protein_coding	17	-	367.824	177.218	373.556	405.095	0.514611
ENSG05220055596	FAM133B	protein_coding	7	-	11.1982	6.58352	12.4597	12.9395	0.514392
ENSG05220044942	DBI	protein_coding	2	+	198.395	127.283	228.318	236.67	0.513749
ENSG05220033281	ENY2	protein_coding	8	+	47.3254	26.6151	49.5737	55.9848	0.513605
ENSG05220050272	PRSS23	protein_coding	11	+	401.974	382.507	566.889	552.512	0.512916
ENSG05220011694	HSPA5	protein_coding	9	-	519.201	331.414	664.211	549.203	0.512493
ENSG05220042214	ARL6IP1	protein_coding	16	-	674.601	466.003	801.336	825.738	0.512481
ENSG05220029224	NCL	protein_coding	2	-	531.99	251.475	601.348	515.85	0.511944
ENSG05220037441	ADIPOR2	protein_coding	12	+	89.1465	62.6915	111.315	105.011	0.510678
ENSG05220032976	CKS1B	protein_coding	1	+	190.11	126.968	209.223	242.321	0.510031
ENSG05220052903	PAIP2	protein_coding	5	+	73.5757	45.4738	82.2714	87.2456	0.509869
ENSG05220014118	P4HA1	protein_coding	10	-	74.7681	49.4043	88.0421	88.6876	0.5092
ENSG05220026519	POLA1	protein_coding	X	+	10.8516	7.37798	14.3512	11.5937	0.509161
ENSG05220024817	NBPF3	protein_coding	1	+	9.25784	6.50798	10.7692	11.6686	0.50913
ENSG05220046180	GOLGB1	protein_coding	3	-	15.8808	13.0036	26.7216	14.3836	0.509033
ENSG05220029330	SYT1	protein_coding	12	+	36.9429	28.5012	50.8583	42.2277	0.508301
ENSG05220018468	CASP3	protein_coding	4	-	92.8616	69.7488	102.925	128.153	0.506959
ENSG05220057665	NUCKS1	protein_coding	1	-	338.786	194.693	383.863	374.226	0.506935
ENSG05220038795	YTHDC1	protein_coding	4	-	45.4233	27.2696	54.413	48.8581	0.506551
ENSG05220050587	AAMDC	protein_coding	11	+	16.9993	11.9844	19.001	22.1489	0.505648
ENSG05220019329	MRPL15	protein_coding	8	+	228.019	155.155	231.372	312.546	0.505386
ENSG05220049655	TP53	protein_coding	17	-	59.9488	62.3941	87.6873	85.8835	0.504594
ENSG05220049273	KLHL20	protein_coding	1	+	30.1446	18.1335	35.428	33.0549	0.504373
ENSG05220057413	MYL6	protein_coding	12	+	1399.03	922.559	1629.33	1663.44	0.504193
ENSG05220041589	DNAJB11	protein_coding	3	+	38.6439	25.1401	45.1035	45.3543	0.504051
ENSG05220012277	PMEPA1	protein_coding	20	-	27.8204	33.979	45.1584	42.4206	0.502991
ENSG05220058817	PRKAR1A	protein_coding	17	+	154.233	115.565	189.662	192.576	0.502589
ENSG05220029054	SAP18	protein_coding	13	+	156.109	100.561	170.798	192.829	0.502546
ENSG05220024724	MICOS10	protein_coding	1	+	48.336	25.5934	45.0168	59.7121	0.50244
ENSG05220052000	WDR70	protein_coding	5	+	18.5352	11.5308	21.6774	20.914	0.502428
ENSG05220058493	ANP32A	protein_coding	15	-	98.0895	52.2327	107.672	105.18	0.501788
ENSG05220035101	AHNAK	protein_coding	11	-	156.622	120.724	287.948	104.667	0.501427
ENSG05220057773	ZNF3	protein_coding	7	-	14.5468	10.2321	17.5002	17.548	0.500224
ENSG05220026002	MTMR11	protein_coding	1	-	14.4635	15.6187	20.7614	21.7845	0.500105
ENSG05220001615	GRIPAP1	protein_coding	X	-	20.84	13.7355	25.0174	23.8669	0.499623
ENSG05220011848	UBB	protein_coding	17	+	2077.15	1397.45	2538.69	2370.52	0.498643
ENSG05220033761	GNG2	protein_coding	14	+	7.44968	6.06025	8.81088	10.2727	0.498313
ENSG05220028117	PJA2	protein_coding	5	-	69.096	43.3904	86.7486	72.1444	0.498304
ENSG05220018412	LIMA1	protein_coding	12	-	98.1091	73.6532	125.445	117.158	0.498181
ENSG05220037657	ING4	protein_coding	12	-	18.7931	18.7114	27.2127	25.7565	0.498091
ENSG05220044250	SPCS2	protein_coding	11	+	108.914	53.8748	107.489	122.343	0.497577
ENSG05220033378	NUDCD1	protein_coding	8	-	18.7754	12.8367	20.8099	23.8143	0.497349
ENSG05220014903	EME1	protein_coding	17	+	19.4477	13.9843	23.8561	23.3061	0.4964
ENSG05220048744	ADSS2	protein_coding	1	-	95.4044	62.7764	107.71	115.371	0.495988
ENSG05220022369	RGS4	protein_coding	1	+	574.357	438.497	704.039	724.173	0.495783
ENSG05220011366	CRYZL1	protein_coding	21	-	15.0241	9.67363	17.1617	17.6441	0.494954
ENSG05220036969	DNAJA1	protein_coding	9	+	504.649	277.773	550.286	551.889	0.494334
ENSG05220037772	LPCAT3	protein_coding	12	-	22.0472	22.7355	32.4805	30.5855	0.493919
ENSG05220030838	ASAP3	protein_coding	1	-	6.81695	6.52756	10.3728	8.41521	0.493568
ENSG05220056654	HARS2	protein_coding	5	+	35.4103	25.2698	42.0506	43.3645	0.493266
ENSG05220029534	USP11	protein_coding	X	+	52.0073	48.8863	77.0621	64.9023	0.492694
ENSG05220030754	ZNF436	protein_coding	1	-	11.1477	8.58114	14.509	13.2325	0.491743
ENSG05220024352	PHF10	protein_coding	6	-	23.3106	19.7507	29.9022	30.6017	0.490638
ENSG05220030319	BRMS1L	protein_coding	14	+	15.6996	9.73417	17.2586	18.4718	0.49041
ENSG05220008163	DDX50	protein_coding	10	+	92.2153	59.2294	102.004	110.68	0.489919
ENSG05220013155	GOLGA2	protein_coding	9	-	39.1862	34.3896	55.718	47.6055	0.489865
ENSG05220004509	BTN2A2	protein_coding	6	+	10.9816	7.98049	13.8632	12.7472	0.488873
ENSG05220033289	EMC2	protein_coding	8	+	15.7223	10.4744	17.1778	19.571	0.488309
ENSG05220000643	MAGEH1	protein_coding	X	+	8.21895	6.0381	10.536	9.46075	0.488088
ENSG05220058169	FAS	protein_coding	10	+	42.1661	32.0047	50.9813	53.0058	0.487481
ENSG05220039164	UBA5	protein_coding	3	+	19.7222	12.084	20.5166	24.0737	0.487424
ENSG05220045142	SFXN2	protein_coding	10	+	8.76875	7.59883	10.4107	12.5346	0.487359
ENSG05220025011	TNC	protein_coding	9	-	61.2436	53.6704	111.146	49.8014	0.486033
ENSG05220052115	ACTR6	protein_coding	12	+	22.6636	13.6334	23.1086	27.7141	0.485623
ENSG05220036825	GAR1	protein_coding	4	+	61.2821	23.0658	56.4228	61.6481	0.48523
ENSG05220039912	CWC27	protein_coding	5	+	32.814	18.2168	34.0797	37.3438	0.485031
ENSG05220055212	TSC22D1	protein_coding	13	-	82.6967	73.2922	112.307	105.89	0.484187
ENSG05220001460	ZNF33B	protein_coding	10	-	8.11678	5.83334	10.0193	9.48312	0.483376
ENSG05220010411	MGME1	protein_coding	20	+	75.3631	44.76	79.422	88.5101	0.483365
ENSG05220017802	MLLT3	protein_coding	9	-	7.85662	6.88989	9.81936	10.7745	0.481843
ENSG05220057027	ANKRD28	protein_coding	3	-	39.3683	28.2188	48.7483	45.5681	0.480761
ENSG05220028527	VEPH1	protein_coding	3	-	40.7958	38.4479	53.9298	56.6183	0.480307
ENSG05220039216	ACAD11	protein_coding	3	-	15.5276	12.9016	21.1399	18.5089	0.4799
ENSG05220028303	LMO7	protein_coding	13	+	70.0492	56.1018	96.9842	78.9389	0.479793
ENSG05220012439	LAPTM4A	protein_coding	2	-	1065.93	729.458	1283.06	1220.35	0.479606
ENSG05220041752	STK38L	protein_coding	12	+	15.3792	10.7791	17.0852	19.3889	0.479601
ENSG05220018312	KRT81	protein_coding	12	-	24.58	17.7697	29.7926	29.2497	0.479396
ENSG05220016806	DHX40	protein_coding	17	+	35.403	23.9625	41.6948	41.0222	0.47856
ENSG05220018101	OTX2	protein_coding	14	-	16.4421	15.6443	21.4525	23.244	0.478199
ENSG05220025200	SSB	protein_coding	2	+	143.251	69.7482	136.764	159.898	0.477972
ENSG05220057020	HACL1	protein_coding	3	-	21.4874	12.2122	20.9766	25.9306	0.477074
ENSG05220042815	ZCCHC7	protein_coding	9	+	18.1312	11.685	20.0014	21.4893	0.476694
ENSG05220029824	PSME2	protein_coding	14	-	87.3226	61.0975	98.8298	107.624	0.476129
ENSG05220027751	MORF4L1	protein_coding	15	+	241.336	131.266	244.479	273.78	0.476038
ENSG05220023413	WLS	protein_coding	1	-	141.518	86.7938	171.216	146.117	0.474992
ENSG05220023225	HTATSF1	protein_coding	X	+	90.149	53.1677	98.5603	100.578	0.474561
ENSG05220018554	IGFBP5	protein_coding	2	-	145.995	137.56	211.567	182.336	0.474207
ENSG05220022035	AREL1	protein_coding	14	-	52.6879	38.1134	66.0412	60.0776	0.473998
ENSG05220010064	SMARCA2	protein_coding	9	+	18.5201	12.2116	23.1133	19.557	0.473501
ENSG05220020589	ITPRID2	protein_coding	2	+	104.152	79.148	130.229	124.153	0.472791
ENSG05220014760	FBL	protein_coding	19	-	301.387	161.375	327.519	314.642	0.472667
ENSG05220013678	DDX5	protein_coding	17	-	281.52	163.4	290.815	326.443	0.472327
ENSG05220039936	SREK1	protein_coding	5	+	10.6622	7.87221	13.8448	11.8622	0.471951
ENSG05220005295	CYTH2	protein_coding	19	+	36.4694	36.6268	47.3251	54.043	0.471735
ENSG05220020698	SMURF2	protein_coding	17	-	87.6271	61.8965	104.996	102.338	0.47158
ENSG05220053122	HBP1	protein_coding	7	+	19.485	13.9389	23.3633	22.9546	0.470687
ENSG05220052807	CDC25C	protein_coding	5	-	21.7827	14.2263	23.9559	25.9367	0.470471
ENSG05220039856	HOXB3	protein_coding	17	-	5.08212	5.82628	7.38248	7.73076	0.470372
ENSG05220021339	TM2D2	protein_coding	8	-	58.2011	39.0433	68.857	65.8364	0.469991
ENSG05220021388	TMEM231	protein_coding	16	-	14.3618	14.4818	19.6	20.3296	0.469208
ENSG05220050668	PDGFC	protein_coding	4	-	113.788	93.0845	141.586	144.629	0.468354
ENSG05220045212	ARL3	protein_coding	10	-	64.1072	46.8646	70.1312	83.381	0.46816
ENSG05220051723	PSMC1	protein_coding	14	+	135.525	73.1489	138.451	149.968	0.466921
ENSG05220056698	TAF7	protein_coding	5	-	141.316	92.8431	157.55	166.061	0.466773
ENSG05220007328	IFT74	protein_coding	9	+	8.75156	5.61829	9.8097	10.0437	0.466342
ENSG05220046429	PSMD4	protein_coding	1	+	238.684	151.244	271.541	267.008	0.465869
ENSG05220004945	HLA-A	protein_coding	6	+	515.7	534.694	776.1	674.516	0.465735
ENSG05220006045	GLYATL2	protein_coding	11	-	10.3655	5.36681	8.74078	12.9855	0.465711
ENSG05220025659	ACADM	protein_coding	1	+	12.7932	8.50175	13.938	15.4643	0.465411
ENSG05220050110	DCAF6	protein_coding	1	+	37.3578	34.2065	48.3962	50.3899	0.465066
ENSG05220048147	EXOSC8	protein_coding	13	+	68.5149	42.5236	70.5953	82.6798	0.465063
ENSG05220030762	CLIC4	protein_coding	1	+	645.971	466.365	754.135	781.204	0.464964
ENSG05220000843	SMARCA1	protein_coding	X	-	95.0288	62.4147	113.683	103.591	0.464685
ENSG05220049487	PRR16	protein_coding	5	+	80.2499	86.2552	114.011	115.758	0.464619
ENSG05220040443	ZMYND8	protein_coding	20	-	26.3622	27.9012	42.4989	32.3776	0.464534
ENSG05220030070	TAPT1	protein_coding	4	-	7.38279	7.17486	10.1002	9.98667	0.464475
ENSG05220016025	ARSJ	protein_coding	4	-	65.1607	48.0347	78.4444	77.7099	0.464157
ENSG05220033130	IRF1	protein_coding	5	-	9.27201	9.79467	13.5513	12.751	0.464135
ENSG05220047292	ADAM19	protein_coding	5	-	123.915	118.06	176.77	156.858	0.463384
ENSG05220047501	TMX4	protein_coding	20	-	40.6265	30.9786	51.4382	47.2256	0.462459
ENSG05220043348	EID1	protein_coding	15	+	455.841	311.412	507.442	549.596	0.462255
ENSG05220029506	LEO1	protein_coding	15	-	66.0457	35.3106	70.7309	68.8903	0.462083
ENSG05220023032	CTTNBP2NL	protein_coding	1	+	22.3924	20.3431	30.922	27.9426	0.461963
ENSG05220039511	UHRF2	protein_coding	9	+	36.4929	28.626	47.0393	42.6291	0.461522
ENSG05220025416	RABGGTB	protein_coding	1	+	51.9563	29.692	50.7718	61.647	0.461387
ENSG05220050124	GPR161	protein_coding	1	-	27.9892	20.6758	35.59	31.3957	0.460969
ENSG05220030751	TMEM41B	protein_coding	11	-	20.2488	19.8535	26.1045	29.055	0.459921
ENSG05220013175	RAB1A	protein_coding	2	-	227.725	135.076	241.303	257.619	0.459636
ENSG05220033679	VCL	protein_coding	10	+	432.424	389.519	632.858	497.419	0.459567
ENSG05220013324	LY6G5B	protein_coding	6	+	7.56157	8.11765	8.92012	12.6338	0.459096
ENSG05220046293	FAM162A	protein_coding	3	+	17.1414	10.4402	18.0558	19.8569	0.458974
ENSG05220046397	RFX5	protein_coding	1	-	51.5537	41.7106	64.2246	63.9403	0.458604
ENSG05220006265	ZRSR2	protein_coding	X	+	20.7127	9.97576	19.2918	22.8686	0.458191
ENSG05220038746	CENPC	protein_coding	4	-	6.38354	5.22037	8.57628	7.35971	0.457678
ENSG05220024988	GSN	protein_coding	9	+	17.1527	20.3836	28.7405	22.8079	0.457641
ENSG05220014869	SPOP	protein_coding	17	-	29.8615	18.3433	33.8486	32.3486	0.457595
ENSG05220033817	PSMC6	protein_coding	14	+	52.5861	30.4642	53.167	60.8807	0.457579
ENSG05220053367	NUDCD2	protein_coding	5	-	11.8147	10.1014	14.4629	15.6326	0.457559
ENSG05220026359	RFX7	protein_coding	15	-	10.0885	9.01836	15.1612	11.0704	0.457216
ENSG05220030643	NBR1	protein_coding	17	+	58.9918	43.7398	72.6057	68.4136	0.457013
ENSG05220051800	SEPTIN7	protein_coding	7	+	56.1524	36.4251	59.3769	67.6627	0.456546
ENSG05220020846	BPNT1	protein_coding	1	-	37.85	23.0652	40.8771	42.7124	0.45652
ENSG05220028468	PARK7	protein_coding	1	+	339.279	166.088	322.479	370.967	0.456451
ENSG05220045719	RILPL2	protein_coding	12	-	50.9328	35.7956	59.5076	59.4756	0.456181
ENSG05220048644	COPS5	protein_coding	8	-	27.4825	15.8623	28.0801	31.3817	0.456101
ENSG05220014999	PNN	protein_coding	14	+	103.071	70.3807	114.586	123.26	0.455492
ENSG05220050601	RSF1	protein_coding	11	-	8.80112	5.97186	11.7715	8.48316	0.455291
ENSG05220011208	ASB3	protein_coding	2	-	8.28924	6.23894	9.62292	10.2841	0.45442
ENSG05220058509	UACA	protein_coding	15	-	38.9698	27.6419	50.5203	40.7346	0.454126
ENSG05220006218	ZNF365	protein_coding	10	+	12.9664	11.8353	16.0162	17.9457	0.453472
ENSG05220048552	BBS2	protein_coding	16	-	11.6778	7.92325	13.2713	13.5686	0.453444
ENSG05220049123	PRC1	protein_coding	15	-	277.558	192.935	324.5	319.702	0.45334
ENSG05220044041	CALCOCO1	protein_coding	12	-	19.086	19.5226	27.6529	25.2006	0.453078
ENSG05220003831	FUZ	protein_coding	19	-	7.18874	9.71031	11.7246	11.4089	0.453043
ENSG05220029760	MFSD14A	protein_coding	1	+	82.6719	64.8903	99.3355	102.647	0.452904
ENSG05220030793	SYF2	protein_coding	1	-	36.2977	19.0734	35.7779	40.0114	0.452862
ENSG05220046501	SRP14	protein_coding	15	-	500.077	280.523	515.399	552.933	0.452705
ENSG05220023936	PARD6A	protein_coding	16	+	7.08912	9.5989	11.7964	11.0411	0.452594
ENSG05220007921	ELAC1	protein_coding	18	+	9.0855	5.77824	10.8769	9.46011	0.452309
ENSG05220021961	CUTC	protein_coding	10	+	41.7237	27.0475	43.8516	50.2374	0.45222
ENSG05220018286	PSMA3	protein_coding	14	+	134.489	76.3678	132.177	156.083	0.451106
ENSG05220007028	ARFIP1	protein_coding	4	+	33.7086	22.6642	37.9087	39.1576	0.451102
ENSG05220047257	GALNT10	protein_coding	5	+	178.912	130.036	220.457	201.853	0.450944
ENSG05220013561	FTSJ3	protein_coding	17	-	74.4569	42.7739	82.901	77.3296	0.450798
ENSG05220029863	PSME1	protein_coding	14	+	243.289	179.164	286.618	290.457	0.449966
ENSG05220041740	ANXA2	protein_coding	15	-	1046.85	753.799	1202.25	1253.14	0.447437
ENSG05220053376	PTTG1	protein_coding	5	+	241.536	177.62	265.696	305.751	0.447133
ENSG05220012980	TNS3	protein_coding	7	-	86.4818	90.1949	141.34	99.4287	0.446537
ENSG05220059187	LCTL	protein_coding	15	-	12.0753	9.04991	14.0516	14.7134	0.445353
ENSG05220013810	KIF3C	protein_coding	2	-	64.2445	62.4267	90.7065	81.7684	0.445298
ENSG05220056963	JADE1	protein_coding	4	+	18.3877	13.5498	22.4336	21.05	0.445218
ENSG05220053457	POGLUT1	protein_coding	3	+	16.7307	9.72842	17.9827	18.0353	0.444956
ENSG05220013653	PSMC5	protein_coding	17	+	172.58	92.9742	172.413	189.007	0.444671
ENSG05220010629	TRAPPC4	protein_coding	11	+	52.0731	37.4302	57.7989	64.0085	0.444589
ENSG05220032046	ADAMTS15	protein_coding	11	+	18.1105	20.2985	30.9286	21.3344	0.444342
ENSG05220006823	POLR2B	protein_coding	4	+	121.85	70.7831	136.2	125.911	0.444323
ENSG05220016742	RPS6KB1	protein_coding	17	+	17.801	12.3667	19.8701	21.1726	0.444118
ENSG05220027928	CALD1	protein_coding	7	+	249.381	166.834	294.009	272.007	0.443514
ENSG05220027778	SPSB1	protein_coding	1	+	38.9713	49.2013	62.7674	57.1236	0.443321
ENSG05220031058	CASP8AP2	protein_coding	6	+	13.5356	8.74234	16.617	13.6714	0.443151
ENSG05220008160	SAR1A	protein_coding	10	-	108.378	69.5337	116.443	125.376	0.442771
ENSG05220025942	ANP32E	protein_coding	1	-	132.342	85.036	135.3	160.112	0.442524
ENSG05220033598	WWTR1	protein_coding	3	-	48.9829	57.6441	77.5992	67.3003	0.442479
ENSG05220056491	PDHB	protein_coding	3	-	90.7467	61.8878	98.6562	108.705	0.442068
ENSG05220023830	RBM4B	protein_coding	11	-	22.2404	18.1936	27.9231	26.9866	0.441493
ENSG05220006495	UTP3	protein_coding	4	+	126.853	58.9792	125.95	126.41	0.441482
ENSG05220014471	SAAL1	protein_coding	11	-	30.6063	18.3852	31.436	35.0926	0.441442
ENSG05220008930	RAB15	protein_coding	14	-	17.5038	16.5249	22.4177	23.7911	0.441412
ENSG05220056090	DST	protein_coding	6	-	19.7024	15.394	34.8762	12.7343	0.439958
ENSG05220059430	CFH	protein_coding	1	+	35.5007	21.6989	43.4357	34.1441	0.439676
ENSG05220056623	ZMAT2	protein_coding	5	+	181.816	87.7897	188.023	177.638	0.439654
ENSG05220049132	CHD2	protein_coding	15	+	17.1307	11.49	22.1655	16.6358	0.439042
ENSG05220006165	GEMIN8	protein_coding	X	-	10.2359	8.97011	13.5151	12.5157	0.438663
ENSG05220034342	SUMO2	protein_coding	17	-	294.987	178.486	291.504	350.083	0.438362
ENSG05220051421	DYNC1I2	protein_coding	2	+	110.883	71.0598	127.083	119.424	0.438144
ENSG05220053552	LUC7L	protein_coding	16	-	25.6424	21.6269	30.0143	34.0122	0.437765
ENSG05220038518	KCNK2	protein_coding	1	+	41.0743	33.5851	48.3456	52.7589	0.437451
ENSG05220039672	PSMC3	protein_coding	11	-	591.483	348.292	618.74	653.575	0.437069
ENSG05220030759	PNRC2	protein_coding	1	+	129.253	77.3332	131.293	148.387	0.437034
ENSG05220053685	TMEM47	protein_coding	X	-	34.5498	35.3509	48.0498	46.5721	0.436867
ENSG05220046763	DNAJB6	protein_coding	7	+	50.7311	35.5925	58.0188	58.8128	0.436604
ENSG05220013601	DDX42	protein_coding	17	+	73.0818	43.8025	85.0438	73.1123	0.436268
ENSG05220012655	PDAP1	protein_coding	7	-	379.466	233.105	411.004	417.722	0.436016
ENSG05220016358	FKBP5	protein_coding	6	-	18.7968	12.3343	21.2911	20.8096	0.435491
ENSG05220050191	PICALM	protein_coding	11	-	167.778	135.962	204.417	206.308	0.435335
ENSG05220038553	GTF2B	protein_coding	1	-	41.0854	25.6533	43.5413	46.6817	0.434971
ENSG05220022236	FCF1	protein_coding	14	+	67.5542	35.5419	65.6425	73.687	0.434512
ENSG05220053311	ZBED8	protein_coding	5	-	7.37096	6.80892	9.25274	9.90822	0.434325
ENSG05220038334	KYAT3	protein_coding	1	-	38.4107	26.7892	43.4016	44.6001	0.432662
ENSG05220027554	PSMA4	protein_coding	15	+	92.9774	47.6047	88.5097	101.223	0.432554
ENSG05220012441	PRELID3B	protein_coding	20	-	63.9306	43.6691	65.7184	79.469	0.432242
ENSG05220056918	CNOT6L	protein_coding	4	-	10.4702	8.76988	14.4958	11.4596	0.431925
ENSG05220049491	GRAMD2B	protein_coding	5	+	19.6751	18.5693	24.0298	27.555	0.431698
ENSG05220052303	COQ5	protein_coding	12	-	63.6972	37.6503	66.8069	69.8568	0.43132
ENSG05220055715	MMUT	protein_coding	6	-	33.964	21.0676	35.1149	39.081	0.43108
ENSG05220034698	ACTR8	protein_coding	3	-	42.1577	26.7243	49.0756	43.7899	0.431015
ENSG05220007225	U2AF1	protein_coding	21	-	55.9948	25.055	51.6008	57.659	0.430883
ENSG05220032949	CD46	protein_coding	1	+	61.6788	43.4937	73.8205	67.9469	0.430767
ENSG05220052713	DNAJC18	protein_coding	5	-	11.4775	9.02494	13.2308	14.3926	0.430092
ENSG05220051712	GOLGA5	protein_coding	14	+	51.0538	36.7108	56.2592	61.9797	0.429995
ENSG05220042016	BACH1	protein_coding	21	+	19.6445	13.7419	23.0822	21.8951	0.429931
ENSG05220053223	TPR	protein_coding	1	-	50.7109	34.0307	72.0968	42.0492	0.429737
ENSG05220013829	RBM25	protein_coding	14	+	42.7103	26.965	48.5697	45.282	0.429735
ENSG05220033084	SYT11	protein_coding	1	+	69.0614	60.1187	93.3138	80.5753	0.428784
ENSG05220016435	SRSF3	protein_coding	6	+	240.496	137.481	240.507	268.068	0.428165
ENSG05220028369	ZNF83	protein_coding	19	-	9.34793	9.03714	12.3322	12.3898	0.427261
ENSG05220013304	DDAH2	protein_coding	6	-	67.9736	72.7305	95.0737	94.1152	0.427162
ENSG05220041506	INSIG2	protein_coding	2	+	20.9739	11.1935	19.9927	23.2573	0.427101
ENSG05220051531	MLH1	protein_coding	3	+	34.1352	24.3289	39.0533	39.5047	0.426208
ENSG05220046944	DDX46	protein_coding	5	+	44.0827	26.3076	48.094	46.4803	0.426072
ENSG05220047219	CNOT8	protein_coding	5	+	56.0381	40.0693	63.3185	65.7872	0.425832
ENSG05220026863	SLC38A2	protein_coding	12	-	398.553	306.415	524.6	422.31	0.425671
ENSG05220014521	SUMO1	protein_coding	2	-	283.756	151.658	257.931	326.73	0.425215
ENSG05220026387	ARPP19	protein_coding	17	-	50.6312	50.5996	64.7502	71.1104	0.42448
ENSG05220004657	HNRNPC	protein_coding	14	-	478.534	312.386	524.211	537.216	0.424399
ENSG05220026400	ADAM10	protein_coding	15	-	37.704	23.7645	45.1267	37.3527	0.424186
ENSG05220028971	ANKMY2	protein_coding	7	-	29.8496	19.9208	31.3836	35.3867	0.423918
ENSG05220007165	PABPC1L	protein_coding	20	+	5.35791	7.3647	7.5508	9.51681	0.423866
ENSG05220023526	PAPOLG	protein_coding	2	+	6.52835	5.5571	8.6841	7.5254	0.423568
ENSG05220004331	H2AC6	protein_coding	6	+	9.12278	6.87639	11.0782	10.375	0.423197
ENSG05220046105	TMEM71	protein_coding	8	-	9.22434	6.48043	10.2496	10.8035	0.422834
ENSG05220049971	SRSF7	protein_coding	2	-	198.77	120.314	201.383	225.816	0.42097
ENSG05220017396	TIMP3	protein_coding	22	+	61.3534	64.8455	90.4413	78.5113	0.420919
ENSG05220022097	YLPM1	protein_coding	14	+	30.2435	22.8104	42.7196	28.3071	0.420904
ENSG05220047993	GLT8D2	protein_coding	12	-	24.2013	19.9828	29.2241	29.9136	0.420551
ENSG05220004723	CHEK2	protein_coding	22	-	13.6725	9.92305	15.1088	16.472	0.420531
ENSG05220027904	BPGM	protein_coding	7	+	25.2307	20.3285	28.1155	32.8467	0.42017
ENSG05220034220	CMSS1	protein_coding	3	+	19.1589	12.5778	20.1608	22.3006	0.419997
ENSG05220055480	PPIL4	protein_coding	6	-	44.023	25.3578	45.9176	46.9015	0.419885
ENSG05220025954	ENSA	protein_coding	1	-	120.916	91.3971	131.723	152.295	0.419785
ENSG05220002177	RBX1	protein_coding	22	+	74.9745	48.3433	76.2439	88.7162	0.419736
ENSG05220035868	ROR1	protein_coding	1	+	13.3927	12.1422	19.7434	14.4124	0.419658
ENSG05220002301	SLC39A7	protein_coding	6	+	373.676	200.473	401.805	366.067	0.41944
ENSG05220036376	LURAP1	protein_coding	1	+	7.82333	10.0052	11.9925	11.8486	0.419259
ENSG05220044028	MYO6	protein_coding	6	+	21.8933	16.3507	29.7042	21.4207	0.418796
ENSG05220039799	FBXO4	protein_coding	5	+	10.3467	8.53171	10.4548	14.7818	0.418778
ENSG05220048388	METAP2	protein_coding	12	+	144.043	94.3308	156.413	162.179	0.41849
ENSG05220022169	DDX1	protein_coding	2	+	69.2532	39.7375	72.6842	72.9783	0.418425
ENSG05220036185	SAFB	protein_coding	19	+	70.9154	46.9592	82.4097	75.0952	0.418145
ENSG05220001547	ZNF33A	protein_coding	10	+	12.0478	8.5304	14.1752	13.3191	0.418015
ENSG05220059360	ERCC5	protein_coding	13	+	13.206	10.4573	16.9155	14.6927	0.417649
ENSG05220047925	PIK3C3	protein_coding	18	+	11.506	7.53746	13.0417	12.3924	0.417465
ENSG05220032092	APLP2	protein_coding	11	+	635.106	449.569	782.47	665.23	0.416501
ENSG05220045120	PRPF38A	protein_coding	1	+	28.3615	17.0275	30.1963	30.3831	0.416484
ENSG05220019434	ALAD	protein_coding	9	-	39.4038	32.6663	50.752	45.4295	0.416357
ENSG05220012499	IMPACT	protein_coding	18	+	25.0175	17.1545	26.3399	29.9315	0.416114
ENSG05220036129	TIMM17A	protein_coding	1	+	176.981	91.4693	165.431	192.768	0.416103
ENSG05220001986	ACSL4	protein_coding	X	-	68.6182	52.2467	82.2049	79.006	0.415555
ENSG05220030317	EAPP	protein_coding	14	-	44.8972	27.0951	47.641	48.3709	0.415373
ENSG05220022374	USF1	protein_coding	1	-	62.996	42.1492	72.0562	68.1213	0.414872
ENSG05220027074	PYM1	protein_coding	12	-	38.4156	28.3724	43.7365	45.2984	0.414782
ENSG05220028780	WDR82	protein_coding	3	-	141.29	93.9539	157.886	155.713	0.414766
ENSG05220014466	LDHA	protein_coding	11	+	1035.19	694.779	1114.41	1191.55	0.414616
ENSG05220045274	STAMBP	protein_coding	2	+	11.636	9.35746	13.6103	14.3711	0.414531
ENSG05220004774	CCDC117	protein_coding	22	+	17.9807	12.9048	18.8875	22.2713	0.414273
ENSG05220053036	ZNF277	protein_coding	7	+	8.51217	6.43298	10.2892	9.62214	0.413909
ENSG05220013119	SPTAN1	protein_coding	9	+	70.6123	65.0882	118.655	62.0971	0.413589
ENSG05220042004	CCT8	protein_coding	21	-	374.262	210.848	366.554	412.768	0.413513
ENSG05220004257	LGALS1	protein_coding	22	+	3668.67	4384.62	5912.41	4811.47	0.413178
ENSG05220024811	USP48	protein_coding	1	-	28.0467	17.5882	30.3909	30.3734	0.413087
ENSG05220021503	C1orf216	protein_coding	1	-	59.7041	36.5261	65.4534	62.6753	0.41303
ENSG05220022516	MICAL2	protein_coding	11	+	52.2479	41.7617	67.1734	57.9463	0.412429
ENSG05220029302	PTMA	protein_coding	2	+	1070.77	611.951	1159.93	1079.12	0.412089
ENSG05220013771	TEX2	protein_coding	17	-	29.8196	22.744	36.9554	32.9849	0.412058
ENSG05220056667	PCDHGA9	protein_coding	5	+	8.85814	9.62936	14.4523	10.1464	0.412031
ENSG05220022662	TRIM5	protein_coding	11	-	30.6842	21.6078	34.8599	34.7146	0.41197
ENSG05220016734	PPM1D	protein_coding	17	+	10.5402	9.75599	12.6871	14.3076	0.411468
ENSG05220044056	UBA3	protein_coding	3	-	70.0935	43.2531	70.6319	80.079	0.411043
ENSG05220004685	RAB2B	protein_coding	14	-	21.6563	15.9303	24.0976	25.8764	0.410963
ENSG05220057742	SERPINE1	protein_coding	7	+	2480.19	2566.81	3552.93	3155.95	0.410646
ENSG05220034251	NAT9	protein_coding	17	-	29.1398	25.6031	35.2872	37.4719	0.410457
ENSG05220038362	BCL10	protein_coding	1	-	24.2988	25.7591	30.2621	36.2694	0.410441
ENSG05220031566	MAP4K4	protein_coding	2	+	95.0536	63.8667	109.441	101.769	0.410376
ENSG05220013007	PPIA	protein_coding	7	+	942.05	637.806	997.617	1101.7	0.410128
ENSG05220005747	GBA2	protein_coding	9	-	48.7744	52.7297	66.1326	68.6881	0.409504
ENSG05220037615	GPR162	protein_coding	12	+	10.4562	10.757	14.0923	14.0824	0.409436
ENSG05220022707	TRIM22	protein_coding	11	+	32.3104	24.5398	37.7051	37.7921	0.409258
ENSG05220057192	ASXL1	protein_coding	20	+	33.1488	30.3841	44.6626	39.7012	0.40912
ENSG05220056567	AZIN1	protein_coding	8	-	131.194	81.6545	130.921	151.561	0.408335
ENSG05220013296	FKBPL	protein_coding	6	-	19.4581	15.4394	22.0309	24.2816	0.40828
ENSG05220015041	SERINC1	protein_coding	6	-	269.379	184.346	304.494	297.448	0.407809
ENSG05220027355	SEH1L	protein_coding	18	+	27.4417	21.375	31.8647	32.8821	0.407435
ENSG05220024296	GPATCH4	protein_coding	1	-	49.108	24.6796	50.4675	47.3687	0.406989
ENSG05220051261	EVI5	protein_coding	1	-	18.4969	13.033	20.944	20.8501	0.406577
ENSG05220047097	ADPRM	protein_coding	17	+	9.56211	5.80196	9.10047	11.2638	0.406478
ENSG05220041097	EIF3A	protein_coding	10	-	396.056	183.772	433.262	335.149	0.406255
ENSG05220050441	CCDC12	protein_coding	3	-	25.5331	16.1138	28.8512	26.3389	0.406202
ENSG05220048313	NUDT4	protein_coding	12	+	54.2177	40.0524	58.9915	65.9317	0.406169
ENSG05220021987	RRM2	protein_coding	2	+	170.783	120.656	186.051	200.093	0.405944
ENSG05220048096	NT5DC3	protein_coding	12	-	21.8439	20.4965	30.6817	25.402	0.405546
ENSG05220013109	GFPT1	protein_coding	2	-	43.3886	30.2266	52.8144	44.6835	0.405368
ENSG05220027054	CBX5	protein_coding	12	-	114.531	87.9591	142.733	125.436	0.40529
ENSG05220046339	TOP2A	protein_coding	17	-	330.629	217.649	414.196	311.909	0.40527
ENSG05220000345	UPF3A	protein_coding	13	+	44.3948	27.195	46.3039	48.4965	0.405139
ENSG05220009201	TRIM39	protein_coding	6	+	18.2705	14.3147	20.6661	22.479	0.404979
ENSG05220026394	PSMB6	protein_coding	17	+	333.919	221.562	355.414	380.035	0.40489
ENSG05220045434	CCBE1	protein_coding	18	-	73.931	74.9417	100.641	96.456	0.404829
ENSG05220043945	ZNF740	protein_coding	12	+	22.7259	14.2117	25.2047	23.6934	0.40469
ENSG05220005042	TWSG1	protein_coding	18	+	108.475	89.6424	123.448	138.75	0.404307
ENSG05220019568	NDC80	protein_coding	18	+	73.4214	48.982	77.0597	84.902	0.404008
ENSG05220043437	HBS1L	protein_coding	6	-	32.0615	19.8747	32.74	35.97	0.403777
ENSG05220004455	BTN3A2	protein_coding	6	+	16.6781	13.7959	20.6943	19.613	0.403465
ENSG05220003880	STEEP1	protein_coding	X	-	34.0837	21.2739	34.3831	38.8372	0.403461
ENSG05220051054	NCK1	protein_coding	3	+	18.5917	11.1865	18.2254	21.1614	0.403456
ENSG05220028875	DAP	protein_coding	5	-	235.746	219.291	281.785	320.002	0.403272
ENSG05220057802	ZKSCAN1	protein_coding	7	+	18.7424	13.4524	25.4217	17.1535	0.403185
ENSG05220051492	CHN1	protein_coding	2	-	12.7865	9.36494	13.177	16.1135	0.40303
ENSG05220018213	CERS5	protein_coding	12	-	39.0116	29.223	45.3118	44.902	0.402845
ENSG05220041839	UTP6	protein_coding	17	-	36.8195	21.2567	34.3772	42.394	0.402619
ENSG05220025501	OSBP	protein_coding	11	-	58.7205	37.1655	68.5836	58.1561	0.402476
ENSG05220045641	SNRNP35	protein_coding	12	+	18.7622	8.82439	18.1835	18.269	0.402054
ENSG05220017738	LDLRAD3	protein_coding	11	+	12.483	14.5571	17.8992	17.8266	0.401861
ENSG05220022689	ETS2	protein_coding	21	+	44.0495	38.0253	54.949	53.4881	0.401846
ENSG05220004373	BTN2A1	protein_coding	6	+	53.2779	37.0287	62.9192	56.3436	0.40124
ENSG05220028749	MANF	protein_coding	3	+	150.219	112.852	165.461	181.946	0.401179
ENSG05220045318	MKRN1	protein_coding	7	-	53.7896	33.8459	56.5254	59.2035	0.401162
ENSG05220014728	PHF14	protein_coding	7	+	10.8083	7.13959	11.9664	11.7324	0.401003
ENSG05220051600	WDR48	protein_coding	3	+	17.5971	12.8976	20.8748	19.3881	0.400895
ENSG05220012922	TIMM23B	protein_coding	10	+	19.0333	10.9538	18.9391	20.6508	0.400791
ENSG05220051218	CLCN3	protein_coding	4	+	46.5381	31.8866	55.9569	47.5757	0.400704
ENSG05220031174	ROBO1	protein_coding	3	-	15.4244	12.7469	22.9353	14.25	0.400506
ENSG05220058054	SIN3A	protein_coding	15	-	20.9406	15.5402	26.7584	21.3937	0.400462
ENSG05220049558	KCTD11	protein_coding	17	+	20.6758	22.7772	28.9034	28.4389	0.400141
ENSG05220005576	NONO	protein_coding	X	+	306.049	191.805	331.821	325.154	0.400116
ENSG05220020375	TATDN1	protein_coding	8	-	13.6069	8.4424	13.6405	15.4542	0.400024
ENSG05220011141	LSM14A	protein_coding	19	+	94.6793	58.4718	96.0926	105.905	0.399383
ENSG05220016864	MSH2	protein_coding	2	+	23.6853	15.5044	25.4909	26.1867	0.399063
ENSG05220045266	RAB3B	protein_coding	1	-	47.0058	33.6819	56.4005	49.9396	0.398265
ENSG05220021250	ADAM9	protein_coding	8	+	182.439	114.401	208.408	182.76	0.398104
ENSG05220027002	DGKA	protein_coding	12	+	31.98	27.6451	39.6417	38.9241	0.397981
ENSG05220026384	SLTM	protein_coding	15	-	49.0433	27.2001	53.2276	47.2291	0.397888
ENSG05220037384	CCDC77	protein_coding	12	+	27.2079	16.9411	28.3352	29.8276	0.397716
ENSG05220054696	GOLIM4	protein_coding	3	-	66.4747	42.4069	76.9072	66.5054	0.397412
ENSG05220019079	EBNA1BP2	protein_coding	1	-	161.783	87.4503	149.326	178.845	0.396953
ENSG05220017168	FAM98B	protein_coding	15	+	32.1649	17.8489	31.2022	34.6382	0.396647
ENSG05220056535	UBR5	protein_coding	8	-	23.7322	15.9796	33.8432	18.4342	0.396622
ENSG05220053854	IFT80	protein_coding	3	-	19.8475	15.8345	22.3906	24.5728	0.396341
ENSG05220018979	ELF2	protein_coding	4	-	8.26802	6.28463	8.90123	10.2517	0.396285
ENSG05220016499	STK38	protein_coding	6	-	122.202	98.9747	147.253	143.84	0.396281
ENSG05220001667	RBM3	protein_coding	X	+	215.169	123.342	205.993	239.518	0.396259
ENSG05220010700	PRPSAP2	protein_coding	17	+	24.3657	18.5231	27.2002	29.2446	0.39624
ENSG05220030774	SRSF10	protein_coding	1	-	52.7634	39.0198	58.7284	62.0548	0.396119
ENSG05220058211	PANK1	protein_coding	10	-	10.3531	10.4269	13.4481	13.8814	0.395259
ENSG05220010073	PRMT2	protein_coding	21	+	61.3527	43.6346	68.5107	69.5644	0.395239
ENSG05220048522	RSPRY1	protein_coding	16	+	30.0703	19.904	31.969	33.7519	0.395167
ENSG05220029111	TTF2	protein_coding	1	+	20.2879	14.8245	25.1802	20.9873	0.394898
ENSG05220040586	B4GALT5	protein_coding	20	-	158.578	119.184	190.849	174.289	0.394592
ENSG05220045412	SSBP1	protein_coding	7	+	72.5014	38.7471	66.2703	79.9683	0.394539
ENSG05220057753	MCM7	protein_coding	7	-	369.126	274.816	430.584	415.686	0.394187
ENSG05220024644	TNNT1	protein_coding	19	-	63.5962	73.5446	92.9387	87.2698	0.394009
ENSG05220059159	SLC24A1	protein_coding	15	+	6.72116	5.39676	8.52213	7.39728	0.393644
ENSG05220039577	LTV1	protein_coding	6	+	117.198	58.604	112.003	118.926	0.393497
ENSG05220058048	PEAK1	protein_coding	15	-	7.60152	6.039	11.1459	6.77145	0.393459
ENSG05220055528	MCM3	protein_coding	6	-	297.177	201.593	345.582	309.411	0.393104
ENSG05220030281	CPED1	protein_coding	7	+	17.994	15.0232	22.2001	21.1558	0.393009
ENSG05220019314	CTNNAL1	protein_coding	9	-	122.435	89.1231	130.379	147.387	0.392818
ENSG05220047194	THG1L	protein_coding	5	+	28.8873	17.463	29.5204	31.3181	0.392403
ENSG05220021310	IKBKB	protein_coding	8	+	34.2772	26.1698	39.3456	39.9894	0.392286
ENSG05220004320	RBFOX2	protein_coding	22	-	82.3575	64.5082	102.345	90.3798	0.392046
ENSG05220031070	CLU	protein_coding	8	-	19.9401	20.4309	29.6841	23.291	0.391994
ENSG05220048811	MTFR1	protein_coding	8	+	29.0173	18.5437	30.4644	31.9363	0.391785
ENSG05220001188	DKC1	protein_coding	X	+	132.035	70.7769	128.933	137.101	0.391469
ENSG05220051224	KLHL2	protein_coding	4	+	28.3538	19.3519	31.882	30.6913	0.391387
ENSG05220010332	RRBP1	protein_coding	20	-	250.204	169.556	326.069	224.451	0.39123
ENSG05220004008	SEPTIN6	protein_coding	X	-	11.6302	10.1474	14.4752	14.0844	0.391127
ENSG05220051521	EXOG	protein_coding	3	+	14.8267	11.4151	16.7122	17.7001	0.391057
ENSG05220036883	PARP2	protein_coding	14	+	46.6774	32.3075	48.711	54.8646	0.391034
ENSG05220005138	TRMT6	protein_coding	20	-	32.4276	18.1916	30.8501	35.5257	0.390973
ENSG05220034062	HIRIP3	protein_coding	16	-	65.7674	40.6142	70.6614	68.7924	0.39054
ENSG05220014682	RPA3	protein_coding	7	-	25.7712	17.8566	27.1058	30.055	0.389778
ENSG05220012424	RTF2	protein_coding	20	+	96.4045	58.8275	98.3322	104.987	0.389321
ENSG05220023305	SRSF11	protein_coding	1	+	56.5469	42.6966	64.5154	65.4509	0.389092
ENSG05220058566	GPBP1	protein_coding	5	+	33.6183	23.1568	35.6196	38.7207	0.388887
ENSG05220018325	PRIMPOL	protein_coding	4	+	19.6756	14.2663	20.9998	23.4419	0.388847
ENSG05220049886	HNRNPA3	protein_coding	2	+	284.2	139.129	271.486	282.596	0.388318
ENSG05220036454	ZSCAN9	protein_coding	6	+	12.254	8.27749	12.5304	14.341	0.388233
ENSG05220051015	COPB2	protein_coding	3	-	53.338	36.8176	61.2187	56.7728	0.388193
ENSG05220043346	SECISBP2L	protein_coding	15	-	21.7757	16.7239	26.829	23.5488	0.387947
ENSG05220043162	SLC2A12	protein_coding	6	-	7.48748	6.50977	10.5112	7.80033	0.387611
ENSG05220022508	CYP2R1	protein_coding	11	-	6.60337	5.51493	8.3516	7.49511	0.386996
ENSG05220052403	POLR3GL	protein_coding	1	+	38.318	25.3937	37.4223	45.873	0.386677
ENSG05220029769	RWDD3	protein_coding	1	+	19.5953	11.1363	20.2888	19.8718	0.386058
ENSG05220032697	CLK2	protein_coding	1	-	25.6782	33.1761	37.7535	39.1555	0.386004
ENSG05220049791	FAM98A	protein_coding	2	-	82.9509	48.2143	86.5192	84.8834	0.386004
ENSG05220002591	MSL3	protein_coding	X	+	14.541	11.8035	16.0898	18.3348	0.385939
ENSG05220014958	GEMIN2	protein_coding	14	+	14.3597	10.2967	16.0949	16.1217	0.385839
ENSG05220013226	HSPA1B	protein_coding	6	+	96.0215	78.4546	127.792	100.173	0.385782
ENSG05220029208	SACS	protein_coding	13	-	16.7788	13.5469	26.1529	13.4676	0.385705
ENSG05220028886	ATPSCKMT	protein_coding	5	-	21.2166	12.3894	20.3096	23.5941	0.385619
ENSG05220013238	STXBP1	protein_coding	9	+	32.2467	32.5059	43.9009	40.6863	0.385501
ENSG05220048723	HNRNPU	protein_coding	1	-	128.201	71.9903	140.618	120.891	0.385485
ENSG05220011450	ZNF146	protein_coding	19	+	85.4287	50.9936	84.8839	93.317	0.385425
ENSG05220054811	KIFAP3	protein_coding	1	-	19.202	11.204	19.4901	20.2252	0.38534
ENSG05220032483	CRBN	protein_coding	3	-	9.12311	6.82967	10.0243	10.8107	0.385201
ENSG05220022805	AP4B1	protein_coding	1	-	13.5266	9.08058	13.3732	16.1525	0.385195
ENSG05220032640	RBBP4	protein_coding	1	+	89.3805	57.5004	94.9455	96.879	0.38514
ENSG05220027237	UBXN7	protein_coding	3	-	17.3364	11.2992	20.0943	17.3004	0.385024
ENSG05220048782	CARHSP1	protein_coding	16	-	46.6042	46.5884	62.9001	58.7767	0.384766
ENSG05220032801	CDC6	protein_coding	17	+	82.3111	53.1897	85.1142	91.7906	0.384672
ENSG05220038410	ZNHIT6	protein_coding	1	-	28.5896	16.1048	29.3192	29.0264	0.384528
ENSG05220032779	PBXIP1	protein_coding	1	-	41.6603	35.8369	58.1863	42.9776	0.38448
ENSG05220031097	MDN1	protein_coding	6	-	7.34385	5.6567	12.2181	4.75189	0.384411
ENSG05220024531	PSMB1	protein_coding	6	-	257.114	160.069	251.136	293.367	0.384259
ENSG05220059337	ITGBL1	protein_coding	13	+	29.6432	15.8381	31.3533	28.007	0.384226
ENSG05220048268	STX6	protein_coding	1	-	30.2598	21.2928	32.3881	34.8871	0.384033
ENSG05220030608	SNAP23	protein_coding	15	+	33.8035	22.8559	35.0996	38.821	0.38366
ENSG05220004042	XPNPEP1	protein_coding	10	-	73.9703	51.0976	81.0677	82.098	0.383626
ENSG05220023455	ABTB1	protein_coding	3	+	7.62302	12.8516	13.323	13.387	0.383546
ENSG05220022172	GOT1	protein_coding	10	-	221.652	169.962	256.699	254.126	0.383397
ENSG05220051254	CCDC18	protein_coding	1	+	12.7064	8.14473	13.5359	13.6613	0.383335
ENSG05220036022	TNFSF9	protein_coding	19	+	25.0943	41.0349	41.238	45.01	0.383206
ENSG05220052777	PSMD7	protein_coding	16	+	202.05	126.71	203.008	225.679	0.382886
ENSG05220047913	GALNT1	protein_coding	18	+	114.8	82.6368	125.069	132.309	0.382499
ENSG05220039214	ISY1	protein_coding	3	-	45.2673	30.7691	49.2303	49.8766	0.382295
ENSG05220051470	CIR1	protein_coding	2	-	20.0985	11.4677	20.5037	20.623	0.381697
ENSG05220045913	KANSL2	protein_coding	12	-	37.6669	24.211	39.3807	41.2374	0.381679
ENSG05220026358	MED31	protein_coding	17	-	21.9335	16.331	23.7252	26.1254	0.381604
ENSG05220030678	AARSD1	protein_coding	17	-	31.3863	21.2709	31.7621	36.8202	0.381205
ENSG05220052010	DNAJC21	protein_coding	5	+	20.3428	13.7809	21.1035	23.3256	0.38073
ENSG05220049069	NTNG1	protein_coding	1	+	8.83317	7.32225	11.1308	9.90301	0.38069
ENSG05220045158	MAGOH	protein_coding	1	-	99.0342	41.9707	87.401	96.1056	0.380087
ENSG05220059099	FKBP14	protein_coding	7	-	24.1155	18.6936	28.2447	27.4567	0.379799
ENSG05220038358	C1orf52	protein_coding	1	-	18.5115	12.2249	19.9629	20.025	0.379613
ENSG05220057430	NAB1	protein_coding	2	+	23.016	18.9886	26.5803	28.0621	0.379471
ENSG05220009195	GNL1	protein_coding	6	-	38.767	30.5732	46.0058	44.1917	0.379395
ENSG05220033776	FBXO34	protein_coding	14	+	19.5303	14.9218	22.1739	22.6373	0.379267
ENSG05220014476	ZDHHC13	protein_coding	11	+	16.5012	11.9784	17.5368	19.4953	0.378846
ENSG05220005454	GOPC	protein_coding	6	-	52.3642	39.2939	59.8493	59.3117	0.378578
ENSG05220021277	GINS4	protein_coding	8	+	38.6003	26.6659	42.2879	42.5603	0.378547
ENSG05220050310	TRIT1	protein_coding	1	-	13.9466	7.30587	13.8447	13.7801	0.378335
ENSG05220043608	UBTD2	protein_coding	5	-	34.0708	28.4038	38.9281	42.276	0.378282
ENSG05220008786	PRKDC	protein_coding	8	-	73.4915	60.269	126.118	47.7427	0.37828
ENSG05220050366	SF3A3	protein_coding	1	-	162.534	102.998	172.082	173.038	0.378216
ENSG05220030926	SARAF	protein_coding	8	-	180.467	150.133	213.455	216.217	0.37815
ENSG05220038522	SELENOF	protein_coding	1	-	267.667	163.984	254.162	306.807	0.378058
ENSG05220042671	PSMA5	protein_coding	1	-	112.193	59.7087	101.512	121.889	0.378048
ENSG05220042239	AP2B1	protein_coding	17	+	243.742	203.592	318.273	263.067	0.37803
ENSG05220015261	COPA	protein_coding	1	-	139.894	109.752	180.241	144.158	0.377884
ENSG05220057527	SF3B1	protein_coding	2	-	106.502	64.4108	117.102	104.918	0.377424
ENSG05220000762	THOC2	protein_coding	X	-	19.3035	14.8509	24.6615	19.7053	0.377411
ENSG05220015149	CYCS	protein_coding	7	-	171.836	87.8504	157.697	179.619	0.377329
ENSG05220007373	SART1	protein_coding	11	+	77.5906	46.5211	84.2326	76.9593	0.377141
ENSG05220051103	STAG1	protein_coding	3	-	39.9257	28.7207	47.2442	41.8977	0.376921
ENSG05220014758	PAF1	protein_coding	19	-	161.231	110.674	184.546	168.533	0.376888
ENSG05220054571	PDS5B	protein_coding	13	+	10.8269	7.92624	13.3636	10.9872	0.376833
ENSG05220034164	COL8A1	protein_coding	3	+	138.859	161.803	207.748	182.594	0.376593
ENSG05220037024	SMU1	protein_coding	9	-	43.1663	26.3763	43.1124	47.1545	0.376299
ENSG05220045001	C2orf76	protein_coding	2	-	10.6109	8.43054	13.6082	11.1075	0.376284
ENSG05220023323	ATP11C	protein_coding	X	-	25.1852	18.2325	31.2498	25.1036	0.37622
ENSG05220036050	SAFB2	protein_coding	19	-	46.2942	30.7099	53.5242	46.4077	0.376009
ENSG05220022397	UFC1	protein_coding	1	+	138.391	95.5818	148.198	155.259	0.375148
ENSG05220020019	CHD6	protein_coding	20	-	8.42711	7.11121	12.9701	7.18181	0.375087
ENSG05220056928	PLK4	protein_coding	4	+	42.4461	31.5969	46.6842	49.3238	0.37479
ENSG05220050702	SEPTIN10	protein_coding	2	-	113.486	91.2582	121.712	143.738	0.374618
ENSG05220051724	UBR7	protein_coding	14	+	109.055	81.9807	117.959	129.694	0.374479
ENSG05220010392	SEC23B	protein_coding	20	+	80.2528	63.8786	94.7716	92.0717	0.374444
ENSG05220009272	SS18	protein_coding	18	-	58.0341	50.2539	71.7066	68.6484	0.374207
ENSG05220010615	POLR1C	protein_coding	6	+	29.7576	19.3566	32.754	30.9009	0.374132
ENSG05220014518	NCR3LG1	protein_coding	11	+	12.208	9.04559	16.0149	11.5281	0.373974
ENSG05220048246	DHX9	protein_coding	1	+	192.799	134.184	236.69	186.942	0.373597
ENSG05220047193	SRSF1	protein_coding	17	-	297.537	192.357	305.476	329.095	0.373313
ENSG05220003033	WDR20	protein_coding	14	+	23.1076	16.7192	24.6955	26.8926	0.373298
ENSG05220005607	MSN	protein_coding	X	+	903.003	718.296	1109.43	990.616	0.373267
ENSG05220054755	RIOK2	protein_coding	5	-	23.4784	13.0094	22.006	25.2556	0.373251
ENSG05220050794	TMA16	protein_coding	4	+	34.5829	23.79	33.8651	41.7281	0.372959
ENSG05220025203	PPIG	protein_coding	2	+	18.3494	10.8045	19.5507	18.2011	0.372862
ENSG05220014972	SEC23A	protein_coding	14	-	80.1216	59.928	90.6396	90.7005	0.37276
ENSG05220031438	TCAF1	protein_coding	7	-	21.4095	15.8929	26.206	22.0898	0.372629
ENSG05220005789	VCP	protein_coding	9	-	263.085	186.784	308.346	274.043	0.372478
ENSG05220041060	TACC2	protein_coding	10	+	10.5971	10.2885	13.9186	13.1153	0.372261
ENSG05220010447	CRNKL1	protein_coding	20	-	31.0155	19.6055	32.7094	32.8133	0.372258
ENSG05220005523	ZUP1	protein_coding	6	-	16.0559	12.3981	17.2833	19.5469	0.372252
ENSG05220033244	CDK11A	protein_coding	1	-	15.4052	10.466	16.7555	16.7299	0.372186
ENSG05220046962	YAE1	protein_coding	7	+	10.714	8.09362	11.3971	12.9446	0.372113
ENSG05220028116	CAMK4	protein_coding	5	+	8.02757	6.47897	9.55413	9.21857	0.371933
ENSG05220045381	FMC1	protein_coding	7	+	28.1298	18.3744	32.0524	28.1208	0.371761
ENSG05220005836	MORF4L2	protein_coding	X	-	632.001	402.073	634.528	703.437	0.3717
ENSG05220043925	EIF4B	protein_coding	12	+	501.058	289.43	530.983	491.577	0.371372
ENSG05220034145	TBC1D23	protein_coding	3	+	43.1545	30.6303	42.9531	52.4631	0.370911
ENSG05220015823	SEC63	protein_coding	6	-	50.708	30.7935	55.007	50.3763	0.370748
ENSG05220030039	THTPA	protein_coding	14	+	9.08798	6.00889	9.27519	10.242	0.370494
ENSG05220016750	PTRH2	protein_coding	17	-	24.5537	13.6717	24.1495	25.2673	0.37047
ENSG05220058373	ABCC4	protein_coding	13	-	23.1643	16.7867	28.5825	23.0633	0.37042
ENSG05220017137	SLC12A6	protein_coding	15	-	10.7973	9.55879	14.7331	11.5797	0.370305
ENSG05220049735	MTREX	protein_coding	5	+	59.2562	37.1918	65.4598	59.2012	0.370189
ENSG05220059133	PCLAF	protein_coding	15	-	126.025	82.6347	128.368	141.281	0.369934
ENSG05220039487	RIC1	protein_coding	9	+	17.8874	14.2338	21.6449	19.8652	0.369934
ENSG05220048838	TMEM186	protein_coding	16	-	19.7198	12.946	17.6558	24.553	0.369766
ENSG05220040819	RAMAC	protein_coding	15	+	32.4106	19.7409	34.6762	32.7029	0.369593
ENSG05220007656	MAFF	protein_coding	22	+	16.774	17.1116	21.0075	22.7707	0.369539
ENSG05220045336	LUC7L2	protein_coding	7	+	64.3358	42.6173	70.8933	67.2744	0.369444
ENSG05220038378	CCN1	protein_coding	1	+	806.362	693.864	981.808	955.802	0.369098
ENSG05220034657	GLT8D1	protein_coding	3	-	53.0082	46.5303	62.7468	65.8095	0.369073
ENSG05220010176	PUM3	protein_coding	9	-	87.7612	57.5195	91.3963	96.2363	0.369067
ENSG05220011014	BDH2	protein_coding	4	-	12.2166	7.87825	11.6788	14.2676	0.368708
ENSG05220000634	SPIN2B	protein_coding	X	-	12.5749	11.1323	16.0448	14.5638	0.368606
ENSG05220043717	VOPP1	protein_coding	7	-	97.6064	76.0632	104.812	119.402	0.36853
ENSG05220041218	RECQL	protein_coding	12	-	142.96	89.0218	151.16	148.333	0.368513
ENSG05220003946	C1GALT1C1	protein_coding	X	-	91.3332	53.1048	91.7683	94.698	0.368465
ENSG05220021032	SMC5	protein_coding	9	+	26.9308	23.2716	34.5972	30.2097	0.368391
ENSG05220008504	MYL12B	protein_coding	18	+	887.395	614.527	928.206	1010.28	0.368119
ENSG05220050494	ELP6	protein_coding	3	-	50.5493	32.94	52.4575	55.2924	0.368022
ENSG05220048384	CEP83	protein_coding	12	-	7.92253	6.51925	9.32659	9.30609	0.367588
ENSG05220036192	SRSF4	protein_coding	1	-	49.6584	33.189	55.0821	51.8	0.367492
ENSG05220006207	RBBP7	protein_coding	X	-	132.366	89.8643	136.706	149.985	0.367441
ENSG05220043329	SGK1	protein_coding	6	-	30.4366	21.7948	32.1557	35.2221	0.367354
ENSG05220009752	HNRNPK	protein_coding	9	-	783.304	506.046	809.574	853.441	0.367158
ENSG05220004045	SMC3	protein_coding	10	+	137.119	81.0237	148.064	133.241	0.366862
ENSG05220054407	KCNQ5	protein_coding	6	+	12.326	8.73483	15.5532	11.6051	0.366831
ENSG05220033176	FBN2	protein_coding	5	-	34.9203	31.5886	63.3357	22.4102	0.366522
ENSG05220033267	RAD21	protein_coding	8	-	214.479	140.452	224.109	233.466	0.366467
ENSG05220025673	VPS36	protein_coding	13	-	18.66	13.8133	19.0806	22.7762	0.366204
ENSG05220035826	ZFP90	protein_coding	16	+	11.6142	10.4884	14.7684	13.7158	0.365939
ENSG05220031898	ATXN7L3B	protein_coding	12	+	57.1527	42.3693	62.7617	65.4889	0.365879
ENSG05220001213	ARMCX6	protein_coding	X	-	55.3245	22.0748	48.2172	51.4803	0.365238
ENSG05220004555	TGIF2	protein_coding	20	+	21.5835	21.8137	26.0229	29.8718	0.365109
ENSG05220058011	PLSCR4	protein_coding	3	-	11.2779	8.48249	12.9183	12.5316	0.365046
ENSG05220030044	LAP3	protein_coding	4	+	48.4564	27.358	47.1352	50.506	0.36502
ENSG05220052741	KIF20A	protein_coding	5	+	193.714	148.065	235.109	205.035	0.364911
ENSG05220031722	PHF6	protein_coding	X	+	31.444	22.5725	34.7566	34.7937	0.364655
ENSG05220031559	REV1	protein_coding	2	-	14.4844	10.7869	17.2753	15.2608	0.364542
ENSG05220037380	TIGAR	protein_coding	12	+	11.4042	7.70249	11.6842	12.9118	0.364345
ENSG05220021972	ALDH18A1	protein_coding	10	-	202.555	137.899	232.646	205.602	0.364289
ENSG05220013416	SOCS6	protein_coding	18	+	22.9076	19.3266	28.4153	25.9488	0.364243
ENSG05220039803	C5orf34	protein_coding	5	-	14.2442	10.7664	14.6837	17.5101	0.364241
ENSG05220046447	RAD51	protein_coding	15	+	34.7824	22.7347	32.4814	41.5481	0.364109
ENSG05220030983	PNRC1	protein_coding	6	+	9.74516	16.1594	17.3809	15.9579	0.363998
ENSG05220038069	PSMD13	protein_coding	11	+	132.229	81.8993	130.733	144.832	0.363915
ENSG05220039198	ATP2C1	protein_coding	3	+	84.3501	59.3251	96.0436	88.8272	0.363706
ENSG05220016077	TIFA	protein_coding	4	-	14.6449	13.5066	17.9576	18.254	0.363241
ENSG05220033693	KCNMA1	protein_coding	10	-	26.5279	23.1082	35.222	28.6147	0.362999
ENSG05220032451	CNOT6	protein_coding	5	+	37.7952	26.0785	42.8597	39.2783	0.362827
ENSG05220037077	LPCAT1	protein_coding	5	-	67.5716	68.4367	89.1492	85.7299	0.362663
ENSG05220009445	HDHD2	protein_coding	18	-	26.4243	16.8071	26.6942	28.8863	0.362499
ENSG05220040457	WSB1	protein_coding	17	+	27.2649	18.9752	30.6728	28.7745	0.362467
ENSG05220045223	DPCD	protein_coding	10	+	72.1006	50.8714	75.3425	82.7421	0.362365
ENSG05220012194	TFB1M	protein_coding	6	-	16.5424	11.9701	16.2762	20.3761	0.362305
ENSG05220017852	TTC23	protein_coding	15	-	9.59007	7.72951	11.6371	10.6252	0.3622
ENSG05220033750	DLGAP5	protein_coding	14	-	137.985	89.7984	145.788	146.994	0.362168
ENSG05220032688	G0S2	protein_coding	1	+	269.541	279.612	345.4	360.408	0.362069
ENSG05220013629	CCDC47	protein_coding	17	-	103.104	56.8732	106.53	99.0145	0.361583
ENSG05220043740	LANCL2	protein_coding	7	+	20.9986	18.3923	23.9997	26.6104	0.361561
ENSG05220011532	ITSN1	protein_coding	21	+	10.8662	8.80371	13.5671	11.6984	0.361176
ENSG05220039132	HMCES	protein_coding	3	+	65.8832	47.9277	73.5965	72.5026	0.360309
ENSG05220001533	BMS1	protein_coding	10	+	43.1515	26.7075	49.0663	40.6029	0.360166
ENSG05220056326	RCC2	protein_coding	1	-	176.256	154.655	218.973	205.72	0.359977
ENSG05220053379	MAT2B	protein_coding	5	+	64.1693	43.4842	65.1902	72.9592	0.359835
ENSG05220025658	SUGT1	protein_coding	13	+	16.6206	10.0872	16.7712	17.494	0.359482
ENSG05220007359	CAAP1	protein_coding	9	-	25.0284	17.5045	25.6679	28.8969	0.359393
ENSG05220037042	CHMP5	protein_coding	9	+	131.684	71.724	120.155	140.751	0.359159
ENSG05220029744	DPYD	protein_coding	1	-	35.4595	21.9215	37.6418	35.9373	0.358722
ENSG05220026134	MRNIP	protein_coding	5	-	5.01497	5.96553	6.27229	7.80679	0.35861
ENSG05220049626	PDE8A	protein_coding	15	+	10.2073	10.2596	12.0992	14.1422	0.358545
ENSG05220017723	PSIP1	protein_coding	9	-	77.7579	62.3607	89.5387	90.0984	0.358436
ENSG05220039543	KBTBD4	protein_coding	11	-	35.6379	29.2548	40.1777	42.9927	0.358014
ENSG05220059128	SNX1	protein_coding	15	+	46.0406	33.9756	52.1551	50.3784	0.357734
ENSG05220013563	PIKFYVE	protein_coding	2	+	14.3816	10.1695	19.5192	11.9372	0.357563
ENSG05220050226	ALDH9A1	protein_coding	1	-	134.933	84.781	139.944	141.526	0.357353
ENSG05220036353	BTBD19	protein_coding	1	+	6.84689	12.8002	10.9107	14.2584	0.35734
ENSG05220041531	INTS13	protein_coding	12	-	72.7127	51.1025	78.0202	80.5856	0.357258
ENSG05220055196	COG3	protein_coding	13	+	13.5157	10.6051	16.7417	14.1523	0.357049
ENSG05220030982	CCDC25	protein_coding	8	-	42.3984	30.2053	43.0632	49.918	0.356894
ENSG05220046767	PRDX5	protein_coding	11	+	743.583	638.24	901.532	867.844	0.356668
ENSG05220009086	APBB2	protein_coding	4	-	34.4241	29.4745	42.6508	39.1611	0.356526
ENSG05220036820	OSTC	protein_coding	4	+	203.323	141.724	209.917	231.835	0.356443
ENSG05220038580	PTPN14	protein_coding	1	-	27.8514	24.6958	42.6544	24.6155	0.356346
ENSG05220031956	ANTXR2	protein_coding	4	-	70.4944	54.6599	85.5729	74.639	0.356274
ENSG05220017665	TCP11L1	protein_coding	11	+	13.5837	11.8597	15.9494	16.6055	0.355581
ENSG05220052606	WDR41	protein_coding	5	-	22.677	14.7925	22.9348	25.0074	0.355579
ENSG05220012986	H2AZ2	protein_coding	7	-	153.327	105.988	160.892	170.9	0.355577
ENSG05220037415	HMGN2	protein_coding	1	+	816.364	520.474	783.103	927.202	0.355428
ENSG05220037356	GGNBP2	protein_coding	17	+	27.2937	17.4418	28.6805	28.5494	0.355352
ENSG05220005925	TSC22D3	protein_coding	X	-	17.4975	15.8724	22.6459	20.0437	0.355339
ENSG05220037552	MRPL51	protein_coding	12	-	378.566	243.775	367.719	428.42	0.355317
ENSG05220034510	ACOX1	protein_coding	17	-	15.4171	10.9176	18.3571	15.3306	0.355258
ENSG05220042145	COQ7	protein_coding	16	+	17.4947	11.2748	16.6913	20.1066	0.355083
ENSG05220027945	TPST1	protein_coding	7	+	41.9555	33.3958	45.7303	50.6393	0.354945
ENSG05220045185	WBP1L	protein_coding	10	+	41.9043	40.1787	52.8744	52.0899	0.354742
ENSG05220005813	TPM2	protein_coding	9	-	936.063	756.896	1087.58	1077.26	0.354714
ENSG05220040499	DDX27	protein_coding	20	+	43.203	28.7849	48.6185	43.4281	0.354611
ENSG05220035581	DNAJC6	protein_coding	1	+	17.6846	15.022	22.0005	19.8177	0.354549
ENSG05220048474	VPS29	protein_coding	12	-	142.282	83.0446	131.426	156.649	0.354423
ENSG05220049427	PHAX	protein_coding	5	+	65.8183	44.1022	70.6971	69.8297	0.354385
ENSG05220058065	TSPAN3	protein_coding	15	-	127.142	97.3216	139.7	147.171	0.353921
ENSG05220044756	RFC1	protein_coding	4	-	50.7749	36.7846	58.3328	53.5671	0.353872
ENSG05220004936	GABBR1	protein_coding	6	-	5.63896	7.76104	7.76937	9.35517	0.353833
ENSG05220038055	XPC	protein_coding	3	-	45.7497	31.7639	52.0679	46.9783	0.353652
ENSG05220057341	PAN2	protein_coding	12	-	11.5317	10.924	15.065	13.6268	0.353556
ENSG05220056855	SEPTIN11	protein_coding	4	+	144.889	111.815	168.05	159.888	0.353318
ENSG05220056109	CILK1	protein_coding	6	-	15.2626	13.797	18.3646	18.7548	0.353157
ENSG05220001189	TMSB15A	protein_coding	X	-	48.5951	34.4316	49.7013	56.3338	0.352894
ENSG05220054615	PDCD10	protein_coding	3	-	62.5057	36.3437	57.943	68.2856	0.352733
ENSG05220055791	FAM72B	protein_coding	1	-	8.73343	6.52643	9.10664	10.3796	0.352713
ENSG05220019294	TCEA1	protein_coding	8	-	130.574	90.7315	127.629	154.95	0.352618
ENSG05220015561	XPA	protein_coding	9	-	16.1379	12.632	17.673	19.0589	0.352477
ENSG05220047859	TDG	protein_coding	12	+	29.2537	19.1546	28.5377	33.264	0.352394
ENSG05220049006	PRMT6	protein_coding	1	+	25.5821	20.1621	27.4734	30.9239	0.352314
ENSG05220000300	DCUN1D2	protein_coding	13	-	8.47431	7.23809	10.6096	9.44869	0.352298
ENSG05220056427	ARF4	protein_coding	3	-	564.019	427.525	601.969	663.544	0.351974
ENSG05220022121	TRIB2	protein_coding	2	+	9.13188	9.19516	12.9049	10.4809	0.351657
ENSG05220058484	THAP10	protein_coding	15	-	21.7505	23.6782	27.6514	30.3088	0.35146
ENSG05220029420	PPP1R12A	protein_coding	12	-	43.7425	32.2053	53.4567	43.4412	0.351456
ENSG05220011576	MRPS6	protein_coding	21	+	42.0743	32.6007	43.5633	51.7017	0.351321
ENSG05220005821	PRPS1	protein_coding	X	+	174.617	96.2639	170.239	175.303	0.351205
ENSG05220007074	RIOK1	protein_coding	6	+	29.1377	18.8143	30.1689	30.9966	0.351126
ENSG05220005564	PJA1	protein_coding	X	-	25.0922	15.8011	25.1598	26.9842	0.350636
ENSG05220036984	APTX	protein_coding	9	-	10.1534	6.97767	10.3134	11.5299	0.350578
ENSG05220051971	HSBP1	protein_coding	16	+	51.9426	37.6536	54.8374	59.3931	0.35044
ENSG05220019204	RBL2	protein_coding	16	+	24.5973	20.3449	29.113	28.1679	0.349981
ENSG05220011518	TMEM50B	protein_coding	21	-	23.8093	20.6659	26.4408	30.2293	0.349586
ENSG05220029590	KRBOX4	protein_coding	X	+	10.0485	8.99116	11.5132	12.7466	0.349559
ENSG05220045733	ZNF664	protein_coding	12	+	111.028	71.9562	114.068	118.998	0.349016
ENSG05220006011	HNRNPM	protein_coding	19	+	321.771	237.632	359.807	352.623	0.34886
ENSG05220051192	MTF2	protein_coding	1	+	15.3558	8.95399	15.3396	15.6092	0.348348
ENSG05220033322	CDK11B	protein_coding	1	-	65.0166	45.1848	73.5288	66.734	0.347991
ENSG05220012356	ESCO1	protein_coding	18	-	7.21588	5.28563	8.31774	7.59395	0.347986
ENSG05220057941	TFDP2	protein_coding	3	-	9.96056	8.30085	11.9475	11.2926	0.347819
ENSG05220037027	NDUFB6	protein_coding	9	-	95.9639	83.0217	101.185	126.586	0.347738
ENSG05220004620	TP53INP2	protein_coding	20	+	34.974	36.6541	43.9847	47.1376	0.347279
ENSG05220027642	CEMIP	protein_coding	15	+	11.4378	9.90405	16.9727	10.1701	0.346885
ENSG05220004694	PITPNB	protein_coding	22	-	85.5248	53.4901	84.0007	92.7864	0.346774
ENSG05220007236	UBE2C	protein_coding	20	+	509.388	425.953	549.196	640.059	0.346493
ENSG05220039787	PTGER4	protein_coding	5	+	9.59451	12.9978	14.4895	14.2335	0.346374
ENSG05220042991	NOP9	protein_coding	14	+	36.7954	25.4619	42.538	36.607	0.346255
ENSG05220014734	CYTH3	protein_coding	7	-	47.3859	47.2048	59.2104	61.0184	0.346011
ENSG05220003354	EWSR1	protein_coding	22	+	165.796	124.34	189.406	179.359	0.345972
ENSG05220005267	CA11	protein_coding	19	-	11.4761	20.8929	19.9702	21.1697	0.345927
ENSG05220038122	HRH1	protein_coding	3	+	13.1951	10.3089	15.6486	14.2174	0.345602
ENSG05220040480	SDF2	protein_coding	17	-	57.2998	37.1376	62.173	57.8145	0.345454
ENSG05220002188	XRCC6	protein_coding	22	+	767.777	529.5	799.146	848.999	0.345357
ENSG05220013623	SELENOI	protein_coding	2	+	27.7915	22.1321	36.4408	26.9768	0.345161
ENSG05220030842	LUZP1	protein_coding	1	-	47.1453	37.0032	58.7618	48.1076	0.344839
ENSG05220023646	C11orf80	protein_coding	11	+	16.3482	15.0225	19.9775	19.8399	0.34398
ENSG05220058857	MRE11	protein_coding	11	-	19.0868	12.009	19.6104	19.8543	0.343843
ENSG05220036950	ACO1	protein_coding	9	+	85.9634	71.0416	101.618	97.6415	0.343837
ENSG05220056798	TOMM20	protein_coding	1	-	250.428	165.572	249.276	278.668	0.343805
ENSG05220058255	REXO5	protein_coding	16	+	10.9217	7.65008	11.9706	11.5987	0.343798
ENSG05220025187	PSMD14	protein_coding	2	+	102.883	52.8707	92.7201	104.927	0.343659
ENSG05220010577	RPL7L1	protein_coding	6	+	106.209	66.0078	101.675	116.834	0.343469
ENSG05220026428	TCF12	protein_coding	15	+	39.4106	34.7347	51.6194	42.4429	0.343263
ENSG05220041942	SOD1	protein_coding	21	+	329.875	191.46	320.671	340.704	0.343254
ENSG05220027146	NCBP2	protein_coding	3	-	73.0124	43.4435	70.1911	77.5314	0.343106
ENSG05220045783	GATAD2B	protein_coding	1	-	13.4579	10.7503	16.881	13.826	0.343072
ENSG05220019368	CHCHD7	protein_coding	8	+	16.75	9.16014	15.2907	17.5737	0.343014
ENSG05220023565	C2orf74	protein_coding	2	+	14.8605	7.6828	15.0018	13.5922	0.34301
ENSG05220049354	PARD3	protein_coding	10	-	31.8439	23.3767	35.7483	34.2875	0.342886
ENSG05220041243	WDR26	protein_coding	1	-	42.453	32.6944	48.9285	46.3762	0.342826
ENSG05220039441	MPDZ	protein_coding	9	-	16.2029	10.2957	20.0256	13.5802	0.342792
ENSG05220048070	PWP1	protein_coding	12	+	165.283	96.4571	156.635	175.303	0.342776
ENSG05220046554	RTN3	protein_coding	11	+	131.805	107.465	149.065	154.313	0.342478
ENSG05220035786	BUD23	protein_coding	7	+	31.4482	19.4427	30.1374	34.3872	0.342441
ENSG05220016824	ZC3H13	protein_coding	13	-	27.5433	16.0757	32.3647	22.9387	0.342409
ENSG05220057390	RBMS2	protein_coding	12	+	54.7798	47.0743	67.9356	61.2018	0.342403
ENSG05220032145	FH	protein_coding	1	-	48.0707	35.9189	50.6459	55.833	0.342285
ENSG05220015858	CDK19	protein_coding	6	-	19.6585	15.4144	23.1275	21.336	0.342264
ENSG05220017159	MEIS2	protein_coding	15	-	13.1519	11.4115	15.5061	15.6298	0.342068
ENSG05220044317	SPA17	protein_coding	11	+	12.745	7.85314	13.0076	13.0965	0.341761
ENSG05220057467	HIBCH	protein_coding	2	-	11.5028	5.89227	9.9605	12.0813	0.341566
ENSG05220015116	GJA1	protein_coding	6	+	355.36	234.039	381.515	365.274	0.341456
ENSG05220032279	GDI2	protein_coding	10	-	405.108	256.56	404.903	433.453	0.341454
ENSG05220036028	BTF3	protein_coding	5	+	273.552	204.793	292.518	313.413	0.341104
ENSG05220048190	RFC3	protein_coding	13	+	80.5215	63.6938	86.3657	96.302	0.340997
ENSG05220005084	RALBP1	protein_coding	18	+	41.3707	38.4624	49.6313	51.4851	0.340958
ENSG05220054127	NICN1	protein_coding	3	-	8.1679	7.52105	10.8732	8.99195	0.340494
ENSG05220037766	DZIP3	protein_coding	3	+	7.98202	6.23495	8.85283	9.14805	0.340452
ENSG05220042490	RPL14	protein_coding	3	+	270.483	164.287	276.971	273.445	0.340268
ENSG05220059449	DDX59	protein_coding	1	-	13.8873	9.27082	13.4525	15.8636	0.340176
ENSG05220013261	STK19	protein_coding	6	+	10.025	10.4336	12.2983	13.5957	0.339916
ENSG05220005871	BEX4	protein_coding	X	+	28.7806	20.8686	33.5055	29.3271	0.339744
ENSG05220025643	LRIG3	protein_coding	12	-	10.872	9.3207	14.3027	11.2498	0.339628
ENSG05220038967	EMC7	protein_coding	15	-	162.244	118.872	167.182	188.539	0.33958
ENSG05220025826	BLMH	protein_coding	17	-	54.1203	32.1215	51.6667	57.4597	0.339541
ENSG05220054772	ERAP1	protein_coding	5	-	34.4752	25.6487	43.2708	32.7874	0.339163
ENSG05220050865	SLC4A1AP	protein_coding	2	+	32.6512	20.4289	35.7492	31.3965	0.339125
ENSG05220030657	CAVIN1	protein_coding	17	-	793.65	771.598	993.963	986.05	0.339119
ENSG05220004581	RBM39	protein_coding	20	-	57.7625	43.1943	61.5935	66.0919	0.338855
ENSG05220016629	MED4	protein_coding	13	-	53.2395	36.1423	53.4715	59.5663	0.338752
ENSG05220004510	CPNE1	protein_coding	20	-	146.884	157.822	196.073	189.255	0.338671
ENSG05220011230	FANCL	protein_coding	2	-	48.2116	33.7474	49.7565	53.887	0.338656
ENSG05220021829	KMT5B	protein_coding	11	-	9.66295	6.23658	10.5232	9.57616	0.338165
ENSG05220013117	C1D	protein_coding	2	-	22.8317	15.9561	22.2235	26.8083	0.338118
ENSG05220050336	CAP1	protein_coding	1	+	839.739	586.317	906.014	896.473	0.337959
ENSG05220044884	FN3KRP	protein_coding	17	+	80.0722	47.2241	79.0014	81.8569	0.337601
ENSG05220015028	RNF146	protein_coding	6	+	40.0978	23.1792	40.542	39.4037	0.337341
ENSG05220018115	SLC4A8	protein_coding	12	+	6.21385	5.08721	8.10459	6.17162	0.337154
ENSG05220020313	SLC35F2	protein_coding	11	-	65.1016	49.0776	73.7161	70.5113	0.337046
ENSG05220009259	CCHCR1	protein_coding	6	-	20.2496	16.8374	24.0418	22.7908	0.336599
ENSG05220006105	FAM111A	protein_coding	11	+	44.9557	33.92	48.8632	50.7355	0.336548
ENSG05220042027	RWDD2B	protein_coding	21	-	30.4565	24.0156	31.1308	37.6496	0.33648
ENSG05220058174	ATAD1	protein_coding	10	-	50.3907	37.74	54.0362	57.2332	0.336339
ENSG05220045776	SERPINE2	protein_coding	2	-	147.264	134.502	177.653	178.077	0.336285
ENSG05220057840	GPD2	protein_coding	2	+	43.9436	30.9318	52.6385	41.882	0.336136
ENSG05220058719	OPTN	protein_coding	10	+	82.1209	52.1362	82.2257	87.2492	0.336074
ENSG05220000635	FAM104B	protein_coding	X	-	10.2238	7.77298	11.5196	11.1978	0.336064
ENSG05220045267	HSPB11	protein_coding	1	-	33.0601	20.9245	29.3124	38.829	0.335984
ENSG05220015036	TRMT11	protein_coding	6	+	12.9684	8.14737	12.2376	14.4141	0.335904
ENSG05220001679	SLC35A2	protein_coding	X	-	46.8024	44.7549	60.3007	55.2549	0.33584
ENSG05220049012	STXBP3	protein_coding	1	+	22.9612	16.0253	23.6419	25.5601	0.33574
ENSG05220012678	DLC1	protein_coding	8	-	68.3867	58.277	82.1951	77.6526	0.335694
ENSG05220049656	ABHD2	protein_coding	15	+	70.6884	56.1588	94.5017	65.561	0.335546
ENSG05220058658	FAM107B	protein_coding	10	-	45.9283	34.5008	47.4705	54.0054	0.335349
ENSG05220006328	TXLNG	protein_coding	X	+	32.8494	22.7146	34.8415	35.2499	0.335088
ENSG05220016954	NUDT1	protein_coding	7	+	35.2522	28.6041	41.1553	39.3936	0.335036
ENSG05220034169	CD47	protein_coding	3	-	39.4438	32.0833	45.0564	45.1564	0.334843
ENSG05220019047	CTPS1	protein_coding	1	+	60.8808	43.8866	64.5171	67.6148	0.334789
ENSG05220034812	SELENOK	protein_coding	3	-	39.035	30.8907	39.048	49.1339	0.33466
ENSG05220040960	INPP5F	protein_coding	10	+	23.2033	16.964	26.3646	24.2892	0.334646
ENSG05220001597	PQBP1	protein_coding	X	+	54.8013	39.8706	63.6017	55.7823	0.334602
ENSG05220035718	AK4	protein_coding	1	+	10.7838	8.32462	12.1665	11.9284	0.33452
ENSG05220056515	PSMD6	protein_coding	3	-	55.8855	35.4632	56.682	58.4871	0.334297
ENSG05220040426	YWHAG	protein_coding	7	-	491.505	304.572	498.722	504.883	0.334211
ENSG05220051543	CTDSPL	protein_coding	3	+	31.971	27.5481	36.1148	38.9131	0.334076
ENSG05220046880	PSMA2	protein_coding	7	-	60.1678	31.4367	52.1698	63.2944	0.333955
ENSG05220052993	DHFR	protein_coding	5	-	102.922	72.1317	102.075	118.568	0.333914
ENSG05220037188	STMN1	protein_coding	1	-	360.777	263.947	360.312	427.084	0.333869
ENSG05220021319	SFRP1	protein_coding	8	-	2157.85	1823.51	2584.48	2433.57	0.333868
ENSG05220057379	ZC3H10	protein_coding	12	+	5.16659	5.0878	6.20999	6.7142	0.333832
ENSG05220054160	IP6K2	protein_coding	3	-	35.6082	33.256	44.2351	42.5554	0.333782
ENSG05220013473	PNMA2	protein_coding	8	-	122.125	91.9502	132.317	137.472	0.333715
ENSG05220003169	USE1	protein_coding	19	+	16.8396	13.9204	19.9149	18.8492	0.333665
ENSG05220039958	PHB	protein_coding	17	-	179.08	135.862	197.401	199.476	0.333604
ENSG05220030679	STAT3	protein_coding	17	-	33.925	26.5248	41.2345	34.9378	0.333527
ENSG05220057407	PA2G4	protein_coding	12	+	476.266	345.552	507.139	528.339	0.333407
ENSG05220036320	RPA2	protein_coding	1	-	169.938	107.02	167.901	181.034	0.333291
ENSG05220050585	CLNS1A	protein_coding	11	-	76.9326	49.3487	75.749	83.3499	0.333282
ENSG05220025955	NBPF9	protein_coding	1	-	23.7867	16.2627	24.8804	25.5749	0.333224
ENSG05220055594	BET1	protein_coding	7	-	16.7299	10.7597	15.3561	19.2737	0.333128
ENSG05220056809	GGPS1	protein_coding	1	+	36.3492	22.2929	35.3887	38.4732	0.332894
ENSG05220017400	RTCB	protein_coding	22	-	169.657	99.0718	170.767	167.638	0.332599
ENSG05220027433	CEP76	protein_coding	18	-	7.13051	5.5214	7.54062	8.39131	0.332565
ENSG05220022361	TOMM40L	protein_coding	1	+	30.5967	26.2515	36.1714	35.4105	0.332481
ENSG05220008861	YWHAE	protein_coding	17	-	902.378	581.476	876.034	992.389	0.332472
ENSG05220048064	NFYB	protein_coding	12	-	39.3056	28.0573	38.7114	46.1098	0.332471
ENSG05220011296	CCT6A	protein_coding	7	+	437.171	265.566	426.091	458.721	0.332385
ENSG05220041804	TBCCD1	protein_coding	3	-	9.67504	7.83978	10.1319	11.9194	0.332292
ENSG05220054689	MYNN	protein_coding	3	+	12.5484	9.09762	14.3482	12.9031	0.332226
ENSG05220030238	ING3	protein_coding	7	+	11.7052	8.11141	11.6706	13.2765	0.332162
ENSG05220025405	NEXN	protein_coding	1	+	77.3299	40.8278	73.7086	75.0349	0.332114
ENSG05220057388	RPL41	protein_coding	12	+	2380.32	968.73	2041.3	2174.32	0.331996
ENSG05220040118	UNC119B	protein_coding	12	+	77.3419	56.4592	82.7157	85.669	0.331671
ENSG05220041166	ACBD3	protein_coding	1	-	66.7265	43.4619	69.6307	69.0379	0.331669
ENSG05220048128	NBEA	protein_coding	13	+	7.05561	5.04467	9.12757	6.0982	0.331475
ENSG05220035036	NXF1	protein_coding	11	-	45.5247	47.6679	57.8443	59.3855	0.331051
ENSG05220043525	RPL26L1	protein_coding	5	+	67.4623	43.2295	71.3538	67.8517	0.330667
ENSG05220054567	HMGB1	protein_coding	13	-	302.212	195.994	288.37	338.072	0.330439
ENSG05220011059	CFAP36	protein_coding	2	+	57.9211	36.9994	55.4408	63.9079	0.330391
ENSG05220059351	TMTC4	protein_coding	13	-	9.03016	7.90754	10.6812	10.6137	0.330268
ENSG05220057351	OS9	protein_coding	12	+	256.443	182.563	301.154	250.775	0.330242
ENSG05220056851	G3BP2	protein_coding	4	-	71.4743	46.7084	76.9639	71.6045	0.330109
ENSG05220051727	TTC8	protein_coding	14	+	14.8462	12.2226	15.6205	18.4072	0.330077
ENSG05220034586	EXOSC2	protein_coding	9	+	53.1241	31.1528	52.5269	53.4067	0.329951
ENSG05220005448	HDAC2	protein_coding	6	-	61.0189	46.038	64.7267	69.8397	0.329941
ENSG05220030041	RBM23	protein_coding	14	-	23.5614	19.522	27.3493	26.8046	0.329934
ENSG05220010622	HSP90AB1	protein_coding	6	+	3107.91	1943.15	3243.75	3104.39	0.329746
ENSG05220047454	MKKS	protein_coding	20	-	11.8481	9.51263	12.9858	13.8599	0.329728
ENSG05220035631	USP1	protein_coding	1	+	121.729	84.2504	121.764	137.088	0.329629
ENSG05220022340	AFMID	protein_coding	17	+	11.3729	11.6109	13.5056	15.3759	0.329531
ENSG05220058718	HSPA14	protein_coding	10	+	36.7164	25.5831	36.9274	41.3528	0.329428
ENSG05220018277	UFSP2	protein_coding	4	-	31.5808	26.2379	35.8492	36.7805	0.329025
ENSG05220041691	LPP	protein_coding	3	+	11.0696	10.6775	18.3473	8.96952	0.328967
ENSG05220051030	ARMC8	protein_coding	3	+	13.2265	10.5063	14.2676	15.5428	0.328939
ENSG05220044561	CSTF1	protein_coding	20	+	39.2816	30.1122	42.7825	44.3733	0.32879
ENSG05220039102	NUDT9	protein_coding	4	+	38.2899	20.9671	38.9142	35.506	0.328709
ENSG05220052840	IST1	protein_coding	16	+	58.6602	43.7893	62.8465	65.8165	0.328685
ENSG05220029421	BBS10	protein_coding	12	-	27.6422	19.4433	29.9288	29.2044	0.328684
ENSG05220027020	DNAJC14	protein_coding	12	-	79.1421	50.2652	76.1429	86.3413	0.328381
ENSG05220040277	MLEC	protein_coding	12	+	310.068	232.927	347.266	334.516	0.328371
ENSG05220037289	ITFG2	protein_coding	12	+	12.8244	10.6177	15.3929	14.0394	0.328291
ENSG05220014719	TMEM106B	protein_coding	7	+	37.7917	34.9458	46.1155	45.1987	0.328139
ENSG05220030322	SRP54	protein_coding	14	+	41.6337	23.6431	38.8836	43.0598	0.328057
ENSG05220010351	SNRPB2	protein_coding	20	+	89.6088	55.3288	80.0266	101.863	0.327628
ENSG05220023518	UGP2	protein_coding	2	+	62.2979	39.5916	58.8913	68.9634	0.327498
ENSG05220050659	RANBP2	protein_coding	2	+	31.9849	20.4115	43.6023	22.1388	0.327328
ENSG05220043419	BCLAF1	protein_coding	6	-	76.5486	50.7785	82.2385	77.5091	0.327255
ENSG05220046576	DNAJC17	protein_coding	15	-	8.04454	6.24546	9.19326	8.73401	0.327151
ENSG05220046439	BUB1B	protein_coding	15	+	118.997	77.3481	127.959	118.348	0.327064
ENSG05220045176	CCT7	protein_coding	2	+	545.589	378.546	593.497	565.787	0.327059
ENSG05220031589	COA5	protein_coding	2	-	16.7685	13.425	18.6323	19.2384	0.326845
ENSG05220026314	RPAIN	protein_coding	17	+	16.5589	10.9539	17.0141	17.491	0.326701
ENSG05220032552	TOP2B	protein_coding	3	-	96.4935	64.1261	111.841	89.5972	0.32669
ENSG05220031890	CCT2	protein_coding	12	+	412.496	261.401	404.746	440.406	0.326683
ENSG05220034606	TTF1	protein_coding	9	-	23.6653	14.7882	24.6843	23.5352	0.326499
ENSG05220036435	DMAP1	protein_coding	1	+	26.406	23.7235	31.7525	31.1055	0.326437
ENSG05220046632	SMARCE1	protein_coding	17	-	41.2238	26.4124	41.1557	43.648	0.326332
ENSG05220018397	RACGAP1	protein_coding	12	-	261.256	180.173	277.741	275.68	0.326196
ENSG05220049712	CWC22	protein_coding	2	-	29.6932	18.6362	31.9584	28.6287	0.326108
ENSG05220054844	PIGC	protein_coding	1	-	18.4735	13.166	19.8343	19.8295	0.326096
ENSG05220048339	VEZT	protein_coding	12	+	43.9973	31.0228	46.3531	47.6739	0.3258
ENSG05220059167	OAZ2	protein_coding	15	-	83.2274	58.6105	85.9953	91.7625	0.32567
ENSG05220040018	GTF2H2C	protein_coding	5	+	11.0909	6.84057	10.63	11.838	0.325386
ENSG05220045157	MCEE	protein_coding	2	-	5.55256	6.60703	7.18633	8.04875	0.325303
ENSG05220018392	CENPU	protein_coding	4	-	104.314	80.3088	104.319	126.963	0.325076
ENSG05220002321	TAP2	protein_coding	6	-	53.5612	42.0158	64.2981	55.4323	0.325055
ENSG05220033028	CWC25	protein_coding	17	-	25.0887	17.5334	26.9193	26.4701	0.324953
ENSG05220058654	PRPF18	protein_coding	10	+	45.7429	25.7832	43.4589	46.1251	0.324771
ENSG05220023383	SERBP1	protein_coding	1	-	281.254	213.187	304.685	314.492	0.324552
ENSG05220053943	CAP2	protein_coding	6	+	77.9623	62.2921	90.0779	85.5325	0.324332
ENSG05220055560	CDK6	protein_coding	7	-	16.7909	14.4642	23.2808	15.8531	0.324329
ENSG05220023407	TYW3	protein_coding	1	+	26.1281	19.4375	26.4207	30.6303	0.324308
ENSG05220016031	LARP7	protein_coding	4	+	38.8323	22.7311	36.2151	40.8653	0.324291
ENSG05220011965	AUH	protein_coding	9	-	8.79953	7.43912	10.4862	9.84367	0.324169
ENSG05220039165	COPG1	protein_coding	3	+	206.962	181.611	268.209	218.251	0.324136
ENSG05220021252	POLB	protein_coding	8	+	18.6672	14.3726	18.8541	22.5082	0.324111
ENSG05220010219	WDR54	protein_coding	2	+	53.6842	53.125	66.7691	66.94	0.324062
ENSG05220026315	NEDD4	protein_coding	15	-	23.0357	17.9551	26.7139	24.5916	0.323814
ENSG05220040263	GTF2I	protein_coding	7	+	31.3463	26.2855	38.4959	33.6343	0.323739
ENSG05220050422	KIF15	protein_coding	3	+	21.0237	14.1524	23.904	20.1148	0.323525
ENSG05220056273	NAA10	protein_coding	X	-	15.9943	13.8668	17.6981	19.6624	0.323249
ENSG05220037339	NUDC	protein_coding	1	+	366.818	238.002	388.815	367.879	0.323205
ENSG05220044440	FIP1L1	protein_coding	4	+	47.0404	27.4264	47.1874	45.9681	0.323045
ENSG05220053327	SLU7	protein_coding	5	-	32.3601	20.6629	31.1004	35.223	0.322901
ENSG05220024600	DCAF5	protein_coding	14	-	16.8765	16.0392	21.4142	19.7576	0.322881
ENSG05220016663	RCBTB2	protein_coding	13	-	13.3164	8.98602	14.1172	13.7777	0.322804
ENSG05220036206	MED18	protein_coding	1	+	33.4369	21.7374	32.4023	36.6012	0.322671
ENSG05220025979	VPS45	protein_coding	1	+	27.781	20.518	29.1163	31.2808	0.322488
ENSG05220047138	DYNLL2	protein_coding	17	+	69.7409	43.1306	73.895	67.236	0.322353
ENSG05220031714	HPRT1	protein_coding	X	+	140.896	95.8266	139.729	156.235	0.32222
ENSG05220053763	PUS7	protein_coding	7	-	21.6975	15.6911	23.694	23.049	0.322148
ENSG05220030010	NGDN	protein_coding	14	+	24.3053	14.4324	24.3712	24.0562	0.322086
ENSG05220045912	RHEBL1	protein_coding	12	-	7.23101	6.26626	8.08587	8.78697	0.322035
ENSG05220002670	TMSB4X	protein_coding	X	+	2095.49	1240.66	1945.21	2224.89	0.321897
ENSG05220039537	MADD	protein_coding	11	+	17.2906	16.828	23.0176	19.6292	0.321879
ENSG05220029221	ZMYM5	protein_coding	13	-	9.52921	6.45454	9.55323	10.4255	0.321857
ENSG05220059285	EXOSC9	protein_coding	4	+	57.7944	35.389	55.2144	61.2498	0.321742
ENSG05220005893	MORC4	protein_coding	X	-	31.9605	22.5291	35.6769	32.4219	0.321646
ENSG05220008202	MRPS9	protein_coding	2	+	71.1799	39.5483	70.8276	67.5406	0.32149
ENSG05220054835	VAMP4	protein_coding	1	-	15.6614	11.2704	14.5785	19.0742	0.321414
ENSG05220036503	ZSCAN26	protein_coding	6	+	21.0978	16.1592	22.0467	24.5043	0.321301
ENSG05220025366	MRPL16	protein_coding	11	-	68.4155	50.9338	69.9412	79.1669	0.321168
ENSG05220004093	STN1	protein_coding	10	-	13.778	11.2597	15.5087	15.7713	0.321136
ENSG05220003043	MOK	protein_coding	14	-	20.6569	18.9106	24.2916	25.1367	0.321022
ENSG05220051873	Mrfap1	protein_coding	4	+	21.3622	17.6335	23.3651	25.3473	0.320972
ENSG05220005406	DIAPH3	protein_coding	13	-	57.7076	42.815	67.2878	58.2737	0.320874
ENSG05220014129	ASCC1	protein_coding	10	-	24.9911	17.4177	25.7111	27.2604	0.320853
ENSG05220027830	PIK3CD	protein_coding	1	+	19.7562	24.9759	29.3009	26.5701	0.32079
ENSG05220058293	CCP110	protein_coding	16	+	15.7802	11.0528	17.3933	16.1177	0.320632
ENSG05220044110	KRT8	protein_coding	12	-	299.738	417.056	439.379	455.773	0.320572
ENSG05220030856	ZNF143	protein_coding	11	+	20.8241	16.3001	25.2928	21.0613	0.320338
ENSG05220006232	ZWINT	protein_coding	10	-	250.614	165.151	246.636	272.473	0.320269
ENSG05220017263	DRG1	protein_coding	22	+	137.178	85.5127	133.892	144.148	0.320249
ENSG05220026582	TLE4	protein_coding	9	+	16.9427	20.3919	23.8889	22.723	0.320183
ENSG05220057518	PMS1	protein_coding	2	+	18.8413	14.8567	20.364	21.7046	0.320081
ENSG05220032849	NCAPH	protein_coding	2	+	53.6173	43.557	59.7944	61.517	0.320069
ENSG05220025423	CTDSP2	protein_coding	12	-	147.467	142.869	181.189	181.254	0.320034
ENSG05220035472	XRN2	protein_coding	20	+	204.664	137.907	220.007	207.64	0.320018
ENSG05220053542	POLR3K	protein_coding	16	-	55.484	30.4864	54.2214	53.0928	0.319929
ENSG05220020032	TOP1	protein_coding	20	+	65.6876	45.7606	69.3952	69.7174	0.31988
ENSG05220044072	CSAD	protein_coding	12	-	9.20974	10.3709	12.3169	12.1174	0.31948
ENSG05220036416	NSUN4	protein_coding	1	+	10.474	7.48842	11.0922	11.3188	0.319233
ENSG05220028728	RBM5	protein_coding	3	+	29.1822	22.754	33.5951	31.193	0.318989
ENSG05220027772	NMNAT1	protein_coding	1	+	10.8758	7.01962	11.345	10.9774	0.318906
ENSG05220008857	RPA1	protein_coding	17	+	142.846	86.5026	150.203	135.863	0.31881
ENSG05220059230	MAD2L1	protein_coding	4	-	91.0535	60.3244	87.6124	101.144	0.31837
ENSG05220038607	NEK2	protein_coding	1	-	74.5377	54.0944	76.987	83.3957	0.318268
ENSG05220036259	PPP1R8	protein_coding	1	+	109.38	74.5245	111.247	118.047	0.318243
ENSG05220043082	SMC1A	protein_coding	X	-	76.9487	46.514	90.915	63.016	0.318209
ENSG05220054659	ECT2	protein_coding	3	+	110.995	83.1292	120.689	121.328	0.318126
ENSG05220051458	DCAF17	protein_coding	2	+	11.4331	9.92997	13.743	12.8873	0.317947
ENSG05220049365	PRDX6	protein_coding	1	+	407.101	334.772	452.145	472.561	0.317823
ENSG05220040271	GTF2IRD2B	protein_coding	7	+	6.21432	5.10434	7.70924	6.39864	0.317797
ENSG05220021521	AGO4	protein_coding	1	+	9.79817	6.88129	10.5906	10.1975	0.317684
ENSG05220043155	L3MBTL3	protein_coding	6	+	9.00354	6.73111	11.1105	8.49919	0.317622
ENSG05220047309	CLINT1	protein_coding	5	-	60.852	42.3526	64.5093	64.1071	0.317569
ENSG05220032631	ZCCHC17	protein_coding	1	+	93.7841	59.5149	92.1417	98.9028	0.31756
ENSG05220028754	HYAL3	protein_coding	3	-	8.50009	11.3801	11.6686	13.1033	0.317374
ENSG05220012370	TTC32	protein_coding	2	-	9.32713	7.32937	9.94986	10.8023	0.317178
ENSG05220013180	SNRNP27	protein_coding	2	+	47.6115	32.4968	46.6207	53.1848	0.317166
ENSG05220020430	DERL1	protein_coding	8	-	52.517	40.7823	59.5781	56.6546	0.317079
ENSG05220013654	LANCL1	protein_coding	2	-	88.4076	69.5631	98.458	98.3391	0.317052
ENSG05220057522	DDX3X	protein_coding	X	+	144.039	81.6923	140.988	140.213	0.316999
ENSG05220047288	G3BP1	protein_coding	5	+	61.3424	45.5153	68.7648	64.3499	0.31698
ENSG05220041699	TPM1	protein_coding	15	+	386.529	250.469	383.63	409.881	0.31696
ENSG05220037756	C12orf57	protein_coding	12	+	105.893	95.1618	115.78	134.661	0.316879
ENSG05220053776	PRKRIP1	protein_coding	7	+	31.3611	17.7189	29.0502	32.0782	0.316709
ENSG05220005766	RGP1	protein_coding	9	+	41.2842	32.9183	48.8049	43.6097	0.316652
ENSG05220030576	EIF3J	protein_coding	15	+	116.069	70.9342	111.469	121.4	0.316447
ENSG05220024566	ERH	protein_coding	14	-	618.104	360.52	591.569	627.069	0.316444
ENSG05220012219	EZR	protein_coding	6	-	730.903	570.332	829.031	790.93	0.316078
ENSG05220031677	SLC25A14	protein_coding	X	+	14.6101	9.94143	14.2182	16.3454	0.316005
ENSG05220022720	HMGN1	protein_coding	21	-	179.788	127.069	182.182	199.78	0.315868
ENSG05220050142	EED	protein_coding	11	+	15.97	10.5387	15.0216	17.9749	0.31585
ENSG05220045538	MASTL	protein_coding	10	+	36.4357	29.8075	41.6479	40.8016	0.315739
ENSG05220050383	SETD2	protein_coding	3	-	27.4561	22.0131	36.7319	24.8382	0.315698
ENSG05220051551	EPM2AIP1	protein_coding	3	-	16.6075	14.3643	19.6242	18.9154	0.31539
ENSG05220026104	SRR	protein_coding	17	+	30.7326	20.138	30.5642	32.7215	0.315046
ENSG05220052151	SLC25A3	protein_coding	12	+	385.313	298.088	404.723	445.37	0.314889
ENSG05220006978	DSP	protein_coding	6	+	34.6713	26.4044	50.9751	24.993	0.314795
ENSG05220011456	MAT2A	protein_coding	2	+	350.298	269.39	387.329	383.308	0.314508
ENSG05220038544	DDAH1	protein_coding	1	-	170.66	165.195	202.016	215.648	0.314501
ENSG05220004482	BTN3A1	protein_coding	6	+	6.5119	5.54423	8.1119	6.88011	0.314427
ENSG05220054695	MECOM	protein_coding	3	-	15.0045	11.5523	17.9564	15.0628	0.314223
ENSG05220012517	SNRPD1	protein_coding	18	+	90.9556	47.4859	78.8522	93.2622	0.314092
ENSG05220003999	PGRMC1	protein_coding	X	+	242.781	215.075	276.409	292.701	0.313814
ENSG05220015169	KLHL7	protein_coding	7	+	18.9563	15.7873	20.2053	22.9801	0.313793
ENSG05220036319	KDM5B	protein_coding	1	-	13.4036	10.956	17.0956	13.1796	0.313646
ENSG05220022070	EIF2B2	protein_coding	14	+	32.8084	26.078	37.9427	35.2347	0.313465
ENSG05220059213	CLPX	protein_coding	15	-	31.402	22.0493	31.9079	34.5147	0.313452
ENSG05220016132	TRAM1L1	protein_coding	4	-	8.07907	7.86443	9.71108	10.1014	0.313444
ENSG05220025554	CKAP2	protein_coding	13	+	165.51	117.581	178.939	172.845	0.313425
ENSG05220030792	KDM1A	protein_coding	1	+	107.325	92.2605	123.74	124.256	0.313314
ENSG05220035047	TTC9C	protein_coding	11	+	36.4265	26.8859	38.7409	39.9255	0.313262
ENSG05220029500	GNB5	protein_coding	15	-	14.6666	12.6254	16.7757	17.1344	0.313234
ENSG05220036295	PHACTR4	protein_coding	1	+	30.5272	26.699	37.5888	33.5141	0.313232
ENSG05220040141	RNF34	protein_coding	12	+	53.9819	36.6936	55.2328	57.4267	0.313185
ENSG05220058865	FAM76B	protein_coding	11	-	5.70033	5.79745	6.25683	8.02829	0.313158
ENSG05220051819	MRFAP1	protein_coding	4	+	707.081	411.244	650.931	738.485	0.313139
ENSG05220023927	TMEM208	protein_coding	16	+	67.176	48.9667	68.5738	75.7215	0.313125
ENSG05220021194	SINHCAF	protein_coding	12	-	34.4048	23.1288	31.1914	40.2876	0.313115
ENSG05220002367	MRPL54	protein_coding	19	+	73.4281	62.3543	82.1484	86.5369	0.313037
ENSG05220001705	RWDD2A	protein_coding	6	+	9.02174	7.46074	10.2184	10.2577	0.313003
ENSG05220034892	NSMCE1	protein_coding	16	-	36.3182	27.9595	39.733	40.1139	0.312918
ENSG05220010542	SLC29A1	protein_coding	6	+	150.971	148.884	195.596	176.862	0.312812
ENSG05220009330	DSC3	protein_coding	18	-	14.9724	11.3102	18.7845	13.8602	0.312741
ENSG05220057804	PILRB	protein_coding	7	+	10.1036	15.149	13.7345	17.6308	0.312739
ENSG05220027507	CLK1	protein_coding	2	-	22.3152	17.2506	23.707	25.4301	0.312558
ENSG05220037344	DDX52	protein_coding	17	-	19.8393	13.4582	20.0513	21.2974	0.312432
ENSG05220022582	C11orf58	protein_coding	11	+	80.5251	43.6823	70.6796	83.5593	0.312416
ENSG05220052080	ARL1	protein_coding	12	-	86.4125	60.0912	86.081	95.837	0.312351
ENSG05220047591	UQCRB	protein_coding	8	-	35.4729	17.2678	31.6181	33.8714	0.31235
ENSG05220042960	KHNYN	protein_coding	14	+	34.9227	28.6738	40.0847	38.8801	0.31226
ENSG05220027760	ZFAND6	protein_coding	15	+	51.7686	36.7984	51.3736	58.5922	0.312215
ENSG05220046615	NUSAP1	protein_coding	15	+	160.846	129.534	175.539	184.968	0.312088
ENSG05220034331	H3-3B	protein_coding	17	-	305.853	223.607	303.547	353.763	0.312053
ENSG05220026079	METTL16	protein_coding	17	-	16.2261	10.3489	15.9952	16.993	0.311877
ENSG05220017667	PAX6	protein_coding	11	-	5.79128	6.4562	7.89128	7.30836	0.311552
ENSG05220002705	IER2	protein_coding	19	+	104.517	120.287	142.898	136.088	0.311523
ENSG05220028021	ZNF92	protein_coding	7	+	8.2888	6.68791	8.4714	10.1143	0.311472
ENSG05220051193	CBR4	protein_coding	4	-	10.8452	9.01453	10.8103	13.8346	0.311443
ENSG05220009397	HAUS1	protein_coding	18	+	53.3708	36.7549	50.6699	61.1643	0.311351
ENSG05220002660	GCDH	protein_coding	19	+	14.8337	14.1914	17.0597	18.9529	0.311205
ENSG05220011849	ZNF286A	protein_coding	17	+	15.1546	9.88513	15.2879	15.7778	0.3111
ENSG05220052242	RAB3GAP1	protein_coding	2	+	67.9669	42.2026	72.08	64.5998	0.311076
ENSG05220035169	PIK3CA	protein_coding	3	+	6.76516	6.10235	8.2946	7.66865	0.311021
ENSG05220044401	FRYL	protein_coding	4	-	9.45255	7.8928	14.5949	6.92216	0.310936
ENSG05220001733	PGM3	protein_coding	6	-	37.708	24.7388	38.8864	38.578	0.310906
ENSG05220028292	PIBF1	protein_coding	13	+	14.3714	9.50857	15.6705	13.9517	0.310879
ENSG05220053746	KMT2E	protein_coding	7	+	20.1098	16.1586	25.6505	19.3372	0.310815
ENSG05220037584	CHD4	protein_coding	12	-	102.834	71.231	130.418	85.4543	0.310551
ENSG05220039673	UTRN	protein_coding	6	+	17.5216	13.4285	26.2135	12.1658	0.310385
ENSG05220033102	ORMDL3	protein_coding	17	-	39.5551	35.106	47.3315	45.2402	0.310214
ENSG05220056170	ZNF346	protein_coding	5	+	10.3119	8.05177	11.2296	11.5373	0.310083
ENSG05220020937	C9orf85	protein_coding	9	+	6.61086	5.65444	7.43151	7.77423	0.310034
ENSG05220012567	LRRFIP1	protein_coding	2	+	54.3589	33.7134	57.3127	51.8642	0.309906
ENSG05220022527	OTUD4	protein_coding	4	-	34.844	27.3335	42.986	34.0885	0.30986
ENSG05220041214	PARP1	protein_coding	1	-	47.0471	31.5468	51.4929	45.9252	0.309772
ENSG05220049495	DLG4	protein_coding	17	-	10.0979	14.2596	15.7302	14.459	0.309664
ENSG05220028753	DCAF1	protein_coding	3	-	27.3812	19.4931	34.3187	23.7687	0.309429
ENSG05220033023	TPM3	protein_coding	1	-	199.352	138.089	198.566	219.571	0.309339
ENSG05220031963	MRPS18C	protein_coding	4	+	26.7215	12.4345	20.5905	27.9274	0.30928
ENSG05220030075	BOD1L1	protein_coding	4	-	13.0752	8.70053	17.4252	9.55209	0.309024
ENSG05220022059	PYROXD2	protein_coding	10	-	22.4559	20.4382	27.1761	25.9599	0.308909
ENSG05220042122	BMERB1	protein_coding	16	+	14.4097	14.401	19.4676	16.2211	0.308865
ENSG05220054943	HACE1	protein_coding	6	-	7.29895	5.64601	8.10459	7.9299	0.308787
ENSG05220058716	FRMD4A	protein_coding	10	-	38.3443	35.5318	47.3902	44.1151	0.308747
ENSG05220053098	DLD	protein_coding	7	+	80.1597	45.8685	76.0198	80.0706	0.308635
ENSG05220000353	GAS6	protein_coding	13	-	391.152	565.448	589.092	595.52	0.308428
ENSG05220002391	GID8	protein_coding	20	+	46.2089	37.3296	48.2253	55.2223	0.308387
ENSG05220045082	MPHOSPH10	protein_coding	2	+	31.49	17.2041	28.674	31.6206	0.308283
ENSG05220022638	PSMA1	protein_coding	11	-	228.021	168.984	224.93	266.615	0.308166
ENSG05220045268	TMEM59	protein_coding	1	-	53.1823	35.379	54.8945	54.7518	0.308109
ENSG05220022155	PDIA6	protein_coding	2	-	507.401	308.66	496.058	514.278	0.308088
ENSG05220041266	LDHB	protein_coding	12	-	1093.96	736.016	1076.69	1188.66	0.30791
ENSG05220018620	ARPC2	protein_coding	2	+	308.142	245.64	330.545	354.917	0.307759
ENSG05220056893	CCNG2	protein_coding	4	+	11.8047	9.60408	12.7208	13.7778	0.307714
ENSG05220036401	AKR1A1	protein_coding	1	+	103.378	92.7355	119.933	122.773	0.307525
ENSG05220048407	SART3	protein_coding	12	-	51.619	36.3223	57.5648	51.2595	0.307389
ENSG05220034186	PCNP	protein_coding	3	+	205.938	140.1	200.004	228.177	0.307288
ENSG05220026242	SPAG7	protein_coding	17	-	72.8844	67.7745	82.891	91.1221	0.306996
ENSG05220003476	NF2	protein_coding	22	+	62.773	62.7919	75.941	79.3737	0.306761
ENSG05220029909	PRMT5	protein_coding	14	-	168.102	132.713	190.3	181.744	0.306596
ENSG05220048086	TMEM263	protein_coding	12	+	84.5929	70.3051	86.2404	105.333	0.306579
ENSG05220045925	SPATS2	protein_coding	12	+	60.9088	47.4323	68.3813	65.5832	0.306269
ENSG05220049096	FAM102B	protein_coding	1	+	16.1277	15.0105	18.614	19.8842	0.306106
ENSG05220045482	PMAIP1	protein_coding	18	+	64.1101	47.7302	61.93	76.3017	0.305648
ENSG05220003403	THOC5	protein_coding	22	-	27.8764	24.6569	32.443	32.4829	0.305564
ENSG05220032466	LRRN1	protein_coding	3	+	10.1269	9.24985	13.1598	10.7872	0.305517
ENSG05220050214	UCK2	protein_coding	1	+	56.4311	38.2131	58.5397	58.4134	0.305343
ENSG05220000565	SPIN4	protein_coding	X	-	19.8159	16.8998	23.1232	22.2446	0.305273
ENSG05220002915	BUB3	protein_coding	10	+	235.361	177.439	244.809	265.263	0.305259
ENSG05220007228	DNTTIP1	protein_coding	20	+	67.3523	67.3167	78.492	87.9068	0.305227
ENSG05220036413	PRDX1	protein_coding	1	-	1403.94	816.758	1297.16	1446.54	0.305111
ENSG05220048694	OPN3	protein_coding	1	-	23.1044	18.7779	24.601	27.1406	0.304986
ENSG05220052200	APAF1	protein_coding	12	+	21.9632	17.8606	27.0278	22.1643	0.304795
ENSG05220052987	TMEM167A	protein_coding	5	-	83.2323	54.6928	81.4591	88.909	0.304771
ENSG05220010384	SNW1	protein_coding	14	-	131.24	72.9491	125.488	126.721	0.304709
ENSG05220052843	WDR59	protein_coding	16	-	12.0299	10.1541	13.8005	13.5907	0.304196
ENSG05220053781	PSMC2	protein_coding	7	+	67.912	40.3871	67.1858	66.51	0.303932
ENSG05220024555	EIF2S1	protein_coding	14	+	109.998	64.4012	102.008	113.264	0.303767
ENSG05220009415	ATP5F1A	protein_coding	18	-	200.796	130.047	198.415	209.958	0.30374
ENSG05220043600	PANK3	protein_coding	5	-	28.2845	21.5603	31.8983	29.6042	0.3032
ENSG05220021213	DNM1L	protein_coding	12	+	76.6977	54.1882	78.2367	83.2525	0.303129
ENSG05220032650	CCDC28B	protein_coding	1	+	5.48112	5.54083	7.18176	6.41716	0.303112
ENSG05220041396	DDX18	protein_coding	2	+	43.8857	26.9629	43.5705	43.8325	0.302941
ENSG05220046290	KPNB1	protein_coding	17	+	306.424	199.629	322.195	302.094	0.302926
ENSG05220018896	KDM4A	protein_coding	1	+	36.2025	26.9074	41.3109	36.5432	0.302908
ENSG05220048702	ZBTB18	protein_coding	1	+	32.2241	28.9857	38.7427	36.7637	0.302835
ENSG05220020140	GINS2	protein_coding	16	-	62.854	40.2292	61.0299	66.114	0.302652
ENSG05220059074	TAX1BP1	protein_coding	7	+	40.7156	27.0796	40.4381	43.1738	0.302523
ENSG05220052454	CHD1L	protein_coding	1	-	65.1248	39.0984	59.651	68.872	0.30235
ENSG05220058243	DCUN1D3	protein_coding	16	-	8.27292	5.70868	8.12803	9.11333	0.302344
ENSG05220010930	CDKN2D	protein_coding	19	-	57.9188	35.4014	56.479	58.5943	0.302292
ENSG05220045956	DDX23	protein_coding	12	-	151.833	103.609	162.653	152.321	0.302237
ENSG05220025050	OARD1	protein_coding	6	-	10.3584	6.23362	9.77168	10.6868	0.302209
ENSG05220048046	MTERF2	protein_coding	12	-	8.06451	6.00706	8.02876	9.32157	0.302181
ENSG05220036399	KIF2C	protein_coding	1	+	154.164	117.361	171.943	162.793	0.301939
ENSG05220036764	AIMP1	protein_coding	4	+	23.5791	16.9051	23.258	26.6467	0.301818
ENSG05220018980	PPIH	protein_coding	1	+	25.4046	15.8673	24.9675	25.9078	0.301808
ENSG05220054011	RNF182	protein_coding	6	+	29.508	25.2679	30.7421	36.7753	0.301718
ENSG05220045397	MRPS33	protein_coding	7	-	20.774	12.5212	19.0245	22.0079	0.301447
ENSG05220027529	CASP8	protein_coding	2	+	9.72637	7.43257	10.4197	10.7263	0.301425
ENSG05220033198	PRRC1	protein_coding	5	+	35.4334	30.6314	41.0391	40.3722	0.301346
ENSG05220024956	FBXW2	protein_coding	9	-	31.065	21.8323	32.1302	33.0517	0.301275
ENSG05220053408	RABL3	protein_coding	3	-	19.438	17.2994	21.5786	23.6894	0.301242
ENSG05220039488	RANBP6	protein_coding	9	-	40.9939	26.6981	42.2756	41.1337	0.301221
ENSG05220022211	AHSA1	protein_coding	14	+	212.574	146.199	214.873	227.154	0.301066
ENSG05220006678	PCID2	protein_coding	13	-	36.711	27.9067	39.9123	39.6948	0.300966
ENSG05220023264	NRF1	protein_coding	7	+	16.572	14.2513	18.9547	19.0141	0.300793
ENSG05220011948	S1PR3	protein_coding	9	+	6.40235	7.03375	8.00581	8.54472	0.300764
ENSG05220002797	GADD45B	protein_coding	19	+	131.652	112.52	140.767	160.002	0.300755
ENSG05220033802	FERMT2	protein_coding	14	-	54.077	44.7591	59.4802	62.2506	0.300584
ENSG05220051818	PDE1C	protein_coding	7	-	33.3399	23.6178	38.0476	32.0987	0.300476
ENSG05220029342	CCDC59	protein_coding	12	-	38.7481	25.7891	36.6885	42.7911	0.300454
ENSG05220042589	TIMM21	protein_coding	18	+	30.256	16.9441	27.584	30.5359	0.300243
ENSG05220029185	ZMYM2	protein_coding	13	+	9.53451	7.63631	11.272	9.87101	0.300223
ENSG05220032487	ZFP62	protein_coding	5	-	17.0946	9.07798	14.5952	17.6295	0.300111
ENSG05220020272	HSPA13	protein_coding	21	-	76.8093	53.009	77.5136	82.3202	0.300079
ENSG05220056786	ARID4B	protein_coding	1	-	9.8062	6.4155	10.8735	9.09449	0.299761
ENSG05220054664	SKIL	protein_coding	3	+	19.5664	17.8646	24.0105	22.0628	0.299698
ENSG05220043581	RARS1	protein_coding	5	+	142.394	92.7963	134	155.492	0.29969
ENSG05220036194	ADORA1	protein_coding	1	+	14.5716	14.1286	19.5903	15.7299	0.299428
ENSG05220053037	SLC26A4	protein_coding	7	+	9.44836	6.63178	8.98486	10.8024	0.299294
ENSG05220020322	MSANTD4	protein_coding	11	-	23.0598	14.7041	21.7434	24.7246	0.29923
ENSG05220044578	PFDN4	protein_coding	20	+	31.0408	20.166	28.6799	34.3275	0.299185
ENSG05220016480	TAF11	protein_coding	6	-	44.3916	31.1584	43.8112	49.1492	0.299184
ENSG05220020452	DSCC1	protein_coding	8	-	23.19	17.2575	22.5247	27.2413	0.299112
ENSG05220014123	DNAJC9	protein_coding	10	-	248.225	170.567	243.228	272.033	0.299068
ENSG05220058505	AAGAB	protein_coding	15	-	66.5097	41.8009	63.2698	69.9833	0.298995
ENSG05220043026	FAM120C	protein_coding	X	-	7.71888	7.24322	10.3609	8.0463	0.298956
ENSG05220019961	PLPBP	protein_coding	8	+	46.5954	38.8132	51.0823	53.9894	0.298921
ENSG05220038568	RBMXL1	protein_coding	1	-	10.0818	7.30969	10.2474	11.1467	0.29883
ENSG05220037765	NDUFA9	protein_coding	12	+	39.2404	24.2826	38.2689	39.8732	0.298821
ENSG05220019657	YES1	protein_coding	18	-	75.3511	54.2721	78.6666	80.7791	0.298742
ENSG05220031572	UNC50	protein_coding	2	+	54.7719	37.6476	54.7005	58.9686	0.298571
ENSG05220055684	CENPQ	protein_coding	6	+	54.631	38.0626	50.4161	63.5889	0.298556
ENSG05220051581	OXSR1	protein_coding	3	+	79.0312	52.8693	84.0389	78.177	0.298464
ENSG05220030402	STRN3	protein_coding	14	-	29.6464	21.9703	33.9061	29.5718	0.298418
ENSG05220058064	HMG20A	protein_coding	15	+	27.1098	20.1957	29.7096	28.4648	0.298378
ENSG05220017646	CD59	protein_coding	11	-	527.835	331.81	523.502	533.626	0.298339
ENSG05220046302	GTF2E1	protein_coding	3	+	21.9079	14.5472	23.0872	21.7425	0.298334
ENSG05220026009	SV2A	protein_coding	1	-	78.6224	71.3935	99.6529	84.8188	0.298284
ENSG05220054071	ROGDI	protein_coding	16	-	11.4911	14.1833	14.8049	16.7643	0.298188
ENSG05220048158	SLC25A15	protein_coding	13	+	24.5037	15.6006	22.2576	27.0478	0.297991
ENSG05220023244	COPG2	protein_coding	7	-	47.8507	32.949	50.2962	49.0284	0.297802
ENSG05220043943	MITF	protein_coding	3	+	11.454	8.66648	12.8386	11.8941	0.297753
ENSG05220057335	PRIM1	protein_coding	12	-	33.1637	22.096	30.5902	37.3361	0.297744
ENSG05220052101	NADK2	protein_coding	5	-	16.6664	11.6545	16.0928	18.7184	0.297688
ENSG05220008282	DYNC2I1	protein_coding	7	+	9.55181	7.66325	11.606	9.55332	0.297624
ENSG05220032833	AK2	protein_coding	1	-	83.9278	61.0058	85.0792	93.0356	0.297416
ENSG05220023509	USP34	protein_coding	2	-	25.3484	20.0759	35.0854	20.7375	0.297393
ENSG05220037514	RAD23B	protein_coding	9	+	311.596	237.28	339.908	334.606	0.297366
ENSG05220037284	TMEM50A	protein_coding	1	+	162.585	99.1977	154.962	166.67	0.297041
ENSG05220062028	NUDT4B	protein_coding	1	+	8.36441	6.08812	8.28389	9.4698	0.296797
ENSG05220051001	SPAST	protein_coding	2	+	7.56915	6.24396	9.37571	7.5924	0.296787
ENSG05220012795	SEM1	protein_coding	7	-	24.5762	8.82395	19.8929	21.1358	0.296779
ENSG05220057729	TRIM4	protein_coding	7	-	27.8371	22.1292	31.1168	30.2517	0.296543
ENSG05220020326	DDX10	protein_coding	11	+	18.271	10.6837	17.2225	18.3331	0.296281
ENSG05220021545	GNL2	protein_coding	1	-	51.4192	32.5765	51.9528	51.1908	0.296268
ENSG05220032914	GON4L	protein_coding	1	-	12.4592	10.3197	15.145	12.8256	0.296216
ENSG05220023971	NAE1	protein_coding	16	-	61.7316	41.6726	54.8608	72.1031	0.296123
ENSG05220043134	HUWE1	protein_coding	X	-	57.0692	55.9649	96.9643	41.8181	0.296066
ENSG05220041761	TRA2B	protein_coding	3	-	68.2676	45.2702	67.4579	71.938	0.296015
ENSG05220046531	MINDY1	protein_coding	1	-	9.77883	11.5169	13.3303	12.8095	0.295682
ENSG05220014558	NDUFS1	protein_coding	2	-	42.8992	30.3314	45.44	44.4299	0.295391
ENSG05220034489	TRAFD1	protein_coding	12	+	42.0737	30.2791	44.7603	44.018	0.295158
ENSG05220040755	CCDC112	protein_coding	5	-	10.3208	6.52101	10.2536	10.4065	0.294804
ENSG05220011180	PNPT1	protein_coding	2	-	38.1405	27.802	40.2992	40.5788	0.294539
ENSG05220045061	PCYOX1	protein_coding	2	+	77.6828	51.1882	86.6701	71.3855	0.294505
ENSG05220047073	CTC1	protein_coding	17	-	5.74615	5.85365	7.7959	6.42941	0.294361
ENSG05220040103	C12orf65	protein_coding	12	+	11.3151	8.85174	12.1364	12.5936	0.294281
ENSG05220053102	POLR2H	protein_coding	3	+	44.1887	47.6899	53.9138	58.7532	0.294263
ENSG05220058158	IFIT2	protein_coding	10	+	8.42468	5.38826	8.72283	8.21348	0.294099
ENSG05220043380	SLC18B1	protein_coding	6	-	19.9487	10.6679	19.0817	18.4489	0.293753
ENSG05220009887	PREPL	protein_coding	2	-	41.089	28.9115	43.927	41.8699	0.293562
ENSG05220026971	GDF11	protein_coding	12	+	26.426	24.3008	31.4246	30.7462	0.293488
ENSG05220038897	MTMR10	protein_coding	15	-	13.7315	11.4079	15.1858	15.623	0.29339
ENSG05220019155	BCL2L13	protein_coding	22	+	53.0652	40.7858	57.7614	57.2417	0.29323
ENSG05220015901	SESN1	protein_coding	6	-	8.10729	7.29728	9.41974	9.45491	0.293091
ENSG05220012945	NUDCD3	protein_coding	7	-	66.3108	50.2837	72.4522	70.3987	0.29301
ENSG05220050864	NDUFA5	protein_coding	7	-	12.8249	9.58645	11.8207	15.6365	0.292954
ENSG05220030318	FAM3C	protein_coding	7	-	145.973	79.3389	128.68	147.335	0.292824
ENSG05220019611	THOC1	protein_coding	18	-	12.7761	9.45307	13.2762	13.9519	0.292645
ENSG05220030395	PSMA6	protein_coding	14	+	72.9243	46.5403	66.5783	79.7159	0.292289
ENSG05220032795	BSDC1	protein_coding	1	-	36.0061	32.7676	42.128	42.0857	0.292198
ENSG05220030522	ZNF106	protein_coding	15	-	23.8784	16.2058	29.1145	19.9671	0.29215
ENSG05220038636	OGT	protein_coding	X	+	28.5459	25.3317	37.1688	28.8022	0.292147
ENSG05220007937	SMAD4	protein_coding	18	+	20.8656	18.8985	25.0269	23.6595	0.292052
ENSG05220034308	FBXO38	protein_coding	5	+	17.0803	11.2839	17.8186	16.9072	0.291937
ENSG05220031691	PABIR2	protein_coding	X	-	53.1507	46.2912	60.2434	61.4924	0.291827
ENSG05220006206	PDHA1	protein_coding	X	+	70.5419	48.4457	72.6931	72.9704	0.291827
ENSG05220012879	AGAP6	protein_coding	10	+	5.95218	6.78344	7.7901	7.79923	0.291689
ENSG05220049562	CHD3	protein_coding	17	+	110.517	94.0856	142.806	107.636	0.29165
ENSG05220056531	DCAF13	protein_coding	8	+	26.4085	16.7539	25.2495	27.5811	0.291601
ENSG05220048598	CIAPIN1	protein_coding	16	-	81.9639	63.4338	89.5218	88.4317	0.291496
ENSG05220023445	RUVBL1	protein_coding	3	-	61.0993	46.8969	66.5692	65.585	0.291242
ENSG05220035042	POLR2G	protein_coding	11	+	125.142	83.2584	130.901	124.089	0.291079
ENSG05220047661	STX1B	protein_coding	16	-	6.06821	11.8802	10.8082	11.1501	0.290911
ENSG05220057987	RASA2	protein_coding	3	+	20.3322	15.747	21.7631	22.3737	0.290817
ENSG05220014461	E2F8	protein_coding	11	-	6.2257	6.57827	8.09282	7.57068	0.290816
ENSG05220028872	CCT5	protein_coding	5	+	401.347	249.441	396.231	399.844	0.290716
ENSG05220022703	TRIM6	protein_coding	11	+	18.0044	11.4777	17.9548	18.1083	0.290682
ENSG05220002266	WDR46	protein_coding	6	-	105.693	89.0074	120.617	117.539	0.290651
ENSG05220023393	CRYZ	protein_coding	1	-	46.7929	29.0431	42.9704	49.779	0.290455
ENSG05220002170	NDUFA6	protein_coding	22	-	144.95	93.0491	135.462	155.609	0.29042
ENSG05220057294	MAPRE1	protein_coding	20	+	339.573	237.131	333.218	372.011	0.290259
ENSG05220022606	PARVA	protein_coding	11	+	86.4667	69.4684	95.9683	94.7151	0.290234
ENSG05220012140	KLF6	protein_coding	10	-	74.2687	57.4836	80.8609	80.2253	0.290005
ENSG05220027136	WDR53	protein_coding	3	-	25.8218	15.1333	26.3027	23.7682	0.289928
ENSG05220055605	CDK14	protein_coding	7	+	17.0978	13.5698	18.8665	18.6173	0.28955
ENSG05220011738	STK16	protein_coding	2	+	26.8374	20.1599	28.9004	28.534	0.289337
ENSG05220022013	SPTLC2	protein_coding	14	-	31.7795	23.1426	38.3666	28.7524	0.289335
ENSG05220010936	TSPAN5	protein_coding	4	-	54.9969	54.0584	67.9171	65.351	0.289272
ENSG05220037262	KDM5A	protein_coding	12	-	20.2385	13.4557	24.1399	17.0328	0.28919
ENSG05220032654	SNRNP40	protein_coding	1	-	66.1532	47.941	68.9453	70.4725	0.289189
ENSG05220031605	PDCL3	protein_coding	2	+	126.579	70.0474	114.188	126.071	0.289134
ENSG05220013726	POLG2	protein_coding	17	-	10.1681	5.90199	9.62921	10.0051	0.288996
ENSG05220009898	MTA3	protein_coding	2	+	14.6831	12.2912	16.4527	16.4945	0.288574
ENSG05220006131	CSTF2T	protein_coding	10	-	45.4799	32.0931	44.5811	50.1687	0.288568
ENSG05220053053	PARL	protein_coding	3	-	60.8811	36.7057	58.1472	61.0423	0.288499
ENSG05220024790	HP1BP3	protein_coding	1	-	103.223	93.6954	121.898	118.601	0.288433
ENSG05220039879	CALCOCO2	protein_coding	17	+	35.4913	25.3494	35.5294	38.771	0.288334
ENSG05220043130	COPS2	protein_coding	15	-	50.5483	38.5462	50.8352	57.9682	0.288316
ENSG05220047346	DECR1	protein_coding	8	+	42.1647	24.3706	38.6092	42.6336	0.288119
ENSG05220000394	UPRT	protein_coding	X	+	16.6015	7.42194	14.7108	14.6223	0.288089
ENSG05220050519	GAB2	protein_coding	11	-	16.0731	14.1907	20.1138	16.8377	0.288041
ENSG05220005535	TAF1	protein_coding	X	+	11.9901	7.77271	14.2151	9.91465	0.288027
ENSG05220046540	MLLT11	protein_coding	1	+	87.235	65.7138	85.857	100.837	0.287625
ENSG05220048902	TAGLN	protein_coding	11	+	415.016	475.541	542.52	544.518	0.287621
ENSG05220013495	KCTD9	protein_coding	8	-	58.5487	40.3929	56.6711	64.0973	0.287593
ENSG05220020561	NUP35	protein_coding	2	+	29.0349	16.5751	26.5285	29.1409	0.287535
ENSG05220026973	CDK2	protein_coding	12	+	150.647	138.45	169.89	182.964	0.287517
ENSG05220011514	PTCD3	protein_coding	2	+	24.4335	18.5801	26.105	26.3807	0.287131
ENSG05220027458	ALS2	protein_coding	2	-	8.93217	5.9468	9.71854	8.43467	0.286949
ENSG05220012030	GTPBP4	protein_coding	10	+	89.7108	51.833	86.8479	85.8397	0.286916
ENSG05220042555	CNDP2	protein_coding	18	+	47.2281	35.2024	51.488	49.0759	0.286861
ENSG05220057474	MFSD6	protein_coding	2	+	24.7326	21.0119	28.059	27.748	0.286846
ENSG05220042032	PCM1	protein_coding	8	+	32.9164	20.9523	37.8855	27.8306	0.286799
ENSG05220006739	PPAT	protein_coding	4	-	27.7111	19.6668	27.69	30.1022	0.286665
ENSG05220046388	LYSMD1	protein_coding	1	-	8.37741	7.51961	10.6697	8.71828	0.286403
ENSG05220050554	NARS2	protein_coding	11	-	30.3349	20.5814	28.5026	33.59	0.286293
ENSG05220031071	RNGTT	protein_coding	6	-	30.4171	20.7177	31.9809	30.376	0.286246
ENSG05220030128	RSBN1L	protein_coding	7	+	10.8201	8.72482	11.7442	12.089	0.286181
ENSG05220035329	PPME1	protein_coding	11	+	38.4257	36.0492	47.2407	43.5723	0.286143
ENSG05220058713	NMT2	protein_coding	10	-	55.0228	44.8339	58.5935	63.1692	0.28614
ENSG05220035755	PARP6	protein_coding	15	-	16.2653	17.7109	20.0209	21.4054	0.286021
ENSG05220033196	ZCCHC10	protein_coding	5	-	14.0951	11.35	15.05	15.9713	0.285871
ENSG05220049647	FANCI	protein_coding	15	+	50.0246	32.6383	53.0751	47.7029	0.285869
ENSG05220033163	KIF3A	protein_coding	5	-	13.0372	9.68274	14.9732	12.7225	0.285706
ENSG05220019387	ECPAS	protein_coding	9	-	74.7581	52.2656	86.3288	68.4936	0.285517
ENSG05220049512	LMNB1	protein_coding	5	+	163.661	119.665	177.538	167.784	0.285476
ENSG05220047435	TASP1	protein_coding	20	-	9.5325	6.44967	8.92987	10.5491	0.285455
ENSG05220034868	CDR2	protein_coding	16	+	54.1433	43.8151	57.3391	62.0503	0.285434
ENSG05220047050	NDEL1	protein_coding	17	+	24.1557	22.0434	28.1644	28.1381	0.285336
ENSG05220039663	PHF21A	protein_coding	11	-	8.79067	9.09187	11.5086	10.2831	0.285225
ENSG05220039288	ZNF584	protein_coding	19	+	20.9362	15.9175	21.6772	23.2326	0.285219
ENSG05220059295	SEC24D	protein_coding	4	-	54.6162	51.3404	69.4315	59.6844	0.285193
ENSG05220008890	RPL36AL	protein_coding	14	-	553.58	351.111	546.988	555.299	0.285002
ENSG05220057850	TANK	protein_coding	2	+	25.9293	22.189	26.9863	31.6393	0.284942
ENSG05220024918	FANCC	protein_coding	9	-	6.02788	5.3727	7.07641	6.8127	0.284847
ENSG05220052519	FGF1	protein_coding	5	-	27.6134	17.9053	25.5441	29.9072	0.284761
ENSG05220054080	CLUAP1	protein_coding	16	+	10.3559	7.04546	10.622	10.5764	0.284754
ENSG05220014381	TMEM18	protein_coding	2	-	12.7752	11.5176	14.436	15.1529	0.284529
ENSG05220001674	SNX14	protein_coding	6	-	13.503	9.29618	13.9576	13.8109	0.28447
ENSG05220029308	EIF4E2	protein_coding	2	+	54.2117	34.7395	52.003	56.3353	0.284457
ENSG05220032772	RNF19B	protein_coding	1	-	33.7381	34.6446	43.8252	39.4599	0.284425
ENSG05220035188	NLGN1	protein_coding	3	+	6.70075	5.9059	8.60528	6.74802	0.284363
ENSG05220050440	NDUFS5	protein_coding	1	+	612.95	367.293	573.947	619.829	0.284321
ENSG05220025079	TAF8	protein_coding	6	+	6.87693	6.31396	7.91611	8.14659	0.284172
ENSG05220015349	DCAF8	protein_coding	1	-	48.0214	37.9967	53.3016	51.4418	0.284146
ENSG05220009547	ZNF251	protein_coding	8	-	11.0222	11.0741	13.1473	13.7574	0.284048
ENSG05220002299	PFDN6	protein_coding	6	+	51.7844	24.9962	44.7907	48.6905	0.283933
ENSG05220029961	ACIN1	protein_coding	14	-	95.2909	82.027	118.614	97.261	0.283855
ENSG05220012423	SMC6	protein_coding	2	-	21.7234	13.4454	20.829	21.9819	0.283684
ENSG05220025197	FAP	protein_coding	2	-	76.5412	54.5858	80.6737	78.9458	0.283671
ENSG05220039104	NAP1L5	protein_coding	4	-	13.0337	6.27272	10.2481	13.253	0.283643
ENSG05220058449	THSD4	protein_coding	15	+	13.7694	11.9828	18.8984	12.4477	0.283595
ENSG05220020000	SRSF6	protein_coding	20	+	157.212	125.654	167.593	176.677	0.283424
ENSG05220001077	CENPI	protein_coding	X	+	35.3654	21.3356	34.6384	34.3673	0.283342
ENSG05220015064	ASF1A	protein_coding	6	+	82.067	63.2377	84.5957	92.2283	0.283233
ENSG05220013959	CEP55	protein_coding	10	+	252.728	197.93	258.302	290.029	0.283015
ENSG05220021498	THRAP3	protein_coding	1	+	182.446	120.299	202.549	165.722	0.282665
ENSG05220056193	UIMC1	protein_coding	5	-	27.5073	16.4545	25.747	27.7291	0.282641
ENSG05220001141	ARMCX3	protein_coding	X	+	45.9572	23.872	40.4254	44.5161	0.28264
ENSG05220010957	EIF4E	protein_coding	4	-	87.4118	48.8264	80.0579	85.662	0.282616
ENSG05220022882	HIPK1	protein_coding	1	+	22.4867	20.526	30.0015	22.3183	0.282594
ENSG05220046887	SKP1	protein_coding	5	-	108.453	79.6986	107.465	121.376	0.282453
ENSG05220016275	RNF19A	protein_coding	8	-	27.1584	16.3437	26.4576	26.426	0.281735
ENSG05220035889	TYW1	protein_coding	7	+	21.8084	14.9998	22.3299	22.4144	0.281676
ENSG05220056898	NUP54	protein_coding	4	-	45.8475	32.3084	45.0819	49.9116	0.281475
ENSG05220048369	LTA4H	protein_coding	12	-	82.5526	60.3083	87.7594	85.8724	0.281421
ENSG05220041278	GOLT1B	protein_coding	12	+	77.9906	58.0038	76.4898	88.7708	0.281196
ENSG05220013910	PSEN1	protein_coding	14	+	26.7429	18.3379	28.1782	26.5778	0.280503
ENSG05220013014	IGFBP3	protein_coding	7	-	292.773	273.486	329.407	358.328	0.28039
ENSG05220048544	ANAPC7	protein_coding	12	-	84.3767	68.4307	91.8637	93.7208	0.280362
ENSG05220029839	DHRS4	protein_coding	14	+	36.5795	31.3903	43.2846	39.2612	0.280302
ENSG05220004135	ARHGAP21	protein_coding	10	-	44.1185	37.8388	55.2379	44.2919	0.280257
ENSG05220024219	ZC3H7A	protein_coding	16	-	44.3669	31.3869	45.8545	46.136	0.280166
ENSG05220044273	POLD3	protein_coding	11	+	33.5979	24.209	35.5294	34.6653	0.28012
ENSG05220011172	UBA2	protein_coding	19	+	136.085	87.4726	130.01	141.417	0.279914
ENSG05220022512	ARHGAP10	protein_coding	4	+	12.8921	10.8893	13.9272	14.9452	0.279855
ENSG05220034935	RIF1	protein_coding	2	+	14.5702	12.179	20.3857	12.0896	0.279847
ENSG05220030675	RETREG3	protein_coding	17	-	26.8113	23.6365	30.2529	30.9933	0.27983
ENSG05220054204	SMARCC1	protein_coding	3	-	78.6925	59.4659	90.5588	77.1655	0.279769
ENSG05220017175	EMC4	protein_coding	15	+	82.1366	53.0347	79.0471	85.0494	0.279755
ENSG05220048114	ALG5	protein_coding	13	-	8.01691	5.54363	7.5422	8.91991	0.279734
ENSG05220025121	GLO1	protein_coding	6	-	373.331	267.052	348.896	428.449	0.27962
ENSG05220028679	ZNF134	protein_coding	19	+	13.9333	9.90348	14.3128	14.622	0.279617
ENSG05220034545	SETX	protein_coding	9	-	15.8137	12.967	22.0768	12.8587	0.279592
ENSG05220054109	IMPDH2	protein_coding	3	-	198.973	159.9	215.468	220.145	0.279577
ENSG05220003527	BAG5	protein_coding	14	-	48.6707	35.1476	47.7208	54.0198	0.279559
ENSG05220021247	PLPP5	protein_coding	8	-	19.1434	18.9417	22.666	23.5624	0.279554
ENSG05220027215	FMR1	protein_coding	X	+	20.4156	13.9453	21.3114	20.3965	0.279549
ENSG05220036568	SEC13	protein_coding	3	-	136.541	112.593	151.964	150.401	0.27937
ENSG05220023729	ANAPC4	protein_coding	4	+	11.303	8.24859	11.4156	12.313	0.279343
ENSG05220028642	TRAPPC2B	protein_coding	19	+	6.3699	6.57147	6.49065	9.21496	0.279289
ENSG05220008708	WWC2	protein_coding	4	+	24.2971	21.0791	28.4037	26.6629	0.279241
ENSG05220031035	PBK	protein_coding	8	-	194.683	134.7	175.403	224.298	0.279155
ENSG05220041223	CNIH4	protein_coding	1	+	52.567	34.3267	49.8724	55.5701	0.279134
ENSG05220002334	RING1	protein_coding	6	+	90.1487	64.2847	99.4544	87.938	0.279078
ENSG05220013230	HSPA1A	protein_coding	6	+	40.8701	36.0144	50.1648	43.1152	0.278876
ENSG05220037038	MYORG	protein_coding	9	-	5.27505	5.6538	7.06102	6.19763	0.278793
ENSG05220017901	SNRPA1	protein_coding	15	-	78.6386	43.8403	68.9564	79.6249	0.278719
ENSG05220003026	CACNG8	protein_coding	19	+	17.0243	10.1801	18.7477	14.2496	0.278511
ENSG05220062462	ERRFI1	protein_coding	1	-	106.456	87.4716	117.442	117.768	0.278428
ENSG05220011440	GGCX	protein_coding	2	-	26.4187	20.9143	31.7131	25.6876	0.278223
ENSG05220033799	ATG14	protein_coding	14	-	13.9849	8.54285	14.054	13.2652	0.278211
ENSG05220015525	TMEFF1	protein_coding	9	+	20.5006	12.7881	19.4888	20.8767	0.278087
ENSG05220051486	OLA1	protein_coding	2	-	85.7929	56.5594	79.6253	92.9707	0.277934
ENSG05220031873	ITFG1	protein_coding	16	-	38.7211	30.7729	42.1073	42.1436	0.277805
ENSG05220051620	MRFAP1L1	protein_coding	4	-	105.13	61.8081	88.6261	113.745	0.27769
ENSG05220027117	MRS2	protein_coding	6	+	26.9367	21.9848	27.3974	31.885	0.277134
ENSG05220057435	GTF3C3	protein_coding	2	-	23.2937	17.4878	25.657	23.7566	0.276993
ENSG05220021298	TACC1	protein_coding	8	+	61.1959	49.6082	74.7651	59.4876	0.276941
ENSG05220020603	ZC3H15	protein_coding	2	+	138.987	86.5358	126.415	146.794	0.276737
ENSG05220031994	ACAD8	protein_coding	11	+	12.2673	10.0019	12.3191	14.6588	0.276722
ENSG05220008276	NCAPG2	protein_coding	7	-	93.3623	61.7091	92.0124	95.8466	0.276718
ENSG05220035684	NFAT5	protein_coding	16	+	6.39149	6.82417	10.5314	5.4778	0.27665
ENSG05220022504	USP47	protein_coding	11	+	22.4903	14.383	23.4563	21.2084	0.27656
ENSG05220053844	LXN	protein_coding	3	-	76.355	72.0208	87.9895	91.7351	0.276532
ENSG05220032438	TRNT1	protein_coding	3	+	12.7238	10.2459	12.6071	15.2155	0.276526
ENSG05220036338	GPBP1L1	protein_coding	1	-	40.1152	30.3931	42.4509	42.9536	0.27652
ENSG05220039590	NUP160	protein_coding	11	-	29.0248	19.5438	34.6789	24.1504	0.276511
ENSG05220045257	NRDC	protein_coding	1	-	99.4219	74.5286	103.17	107.515	0.276409
ENSG05220027037	RNF144B	protein_coding	6	+	11.498	9.74611	12.3193	13.4073	0.2762
ENSG05220025981	MRPS21	protein_coding	1	+	11.89	10.2297	12.3108	14.473	0.276028
ENSG05220012787	BAIAP2L1	protein_coding	7	-	12.1968	13.3155	15.5334	15.3513	0.2757
ENSG05220038204	RAF1	protein_coding	3	-	77.2891	63.4494	83.1641	87.177	0.275409
ENSG05220048625	SDCCAG8	protein_coding	1	+	24.3564	17.3804	24.7067	25.806	0.275326
ENSG05220045122	NFKB2	protein_coding	10	+	39.445	49.9865	57.5898	50.6424	0.275277
ENSG05220002333	ZBTB22	protein_coding	6	-	31.7793	27.5096	37.3101	34.4391	0.275201
ENSG05220022620	COPB1	protein_coding	11	-	153.628	114.344	173.792	150.48	0.275126
ENSG05220023538	EHBP1	protein_coding	2	+	25.7442	16.3987	26.7972	24.1991	0.275103
ENSG05220021764	MYEOV	protein_coding	11	+	44.5714	39.6457	52.43	49.4769	0.275066
ENSG05220011609	CFAP298	protein_coding	21	-	38.5598	24.8238	36.5764	40.1049	0.274767
ENSG05220009573	ZNF343	protein_coding	20	-	11.0055	6.33524	10.4314	10.5473	0.27476
ENSG05220037567	NCAPD2	protein_coding	12	+	213.558	189.629	269.969	217.791	0.274722
ENSG05220002365	TNFAIP8L1	protein_coding	19	+	16.5329	14.7831	17.8179	20.0662	0.274691
ENSG05220058673	MCM10	protein_coding	10	+	31.9069	19.7606	30.7909	31.7067	0.274544
ENSG05220035365	PAAF1	protein_coding	11	+	11.0744	8.03319	11.098	12.0147	0.27454
ENSG05220042645	LRIF1	protein_coding	1	-	26.4465	23.5604	31.0483	29.4394	0.274511
ENSG05220037493	RNF20	protein_coding	9	+	52.3706	29.8866	52.5243	46.967	0.274429
ENSG05220053675	PRRG1	protein_coding	X	+	8.16258	6.32211	8.79964	8.71821	0.274297
ENSG05220049290	CACYBP	protein_coding	1	+	137.627	80.4422	118.959	144.734	0.274071
ENSG05220040052	CCNB1	protein_coding	5	+	258.204	179.218	263.744	265.142	0.273931
ENSG05220035966	SLC25A23	protein_coding	19	-	56.039	75.007	75.2377	83.2057	0.273894
ENSG05220032624	CMTM6	protein_coding	3	-	212.774	153.757	209.976	233.166	0.273837
ENSG05220025996	PRPF3	protein_coding	1	+	35.3602	25.8009	38.5799	35.3637	0.273813
ENSG05220036364	EIF2B3	protein_coding	1	-	37.2309	25.3279	37.579	38.0508	0.273743
ENSG05220044786	UBE2K	protein_coding	4	+	89.0176	60.2374	84.6218	95.7994	0.27359
ENSG05220006190	CDK1	protein_coding	10	+	163.393	128.053	154.232	198.057	0.273533
ENSG05220045022	NOLC1	protein_coding	10	+	303.56	200.98	314.45	295.396	0.273477
ENSG05220012468	STX16	protein_coding	20	+	58.2485	50.4669	62.408	68.9973	0.273467
ENSG05220057357	PTGES3	protein_coding	12	-	608.044	464.12	592.029	703.849	0.273405
ENSG05220031880	NUP107	protein_coding	12	+	54.7215	32.2866	50.4641	54.6941	0.27334
ENSG05220006344	EML1	protein_coding	14	+	18.9082	13.649	19.2507	20.0961	0.273271
ENSG05220031173	ESCO2	protein_coding	8	+	13.7025	10.7664	14.0129	15.5522	0.272945
ENSG05220006115	CTNND1	protein_coding	11	+	71.2694	57.7538	85.4786	70.4115	0.272899
ENSG05220022136	TTLL5	protein_coding	14	+	18.0907	15.0393	20.0632	19.9653	0.272889
ENSG05220052531	LARS1	protein_coding	5	-	39.409	24.6113	40.5775	36.756	0.272565
ENSG05220018258	AP5M1	protein_coding	14	+	8.33979	6.46495	8.63493	9.24747	0.272482
ENSG05220027256	MTMR1	protein_coding	X	+	36.6284	30.0777	42.8113	37.7569	0.27239
ENSG05220015218	OSBPL3	protein_coding	7	-	28.4498	23.6706	32.8953	30.0425	0.272075
ENSG05220029001	BZW2	protein_coding	7	+	90.032	71.9882	92.634	103.01	0.272058
ENSG05220037196	GPATCH3	protein_coding	1	-	25.8246	18.3667	26.3891	26.9618	0.271747
ENSG05220037256	RAD52	protein_coding	12	-	10.2289	9.7453	12.0116	12.1023	0.271727
ENSG05220004569	CALM3	protein_coding	19	+	361.402	306.09	409.906	395.884	0.271653
ENSG05220016391	KDM3A	protein_coding	2	+	10.852	7.6253	11.8359	10.4686	0.271582
ENSG05220013954	BTAF1	protein_coding	10	+	26.7135	23.9147	35.6127	25.4988	0.271504
ENSG05220009927	DYNC2LI1	protein_coding	2	+	10.1701	6.16924	8.71884	11.003	0.271447
ENSG05220025885	PHF12	protein_coding	17	-	11.9853	12.8163	15.7504	14.1848	0.271411
ENSG05220023758	ADGRA3	protein_coding	4	-	36.6149	30.683	43.8335	37.3927	0.271386
ENSG05220029881	API5	protein_coding	11	+	161.728	105.406	160.551	161.855	0.271318
ENSG05220006090	SSRP1	protein_coding	11	-	240.897	173.612	255.592	244.674	0.271293
ENSG05220052961	EDIL3	protein_coding	5	-	191.377	167.625	228.503	204.771	0.27129
ENSG05220030232	CAV2	protein_coding	7	+	42.6893	43.5568	47.9253	56.1622	0.271265
ENSG05220055164	GTF2F2	protein_coding	13	+	76.8004	45.5314	69.0058	78.6308	0.27125
ENSG05220032831	PIP4K2B	protein_coding	17	-	111.145	91.1232	124.932	119.169	0.271208
ENSG05220036077	ARHGEF28	protein_coding	5	+	24.7804	20.6592	30.2657	24.5672	0.271094
ENSG05220013203	ACTR2	protein_coding	2	+	567.506	333.741	536.436	551.022	0.270966
ENSG05220039965	TRIM23	protein_coding	5	-	11.9073	8.23969	11.4957	12.8122	0.270858
ENSG05220013437	BNIP3L	protein_coding	8	+	127.913	100.859	135.393	140.616	0.270809
ENSG05220047510	SDC2	protein_coding	8	+	56.6253	47.7894	62.7728	63.2002	0.270791
ENSG05220056972	SCLT1	protein_coding	4	-	9.12722	6.36996	8.95171	9.7446	0.270747
ENSG05220049474	HSD17B4	protein_coding	5	+	14.8983	9.12951	15.2225	13.7647	0.270711
ENSG05220053418	QTRT2	protein_coding	3	+	18.3803	11.301	17.7266	18.0809	0.27071
ENSG05220045045	TWNK	protein_coding	10	+	45.2049	29.349	47.5103	42.4301	0.270686
ENSG05220014608	NRP2	protein_coding	2	+	27.1793	24.7541	37.8296	24.8198	0.270636
ENSG05220032889	PMVK	protein_coding	1	-	111.18	64.2504	105.796	105.831	0.270628
ENSG05220052262	MCM6	protein_coding	2	-	131.694	88.292	130.661	134.714	0.270621
ENSG05220058156	LIPA	protein_coding	10	-	97.7526	76.48	103.399	106.749	0.270395
ENSG05220035953	MRPS27	protein_coding	5	-	59.0076	46.6963	61.8122	65.6798	0.270377
ENSG05220002319	ZBTB9	protein_coding	6	+	25.0274	20.5279	28.8857	26.0555	0.270269
ENSG05220052829	CTNNA1	protein_coding	5	+	266.058	201.487	295.918	267.863	0.27003
ENSG05220039826	OXCT1	protein_coding	5	-	104.123	56.9291	94.5752	99.6148	0.26994
ENSG05220045944	LMBR1L	protein_coding	12	-	14.8927	13.9882	17.6989	17.1225	0.269858
ENSG05220056680	HARS1	protein_coding	5	-	40.6755	27.5232	40.6708	41.5536	0.269822
ENSG05220046202	PDIA5	protein_coding	3	+	9.74645	7.05054	9.51746	10.7283	0.269417
ENSG05220021261	VDAC3	protein_coding	8	+	203.925	127.073	186.133	212.807	0.26935
ENSG05220056540	RRM2B	protein_coding	8	-	24.6719	19.3542	24.643	28.4126	0.269147
ENSG05220042862	POLR1E	protein_coding	9	+	68.6895	51.8614	69.3288	75.9408	0.26909
ENSG05220001197	VBP1	protein_coding	X	+	132.795	84.4262	117.625	144.124	0.269016
ENSG05220048556	KCTD10	protein_coding	12	-	76.9963	57.0912	81.5097	80.058	0.268964
ENSG05220051869	LYAR	protein_coding	4	-	48.3911	33.8546	49.3445	49.7376	0.268685
ENSG05220056850	RCHY1	protein_coding	4	-	11.3838	7.73618	11.2955	11.7369	0.268589
ENSG05220044883	NARF	protein_coding	17	+	16.2502	16.7499	19.0605	20.6907	0.268527
ENSG05220041129	ATE1	protein_coding	10	-	28.6764	24.9067	33.1227	31.4186	0.268443
ENSG05220037666	TPI1	protein_coding	12	+	2104.18	1732.23	2271.83	2349.15	0.268441
ENSG05220048578	NUDT21	protein_coding	16	-	116.328	74.3732	111.064	118.626	0.268371
ENSG05220002501	SLCO4A1	protein_coding	20	+	14.0273	22.945	25.2946	19.2358	0.268348
ENSG05220009053	ZBTB1	protein_coding	14	+	23.8385	19.0369	26.7083	24.9304	0.2683
ENSG05220027588	CTNNBIP1	protein_coding	1	-	24.0805	34.2402	34.9524	35.2874	0.26828
ENSG05220006687	ANKRD10	protein_coding	13	-	32.6895	29.7584	38.4928	36.7153	0.268234
ENSG05220025301	SIK2	protein_coding	11	+	19.2896	16.754	25.1651	18.2419	0.268181
ENSG05220045090	TIA1	protein_coding	2	-	29.8405	23.3347	33.783	30.2468	0.267988
ENSG05220028270	KLF5	protein_coding	13	+	15.9317	15.5379	17.9759	19.9163	0.267942
ENSG05220005913	TCEAL8	protein_coding	X	-	214.544	139.015	196.598	229.1	0.267881
ENSG05220050482	ZNF197	protein_coding	3	+	8.67054	5.41455	8.36916	8.58908	0.267819
ENSG05220054019	RANBP9	protein_coding	6	-	70.234	59.3994	77.0731	79.0022	0.267805
ENSG05220031258	SUB1	protein_coding	5	+	39.2045	29.653	38.013	44.8892	0.267797
ENSG05220005429	NUS1	protein_coding	6	+	52.7516	39.1436	50.5637	60.0622	0.267626
ENSG05220039162	MRPL3	protein_coding	3	-	190.699	139.48	180.182	217.26	0.267494
ENSG05220011048	DPY19L3	protein_coding	19	+	8.67858	7.82547	10.6096	9.25629	0.267476
ENSG05220056909	USO1	protein_coding	4	+	101.398	74.4569	106.55	105.126	0.267473
ENSG05220032736	LAMB3	protein_coding	1	-	107.188	106.986	140.275	117.519	0.267434
ENSG05220039676	ARFGAP2	protein_coding	11	-	51.9968	42.6387	57.8797	56.0267	0.267395
ENSG05220041968	USP16	protein_coding	21	+	31.4422	22.1905	29.9246	34.6281	0.267362
ENSG05220024280	KHDC4	protein_coding	1	-	28.6484	23.1983	30.9025	31.4987	0.26732
ENSG05220059452	CDC73	protein_coding	1	+	21.8028	17.8802	23.2776	24.4838	0.26732
ENSG05220049068	EXTL2	protein_coding	1	-	31.9107	28.2909	34.3481	38.1041	0.267226
ENSG05220027758	PGD	protein_coding	1	+	550.67	392.043	605.603	528.924	0.267202
ENSG05220052847	DHX38	protein_coding	16	+	76.8119	54.7955	86.6818	71.6856	0.267036
ENSG05220048406	FAM216A	protein_coding	12	+	53.3271	45.5303	54.4945	64.4558	0.266937
ENSG05220052288	DARS1	protein_coding	2	-	52.2233	36.322	51.329	55.2071	0.266855
ENSG05220007900	C18orf54	protein_coding	18	+	18.0104	14.9496	20.6322	19.0213	0.266736
ENSG05220018799	FABP5	protein_coding	8	+	183.52	95.5105	152.931	182.747	0.266657
ENSG05220011695	ANKZF1	protein_coding	2	+	11.3893	10.9428	13.2903	13.5746	0.266602
ENSG05220046606	CHP1	protein_coding	15	+	85.1754	76.7072	93.3629	101.377	0.266599
ENSG05220035967	GFM2	protein_coding	5	-	41.268	29.1609	42.1888	42.5313	0.266537
ENSG05220027517	HSPD1	protein_coding	2	-	446.619	243.817	400.939	429.497	0.266361
ENSG05220003492	MORC2	protein_coding	22	-	21.1129	14.9216	25.0987	18.2381	0.266212
ENSG05220011486	RETSAT	protein_coding	2	-	80.3597	64.4679	98.2879	75.8866	0.266196
ENSG05220049868	CEBPZ	protein_coding	2	-	74.2995	45.1957	70.9474	72.7598	0.26618
ENSG05220007651	KDELR3	protein_coding	22	+	40.6559	43.1305	53.991	46.7711	0.266166
ENSG05220053836	MLF1	protein_coding	3	+	17.3983	12.2803	16.7645	18.9226	0.265979
ENSG05220052793	MATR3	protein_coding	5	+	115.315	79.7933	118.895	115.711	0.265967
ENSG05220039956	TRAPPC13	protein_coding	5	+	13.5874	9.11167	12.8887	14.4046	0.265914
ENSG05220033753	KTN1	protein_coding	14	+	63.2084	37.9635	62.4796	59.1675	0.265894
ENSG05220045163	TXNDC12	protein_coding	1	-	100.858	67.0541	94.2976	107.591	0.265849
ENSG05220019609	USP14	protein_coding	18	+	123.987	90.5068	127.563	130.324	0.265806
ENSG05220010989	METAP1	protein_coding	4	+	93.1008	66.0703	92.8148	98.5578	0.265806
ENSG05220004612	SAMHD1	protein_coding	20	-	15.4606	13.7602	18.0311	17.1001	0.265754
ENSG05220002331	NUDT3	protein_coding	6	-	33.5216	28.487	37.8525	36.6826	0.265452
ENSG05220011664	PDCL	protein_coding	9	-	32.4595	25.395	36.6847	32.8536	0.265378
ENSG05220030321	AASS	protein_coding	7	-	10.265	7.61128	11.5095	9.97441	0.265208
ENSG05220008891	KLHDC2	protein_coding	14	+	20.401	17.9813	21.5233	24.5973	0.264969
ENSG05220034218	TOMM70	protein_coding	3	-	62.6575	42.7364	62.502	64.1202	0.264738
ENSG05220044796	WDR19	protein_coding	4	+	11.0708	9.27832	13.325	11.122	0.264693
ENSG05220038672	PIN4	protein_coding	X	+	14.9651	7.0924	14.1998	12.2988	0.264643
ENSG05220036925	TEP1	protein_coding	14	-	7.00361	8.16259	10.3227	7.89697	0.264636
ENSG05220049077	DPH5	protein_coding	1	-	44.9097	29.5248	43.3554	46.0563	0.264493
ENSG05220058551	KIF2A	protein_coding	5	+	26.2025	18.6371	27.5766	26.284	0.264457
ENSG05220011994	SECISBP2	protein_coding	9	+	12.8748	9.83385	13.2512	14.0232	0.264305
ENSG05220025013	CNTRL	protein_coding	9	+	8.0453	5.45651	9.00377	7.2079	0.263881
ENSG05220016884	CCZ1	protein_coding	7	+	14.9927	10.7061	14.4642	16.3824	0.263408
ENSG05220040747	TICAM2	protein_coding	5	-	23.6071	19.055	24.3853	26.8187	0.263302
ENSG05220043031	TSR2	protein_coding	X	+	57.1512	28.5937	50.1546	52.7552	0.263256
ENSG05220054511	HSPH1	protein_coding	13	-	106.345	71.1018	114.606	98.3584	0.263223
ENSG05220055488	KATNA1	protein_coding	6	-	32.7404	25.0218	33.7266	35.5956	0.263192
ENSG05220008219	FHL2	protein_coding	2	-	194.07	181.703	226.209	224.688	0.26294
ENSG05220049964	PRKD3	protein_coding	2	-	21.9647	17.5416	25.3742	22.0269	0.262836
ENSG05220010418	NAA20	protein_coding	20	+	128.541	72.0657	112.588	128.078	0.262655
ENSG05220040580	STAU1	protein_coding	20	-	174.089	134.046	186.144	183.516	0.262639
ENSG05220021507	CLSPN	protein_coding	1	-	32.7039	19.8438	34.0033	29.0363	0.262627
ENSG05220033820	SAMD4A	protein_coding	14	+	10.798	9.56855	12.5521	11.8804	0.262595
ENSG05220043610	NPM1	protein_coding	5	+	770.411	440.4	713.001	739.528	0.262592
ENSG05220051555	CSRNP1	protein_coding	3	-	23.4391	28.7519	32.2176	30.3795	0.262298
ENSG05220022681	ILK	protein_coding	11	+	265.94	251.583	323.588	296.971	0.261947
ENSG05220000790	UTP14A	protein_coding	X	+	44.8625	26.5251	43.9278	41.6671	0.261851
ENSG05220005030	CHMP1B	protein_coding	18	+	86.5527	65.2679	89.6159	92.4151	0.261816
ENSG05220025395	NKAPD1	protein_coding	11	+	22.23	14.594	21.0226	23.1286	0.261806
ENSG05220022076	DLST	protein_coding	14	+	148.703	122.152	162.092	162.647	0.261759
ENSG05220005253	PIH1D1	protein_coding	19	-	71.9074	62.9245	78.0142	83.622	0.261589
ENSG05220009036	FNTB	protein_coding	14	+	42.6709	32.8023	45.7792	44.6956	0.261552
ENSG05220014885	NME1	protein_coding	17	+	228.129	140.63	209.148	232.889	0.261487
ENSG05220054332	CGGBP1	protein_coding	3	-	68.0758	51.1477	71.0201	71.8903	0.261442
ENSG05220059136	PPIB	protein_coding	15	-	338.056	272.435	365.558	366.222	0.261437
ENSG05220050114	TADA1	protein_coding	1	-	15.2828	11.1598	14.7508	16.9442	0.261395
ENSG05220000395	SH3BGRL	protein_coding	X	+	159.047	147.825	173.926	193.885	0.261325
ENSG05220021341	DDHD2	protein_coding	8	+	14.781	10.5397	14.5666	15.7766	0.261054
ENSG05220024391	ZNF700	protein_coding	19	+	9.62232	8.69525	12.1312	9.81799	0.260942
ENSG05220011637	NHEJ1	protein_coding	2	-	10.3159	8.46551	11.6033	10.9011	0.260899
ENSG05220050964	EHD3	protein_coding	2	+	41.4998	46.0186	55.0142	49.8511	0.26088
ENSG05220024799	ECE1	protein_coding	1	-	200.586	243.6	299.431	232.771	0.260811
ENSG05220023788	NUDT8	protein_coding	11	-	8.74659	13.2319	11.5499	14.7827	0.260757
ENSG05220047908	RPL7	protein_coding	8	-	1260.48	644.132	1038.47	1243.3	0.260651
ENSG05220014949	MBIP	protein_coding	14	-	16.0805	12.4304	16.0245	18.1251	0.260354
ENSG05220014614	NOP58	protein_coding	2	+	99.8409	68.4274	94.2845	107.233	0.260141
ENSG05220023696	TCF25	protein_coding	16	+	52.1419	52.3918	62.0694	63.1158	0.260095
ENSG05220007143	HSF2BP	protein_coding	21	-	12.1042	10.1753	13.7553	12.9228	0.259933
ENSG05220036972	NUDT2	protein_coding	9	+	75.6349	47.5854	69.7916	77.7239	0.259627
ENSG05220003370	MTMR3	protein_coding	22	+	13.0359	11.1343	15.5828	13.3523	0.259593
ENSG05220037520	SMC2	protein_coding	9	+	78.2515	51.4961	83.6664	71.6202	0.259226
ENSG05220000382	ATRX	protein_coding	X	-	9.80615	7.29737	12.9246	7.54539	0.259215
ENSG05220032060	THYN1	protein_coding	11	-	39.4518	34.2231	40.2973	47.8715	0.259093
ENSG05220026268	MIS12	protein_coding	17	+	36.8356	25.9183	35.7401	39.3587	0.259086
ENSG05220017640	PDHX	protein_coding	11	+	31.0073	20.3895	28.4968	33.0095	0.259058
ENSG05220028283	RBM26	protein_coding	13	-	20.4771	17.5299	24.7226	20.7592	0.259024
ENSG05220010253	SEPTIN2	protein_coding	2	+	290.947	214.839	295.285	309.88	0.258799
ENSG05220036271	DNAJC8	protein_coding	1	-	234.697	156.467	226.39	241.585	0.258658
ENSG05220010565	CDC5L	protein_coding	6	+	57.8244	38.5052	60.3383	54.897	0.258531
ENSG05220020414	NTAQ1	protein_coding	8	+	10.9005	8.18205	10.5759	12.251	0.258484
ENSG05220020029	RALGAPB	protein_coding	20	+	18.053	13.6921	21.6943	16.2781	0.258417
ENSG05220022630	TEAD1	protein_coding	11	+	69.6141	56.6056	85.3663	65.6054	0.25834
ENSG05220032276	RBM17	protein_coding	10	+	53.5441	36.6624	50.7657	57.1268	0.258291
ENSG05220052614	F2R	protein_coding	5	+	162.038	140.657	193.776	168.249	0.258224
ENSG05220057743	COPS6	protein_coding	7	+	254.921	209.561	270.382	285.128	0.25819
ENSG05220009261	CDH2	protein_coding	18	-	127.532	99.6337	145.803	125.88	0.258181
ENSG05220050209	TIPRL	protein_coding	1	+	68.463	49.1163	67.4756	73.1447	0.258171
ENSG05220040006	SNRPD3	protein_coding	22	+	121.961	94.2473	124.091	134.478	0.258122
ENSG05220010751	IFT46	protein_coding	11	-	16.5306	14.0231	17.1156	19.4202	0.257963
ENSG05220020701	KPNA2	protein_coding	17	+	322.621	246.411	344.475	335.943	0.257911
ENSG05220052290	NXPH2	protein_coding	2	-	11.581	8.19477	10.0522	13.5918	0.257742
ENSG05220022815	CSDE1	protein_coding	1	-	519.269	319.342	509.032	493.581	0.25769
ENSG05220002891	PTPRE	protein_coding	10	+	6.99949	8.21511	10.0627	8.12598	0.257581
ENSG05220024308	MRPL24	protein_coding	1	-	159.821	101.83	158.018	154.775	0.257565
ENSG05220042977	GMPR2	protein_coding	14	+	53.8305	33.3802	48.4797	55.7543	0.257249
ENSG05220039877	UBE2Z	protein_coding	17	+	159.465	125.057	170.145	169.897	0.257171
ENSG05220031223	VGLL3	protein_coding	3	-	23.2247	22.0719	27.5429	26.5892	0.257083
ENSG05220017711	TRIM44	protein_coding	11	+	49.2367	38.6645	53.9613	51.0737	0.256916
ENSG05220058837	TMEM123	protein_coding	11	-	252.541	202.243	266.077	277.333	0.256861
ENSG05220038554	KCTD3	protein_coding	1	+	61.1477	51.0336	66.3358	67.7031	0.256819
ENSG05220046360	GOLPH3L	protein_coding	1	-	33.1322	27.1891	36.2883	35.7821	0.25674
ENSG05220024084	PDXDC1	protein_coding	16	+	40.1876	29.7253	42.9534	40.5766	0.256735
ENSG05220039889	SNF8	protein_coding	17	-	66.9323	42.6204	63.8504	67.0296	0.25662
ENSG05220005920	TCEAL9	protein_coding	X	+	238.396	143.574	222.888	233.437	0.256604
ENSG05220019037	ST3GAL3	protein_coding	1	+	7.17715	6.40184	7.66118	8.55756	0.256286
ENSG05220034244	SRP68	protein_coding	17	-	63.9305	48.9546	66.2708	68.5381	0.256061
ENSG05220039986	CDK7	protein_coding	5	+	62.1281	38.2092	58.9327	60.8844	0.255976
ENSG05220059215	HERC1	protein_coding	15	-	8.90908	6.66939	13.0555	5.5471	0.255951
ENSG05220041204	CNIH3	protein_coding	1	+	11.8022	8.36801	12.4032	11.6816	0.255896
ENSG05220023116	BCAS2	protein_coding	1	-	114.116	76.0655	98.6886	128.399	0.255874
ENSG05220006040	FAM111B	protein_coding	11	+	61.6808	40.4457	60.4415	61.4941	0.255762
ENSG05220037259	SYNRG	protein_coding	17	-	12.7914	10.3108	15.7836	11.7987	0.255717
ENSG05220035058	WDR74	protein_coding	11	-	31.6715	30.9708	37.4181	37.3664	0.255603
ENSG05220019795	HERC2	protein_coding	15	-	21.4276	17.7841	32.1663	14.6435	0.255523
ENSG05220048034	SLC39A6	protein_coding	18	-	104.413	78.3588	111.33	106.822	0.255287
ENSG05220041280	CMAS	protein_coding	12	+	115.819	76.9415	102.675	127.397	0.255271
ENSG05220042623	LAMTOR5	protein_coding	1	-	179.601	85.9911	160.87	156.116	0.255204
ENSG05220020716	NOL11	protein_coding	17	+	60.8973	41.2485	59.3856	62.5106	0.255024
ENSG05220011157	URI1	protein_coding	19	+	43.2306	29.3209	39.7951	46.7607	0.254624
ENSG05220015756	HAUS3	protein_coding	4	-	7.5327	5.08293	7.30829	7.7394	0.254329
ENSG05220000893	NCOA4	protein_coding	10	-	171.798	129.099	182.512	176.392	0.254325
ENSG05220036567	IRAK2	protein_coding	3	+	9.74625	10.9995	13.1525	11.5902	0.254185
ENSG05220018344	CSRNP2	protein_coding	12	-	39.4761	33.3914	43.2162	43.6844	0.254091
ENSG05220001744	SYNCRIP	protein_coding	6	-	144.357	89.0818	138.688	139.688	0.253993
ENSG05220040723	DCP2	protein_coding	5	+	8.72468	5.58131	8.9308	8.12901	0.253982
ENSG05220057283	KIF3B	protein_coding	20	+	48.8698	37.6286	52.6348	50.5104	0.253931
ENSG05220000335	CDC16	protein_coding	13	+	93.3851	67.7092	90.2047	101.886	0.25388
ENSG05220024921	AOPEP	protein_coding	9	+	7.85907	6.66578	8.41026	8.90784	0.253758
ENSG05220007418	PLAA	protein_coding	9	-	42.0259	33.4491	45.8919	44.0942	0.253704
ENSG05220058518	KIF23	protein_coding	15	+	116.073	85.4742	123.023	117.252	0.253566
ENSG05220045948	TUBA1B	protein_coding	12	-	4960.09	4134.27	5539.35	5301.95	0.253492
ENSG05220008881	NIN	protein_coding	14	-	17.8877	12.9773	20.9237	15.8671	0.253372
ENSG05220035395	RAB6A	protein_coding	11	-	101.576	91.6284	109.705	120.588	0.253346
ENSG05220005596	KIF4A	protein_coding	X	+	88.3644	63.5131	100.551	80.4763	0.253303
ENSG05220008467	PTTG1IP	protein_coding	21	-	571.658	532.239	640.558	675.141	0.253224
ENSG05220028777	ACY1	protein_coding	3	+	23.7261	25.9473	29.1333	30.0669	0.253126
ENSG05220037154	MTFR1L	protein_coding	1	+	34.4191	26.1954	34.0586	38.1809	0.253123
ENSG05220002864	OAT	protein_coding	10	-	320.044	182.005	279.383	318.943	0.253101
ENSG05220039055	PKD2	protein_coding	4	+	85.2187	71.5772	101.211	85.6431	0.253027
ENSG05220047111	MYH10	protein_coding	17	-	67.6043	56.2034	92.7102	54.8073	0.252785
ENSG05220014423	TSG101	protein_coding	11	-	87.0668	67.2291	88.9454	94.8447	0.252359
ENSG05220049821	BIRC6	protein_coding	2	+	15.0117	12.4726	23.2109	9.52567	0.252296
ENSG05220037280	TADA2A	protein_coding	17	+	16.3604	9.35157	14.5244	16.0982	0.252159
ENSG05220053680	TAB3	protein_coding	X	-	9.29481	7.34866	10.2052	9.6156	0.252056
ENSG05220053276	RNF2	protein_coding	1	+	22.0816	20.6079	24.8554	25.9769	0.251868
ENSG05220045640	RAB13	protein_coding	1	-	180.077	120.238	193.167	164.426	0.251843
ENSG05220002200	ARFGAP3	protein_coding	22	-	92.295	68.1657	90.1533	100.91	0.251828
ENSG05220050108	NUF2	protein_coding	1	+	84.5992	58.1623	81.0555	88.9293	0.251798
ENSG05220036251	KLHL12	protein_coding	1	-	40.8907	28.3557	41.0078	41.4359	0.251671
ENSG05220053324	CCNG1	protein_coding	5	+	170.447	124.885	164.353	187.253	0.251624
ENSG05220018802	PKIA	protein_coding	8	+	50.0184	40.5934	50.965	56.904	0.251509
ENSG05220016862	SOCS5	protein_coding	2	+	28.9114	23.8284	30.7394	32.0432	0.251474
ENSG05220007635	CBY1	protein_coding	22	+	43.445	27.0247	40.592	43.281	0.251203
ENSG05220045593	RAB18	protein_coding	10	+	22.9285	15.2372	20.9366	24.4819	0.251006
ENSG05220004016	WDR44	protein_coding	X	+	29.1047	22.6293	32.0789	29.486	0.250994
ENSG05220006220	SCML1	protein_coding	X	+	12.3715	12.5194	14.6493	14.9706	0.250952
ENSG05220037673	SLC35A5	protein_coding	3	+	38.2025	32.0651	40.0379	43.5758	0.250878
ENSG05220024036	CTCF	protein_coding	16	+	29.6311	21.381	33.0086	27.6899	0.250821
ENSG05220055733	NBPF15	protein_coding	1	+	29.8114	18.9669	31.6363	26.4042	0.250821
ENSG05220002214	PHF5A	protein_coding	22	-	159.44	96.1123	148.591	155.484	0.250804
ENSG05220033087	DAP3	protein_coding	1	+	79.3712	49.6068	76.2859	77.1804	0.250797
ENSG05220035828	SBDS	protein_coding	7	-	269.141	169.572	237.949	284.042	0.250749
ENSG05220035131	ZMAT3	protein_coding	3	-	26.6714	24.189	32.3066	28.2031	0.250625
ENSG05220043842	SHQ1	protein_coding	3	-	16.0389	11.0053	16.173	16.0019	0.250618
ENSG05220056797	ARV1	protein_coding	1	+	25.1072	21.6773	26.4534	29.1963	0.250343
ENSG05220042468	CTNNB1	protein_coding	3	+	123.654	95.7315	135.937	124.983	0.250141
ENSG05220021274	BAG4	protein_coding	8	+	17.54	15.8492	19.4955	20.2132	0.250075
ENSG05220012607	TRAF3IP1	protein_coding	2	+	25.5694	13.6322	23.2282	23.3817	0.249726
ENSG05220036600	RAD18	protein_coding	3	-	32.1172	24.1047	32.4183	34.4267	0.249687
ENSG05220040424	POMZP3	protein_coding	7	-	7.98138	9.13687	9.40011	10.9503	0.24952
ENSG05220044699	EMP1	protein_coding	12	+	118.022	76.1433	116.239	114.578	0.249468
ENSG05220056846	SHROOM3	protein_coding	4	+	13.9242	14.8757	19.0726	15.1631	0.249438
ENSG05220043645	TAF1D	protein_coding	11	-	28.0921	23.2116	25.3317	35.6526	0.249373
ENSG05220037482	ZNF189	protein_coding	9	+	19.5746	10.7089	19.4792	16.5185	0.249369
ENSG05220010305	MTERF4	protein_coding	2	-	11.1129	8.15178	11.2127	11.6869	0.249361
ENSG05220054428	PHF3	protein_coding	6	+	11.9272	8.45519	13.7534	10.4738	0.249309
ENSG05220050428	ZMPSTE24	protein_coding	1	+	110.68	73.2903	108.163	110.479	0.2491
ENSG05220011167	SPTBN1	protein_coding	2	+	95.573	79.7264	129.582	78.7524	0.249081
ENSG05220009613	IDH3B	protein_coding	20	-	126.241	93.9038	128.587	133.038	0.249045
ENSG05220057816	ZSCAN21	protein_coding	7	+	9.55972	6.56385	9.53481	9.6262	0.249002
ENSG05220027892	PTN	protein_coding	7	-	89.9929	67.1783	93.7774	92.9586	0.248663
ENSG05220027566	IREB2	protein_coding	15	+	21.5887	15.1266	22.4428	21.1736	0.248488
ENSG05220005756	DCTN3	protein_coding	9	-	79.2926	54.6436	79.2391	79.8706	0.248476
ENSG05220028042	PPIP5K2	protein_coding	5	+	14.5145	10.7038	15.4563	14.5012	0.248443
ENSG05220046527	PIP5K1A	protein_coding	1	+	105.283	90.0503	114.985	117.044	0.248365
ENSG05220008869	PRPF39	protein_coding	14	+	19.4195	13.7884	18.1711	21.2741	0.248325
ENSG05220010935	RAP1GDS1	protein_coding	4	+	57.2838	42.4527	56.7276	61.7406	0.248307
ENSG05220018876	MRPS28	protein_coding	8	-	49.9379	30.4425	45.9245	49.5462	0.248213
ENSG05220048966	REXO2	protein_coding	11	+	87.806	66.5989	85.5844	97.8006	0.248157
ENSG05220039535	FNBP4	protein_coding	11	-	23.9141	20.6361	27.9768	24.9334	0.24811
ENSG05220022589	FAR1	protein_coding	11	+	47.0718	38.0695	49.9043	51.2087	0.248037
ENSG05220020388	ZHX1	protein_coding	8	-	19.3609	15.6041	20.8548	20.6683	0.248004
ENSG05220055906	BRD3	protein_coding	9	-	27.3362	28.5045	34.0943	32.2164	0.247924
ENSG05220019927	ASH2L	protein_coding	8	+	47.4301	33.6328	48.2495	48.0094	0.247878
ENSG05220046020	PRKAG1	protein_coding	12	-	95.4655	76.3635	97.1148	106.913	0.247793
ENSG05220034909	UBFD1	protein_coding	16	+	53.7885	49.6535	64.0517	58.7742	0.247793
ENSG05220029314	PSMD1	protein_coding	2	+	59.6752	39.2549	60.3958	57.0589	0.247622
ENSG05220018912	YBX1	protein_coding	1	+	1543.4	1059.52	1556.25	1533.76	0.247481
ENSG05220051381	DYNC1LI2	protein_coding	16	-	68.3724	43.7049	66.8726	66.1617	0.247303
ENSG05220026590	OSTF1	protein_coding	9	+	72.1578	42.3321	60.116	75.7741	0.24722
ENSG05220010825	HYOU1	protein_coding	11	-	143.031	127.651	183.051	138.213	0.247159
ENSG05220032763	ASH1L	protein_coding	1	-	14.9068	11.325	21.0495	10.0817	0.247042
ENSG05220052126	PARPBP	protein_coding	12	+	26.6338	20.3041	24.872	30.8322	0.247033
ENSG05220004497	SAE1	protein_coding	19	+	366.285	254.705	361.523	375.434	0.247011
ENSG05220057526	GLS	protein_coding	2	+	45.5747	45.3127	58.9448	48.915	0.247007
ENSG05220034295	PCYOX1L	protein_coding	5	+	8.0881	9.52708	10.629	10.2736	0.246858
ENSG05220053155	SYPL1	protein_coding	7	-	220.061	160.468	211.144	240.33	0.24664
ENSG05220054186	USP4	protein_coding	3	-	22.124	16.9143	23.252	23.0629	0.246587
ENSG05220023995	PDP2	protein_coding	16	+	13.5674	11.8285	15.3741	14.7532	0.24648
ENSG05220024299	ETV3	protein_coding	1	-	15.3843	9.07876	15.2614	13.7582	0.246422
ENSG05220012352	WDR35	protein_coding	2	-	16.1224	11.1373	17.2909	15.045	0.246372
ENSG05220018921	P3H1	protein_coding	1	-	54.7814	58.5942	72.3016	62.1743	0.246237
ENSG05220027525	NIF3L1	protein_coding	2	+	72.5808	59.6854	76.3206	80.55	0.24613
ENSG05220024270	CCT3	protein_coding	1	-	444.567	347.875	470.066	469.782	0.246122
ENSG05220010625	ZNF561	protein_coding	19	-	25.0025	18.5173	25.3011	26.3127	0.246084
ENSG05220010649	ARCN1	protein_coding	11	+	261.359	215.135	282.492	282.591	0.246003
ENSG05220010546	KLHDC3	protein_coding	6	+	160.692	183.256	199.809	208.083	0.245994
ENSG05220049992	TTC27	protein_coding	2	+	33.2836	17.8388	30.7894	29.8369	0.245987
ENSG05220034444	SAP30BP	protein_coding	17	+	35.6875	33.6193	38.792	43.3938	0.245893
ENSG05220028475	RPL22	protein_coding	1	-	227.407	116.233	196.637	210.858	0.245882
ENSG05220029162	CD2	protein_coding	1	+	54.4626	50.5772	57.2228	67.3348	0.245878
ENSG05220021212	ZNF180	protein_coding	19	-	11.1547	7.85164	8.9874	13.5487	0.245763
ENSG05220036207	UBE2T	protein_coding	1	-	179.674	146.475	170.491	216.196	0.245637
ENSG05220029822	SASS6	protein_coding	1	-	10.5471	8.75615	11.8998	10.9849	0.245536
ENSG05220025487	FUBP1	protein_coding	1	-	80.1748	55.017	81.2882	78.984	0.245516
ENSG05220003855	PRMT1	protein_coding	19	+	224.376	195.723	244.77	253.249	0.245475
ENSG05220014455	HPS5	protein_coding	11	-	27.4214	18.9512	27.2127	27.7597	0.245433
ENSG05220039163	MBD4	protein_coding	3	-	39.3876	32.3317	38.4031	46.6155	0.245417
ENSG05220033606	EIF2A	protein_coding	3	+	58.0461	42.3925	56.9354	62.1263	0.245396
ENSG05220038583	CENPF	protein_coding	1	+	87.5175	59.7322	113.243	61.3039	0.245354
ENSG05220004727	SUPT16H	protein_coding	14	-	183.233	127.273	194.764	173.295	0.245317
ENSG05220019261	AKTIP	protein_coding	16	-	18.5511	12.891	16.9611	20.306	0.245206
ENSG05220016058	PRSS12	protein_coding	4	-	43.7414	33.9296	46.4446	45.5992	0.244944
ENSG05220029926	PSMB5	protein_coding	14	-	471.413	318.4	452.685	483.251	0.244898
ENSG05220006961	BLOC1S5	protein_coding	6	-	18.2904	12.5688	16.5779	19.9904	0.244889
ENSG05220010717	DDX6	protein_coding	11	-	50.6645	30.9001	54.2898	42.3601	0.244826
ENSG05220044824	PCYT2	protein_coding	17	-	38.6002	53.5716	55.7886	53.4193	0.24468
ENSG05220018467	MSRB3	protein_coding	12	+	139.076	120.517	146.808	160.756	0.24464
ENSG05220052249	UBXN4	protein_coding	2	+	110.281	80.5799	112.199	113.931	0.244628
ENSG05220058849	CEP57	protein_coding	11	+	22.9453	16.3882	22.6105	23.9851	0.244433
ENSG05220015051	CENPW	protein_coding	6	+	174.883	84.4834	138.025	169.226	0.244427
ENSG05220046246	WNT3	protein_coding	17	-	11.7991	13.3101	13.2196	16.5247	0.244393
ENSG05220030307	CAPZA2	protein_coding	7	+	68.3378	46.3819	63.597	72.294	0.244337
ENSG05220046146	UMPS	protein_coding	3	+	29.937	16.1786	25.7227	28.8973	0.244173
ENSG05220023878	TBC1D19	protein_coding	4	+	19.6124	13.7697	18.8493	20.688	0.24414
ENSG05220013668	CPS1	protein_coding	2	+	13.5684	10.6758	15.7959	12.9126	0.243836
ENSG05220029842	BCL2L2	protein_coding	14	+	34.8553	26.5264	33.2757	39.4068	0.243797
ENSG05220020305	POGLUT3	protein_coding	11	-	96.1559	80.269	101.252	107.65	0.243775
ENSG05220045048	BTRC	protein_coding	10	+	25.6808	20.0299	28.678	25.4451	0.243712
ENSG05220057515	USP9X	protein_coding	X	+	43.2618	35.0072	59.5955	33.0685	0.243568
ENSG05220005572	MED12	protein_coding	X	+	24.2639	28.2043	39.0068	23.1087	0.243512
ENSG05220010901	KRI1	protein_coding	19	-	40.732	33.0274	45.3263	41.9925	0.243464
ENSG05220041382	SREBF1	protein_coding	17	-	29.6023	57.3354	59.4093	43.5034	0.243369
ENSG05220006243	TFAM	protein_coding	10	+	56.4225	36.3062	52.235	57.5229	0.243237
ENSG05220030560	B2M	protein_coding	15	+	310.876	247.601	312.963	347.987	0.243044
ENSG05220009680	CSNK2A1	protein_coding	20	-	23.5598	16.8663	24.2092	23.6307	0.242924
ENSG05220025185	SPC25	protein_coding	2	-	79.6615	45.39	69.5134	78.4693	0.242907
ENSG05220023812	STIM2	protein_coding	4	+	12.5664	11.7494	15.5477	13.2263	0.242867
ENSG05220047124	SUPT4H1	protein_coding	17	-	157.319	115.946	157.835	165.505	0.24275
ENSG05220007675	DDX17	protein_coding	22	-	126.826	99.8473	138.263	129.943	0.242724
ENSG05220044353	CHEK1	protein_coding	11	+	42.8009	32.7087	42.997	46.3455	0.242686
ENSG05220023266	RBMX	protein_coding	X	-	218.139	168.045	224.437	232.489	0.242675
ENSG05220042677	GNAI3	protein_coding	1	+	68.9006	50.6471	68.3065	73.1193	0.242459
ENSG05220029026	ZNF697	protein_coding	1	-	9.05803	6.53243	9.79698	8.64572	0.242386
ENSG05220038565	RPF1	protein_coding	1	+	62.9213	49.6018	62.3451	70.7463	0.242196
ENSG05220042017	POLR3D	protein_coding	8	+	38.4607	28.6956	40.5186	38.9109	0.242152
ENSG05220032317	USP6NL	protein_coding	10	-	6.87944	5.79744	7.57493	7.4159	0.241881
ENSG05220035739	TERF2	protein_coding	16	-	25.9418	22.197	27.5159	29.4091	0.241861
ENSG05220056738	TSNAX	protein_coding	1	+	26.3676	20.1889	26.1044	28.9463	0.24178
ENSG05220022192	NEK9	protein_coding	14	-	32.3773	23.0517	35.7716	29.7668	0.241701
ENSG05220040468	EIF4H	protein_coding	7	+	478.955	301.755	459.16	463.883	0.241611
ENSG05220054185	WDR6	protein_coding	3	+	192.501	159.535	226.562	189.655	0.241607
ENSG05220015375	EIF4A3	protein_coding	17	-	75.2291	62.4437	81.7238	81.0414	0.241549
ENSG05220034610	FUBP3	protein_coding	9	+	69.5341	50.8511	74.8524	67.4731	0.241536
ENSG05220014888	PDK2	protein_coding	17	+	15.349	20.7957	22.5406	20.1902	0.241494
ENSG05220030580	TP53BP1	protein_coding	15	-	25.3793	20.373	32.4084	21.679	0.241446
ENSG05220057778	AP4M1	protein_coding	7	+	13.6858	18.9228	18.7425	19.8059	0.241416
ENSG05220032243	KIN	protein_coding	10	-	7.88805	5.20548	6.83437	8.64274	0.241281
ENSG05220008537	ZBTB14	protein_coding	18	-	13.5094	12.8569	14.5038	16.6597	0.241163
[truncated: 7,486 more rows]
